# Supplementary material for: The implementation of rare events logistic regression to predict the distribution of mesophotic hard corals across the main Hawaiian Islands
Source: PeerJ. 2016 Jul 6;4:e2189. doi: 10.7717/peerj.2189 (PMC4941748; doi:10.7717/peerj.2189)
Supplement: Supplemental Information 2 [file peerj-04-2189-s002.csv]

UTMLong	UTMLat	Longitude	Latitude	Leptoseris	Chl	LogEuDepth	Distance	DistanceSq	SWHW	SWHS	Curvature	Slope	Rugosity	SubstrateHardness	Aspect	Depth	MCVESummer	MCVEWinter	MCVNSummer	MCVNWinter	DepthSq
461194.8016	2419749.258	-159.376007	21.881419	1	0.0701	1.493371554	2604.86543	6785323.908	1.8	1.21	0.916043	21.250564	255	77	133.478851	103.812759	0.960501	-0.159186	-0.19962	-0.2081965	10777.08893
461169.8016	2419724.258	-159.376007	21.881193	1	0.0701	1.493371554	2615.318353	6839890.088	1.8	1.21	3.215316	23.460035	255	77	108.608657	96.627532	0.960501	-0.159186	-0.19962	-0.2081965	9336.87994
460994.8016	2419599.258	-159.378005	21.880059	1	0.0701	1.493371554	2646.179216	7002264.443	1.8	1.21	-0.220998	3.228126	0	77	116.511985	88.822189	0.960501	-0.159186	-0.19962	-0.2081965	7889.381259
460819.8016	2419424.258	-159.378997	21.878474	1	0.0701	1.493371554	2724.58803	7423379.933	1.8	1.21	0.192027	3.979402	4	77	119.623268	84.019859	0.957421	-0.227778	-0.246993	-0.156469	7059.336706
460794.8016	2419374.258	-159.378997	21.878022	1	0.0701	1.493371554	2760.403062	7619825.065	1.8	1.21	-0.550394	3.935706	4	77	90	84.019859	0.957421	-0.227778	-0.246993	-0.156469	7059.336706
460744.8016	2419324.258	-159.380004	21.877569	1	0.0701	1.493371554	2787.497763	7770143.779	1.8	1.21	-0.828756	4.942778	1	77	119.367919	82.345855	0.957421	-0.227778	-0.246993	-0.156469	6780.839836
460669.8016	2419274.258	-159.380996	21.877116	1	0.0701	1.493371554	2807.460786	7881836.065	1.8	1.21	0.070361	7.523968	62	77	124.845977	76.078895	0.957421	-0.227778	-0.246993	-0.156469	5787.998264
460644.8016	2419274.258	-159.380996	21.877115	1	0.0701	1.493371554	2799.010475	7834459.639	1.8	1.21	-2.470989	14.671899	70	77	113.815132	76.078895	0.957421	-0.227778	-0.246993	-0.156469	5787.998264
460594.8016	2419199.258	-159.380996	21.876437	1	0.0701	1.493371554	2853.912075	8144814.132	1.8	1.21	-1.109089	13.091405	41	77	116.780929	72.52452	0.957421	-0.227778	-0.246993	-0.156469	5259.806001
460469.8016	2419049.258	-159.382995	21.875079	0	0.0701	1.493371554	2954.778321	8730714.926	1.8	1.21	2.464387	17.84728	167	77	106.234901	56.966316	0.780003	-0.132197	-0.51558	-0.123682	3245.161159
460444.8016	2419049.258	-159.382995	21.875078	0	0.0701	1.493371554	2936.27815	8621729.374	1.8	1.21	-0.813247	8.142112	137	77	115.379302	56.966316	0.780003	-0.132197	-0.51558	-0.123682	3245.161159
460369.8016	2418974.258	-159.384002	21.874399	0	0.067436	1.494537668	2933.26422	8604038.984	2.01	1.32	-0.151149	9.074678	59	77	140.779495	56.584861	0.780003	-0.132197	-0.51558	-0.123682	3201.846494
460294.8016	2418924.258	-159.384002	21.873945	0	0.067436	1.494537668	2915.77814	8501762.162	2.01	1.32	-1.496432	6.957271	38	77	128.725906	53.293418	0.780003	-0.132197	-0.51558	-0.123682	2840.188402
460144.8016	2418799.258	-159.386001	21.872813	0	0.067436	1.494537668	2907.995979	8456440.614	2.01	1.32	0.447365	3.200687	15	77	180	45.758041	0.780003	-0.132197	-0.51558	-0.123682	2093.798316
460094.8016	2418749.258	-159.386001	21.87236	0	0.067436	1.494537668	2914.803161	8496077.467	2.01	1.32	0.214835	5.195205	12	77	143.293365	48.554077	0.780003	-0.132197	-0.51558	-0.123682	2357.498393
459994.8016	2418699.258	-159.386993	21.871906	0	0.067436	1.494537668	2893.205311	8370636.972	2.01	1.32	0.351771	3.98339	7	77	151.294982	46.345817	0.735995	-0.28659	-0.344255	-0.126013	2147.934753
459544.8016	2418249.258	-159.391998	21.86783	0	0.067436	1.494537668	3026.914919	9162213.927	2.01	1.32	0.50906	5.644372	0	77	161.131881	72.146438	0.805362	-0.332374	-0.143846	-0.136067	5205.108516
459394.8016	2418049.258	-159.393005	21.86602	1	0.067436	1.494537668	3099.971276	9609821.912	2.01	1.32	0.598505	4.902125	1	77	171.088943	82.533554	0.805362	-0.332374	-0.143846	-0.136067	6811.787536
459319.8016	2417999.258	-159.393997	21.865566	0	0.067436	1.494537668	3100.696252	9614317.247	2.01	1.32	1.086922	6.914898	5	81	175.173706	85.307037	0.805362	-0.332374	-0.143846	-0.136067	7277.290562
459119.8016	2417774.258	-159.395996	21.863529	0	0.067436	1.494537668	3092.467023	9563352.288	2.01	1.32	0.005136	0.036789	255	NA	90	114.004501	0.720183	-0.071125	-0.171186	-0.1071165	12997.02625
618119.8016	2353199.258	-157.860992	21.276718	1	0.085041	1.4868287	1998.055953	3992227.591	1.78	1.07	-0.923789	28.968254	255	147	218.266082	75.274467	0.013463	-0.021374	-0.155946	-0.103731	5666.245382
618019.8016	2353174.258	-157.861999	21.276499	1	0.085041	1.4868287	2082.800911	4338059.635	1.78	1.07	0	0	NA	162	0	82.181335	0.013463	-0.021374	-0.155946	-0.103731	6753.771822
618069.8016	2353174.258	-157.861999	21.276495	1	0.085041	1.4868287	2087.59835	4358066.871	1.78	1.07	NA	NA	NA	143	NA	78.836082	0.013463	-0.021374	-0.155946	-0.103731	6215.127825
617994.8016	2353149.258	-157.863006	21.276274	1	0.085041	1.4868287	1673.081867	2799202.934	0.85	0.59	1.430993	10.649387	178	140	183.263504	82.670402	0.013463	-0.021374	-0.155946	-0.103731	6834.395367
618019.8016	2353149.258	-157.861999	21.276273	1	0.085041	1.4868287	1655.090507	2739324.586	0.85	0.59	1.55795	10.547334	184	126	183.295852	82.181335	0.013463	-0.021374	-0.155946	-0.103731	6753.771822
618119.8016	2353149.258	-157.860992	21.276266	0	0.085041	1.4868287	1621.835643	2630350.853	0.85	0.59	1.578306	9.255047	23	125	255.463577	75.274467	0.013463	-0.021374	-0.155946	-0.103731	5666.245382
618144.8016	2353149.258	-157.860992	21.276265	0	0.085041	1.4868287	1962.814969	3852642.603	1.78	1.07	0.508491	30.500312	255	147	219.636703	75.274467	0.013463	-0.021374	-0.155946	-0.103731	5666.245382
617969.8016	2353124.258	-157.863006	21.27605	1	0.085041	1.4868287	1708.427962	2918726.101	0.85	0.59	-1.924897	10.736001	29	140	165.650939	92.103179	0.00911	-0.094227	-0.115841	-0.10416325	8482.995582
617994.8016	2353124.258	-157.863006	21.276049	1	0.085041	1.4868287	1690.443065	2857597.756	0.85	0.59	-1.617039	10.655704	27	140	183.824905	92.103179	0.00911	-0.094227	-0.115841	-0.10416325	8482.995582
618144.8016	2353124.258	-157.860992	21.276039	0	0.085041	1.4868287	2040.053876	4161819.817	1.78	1.07	-2.4576	12.787848	NA	157	241.853149	78.67353	0.013463	-0.021374	-0.155946	-0.103731	6189.524323
617844.8016	2353099.258	-157.863998	21.275833	0	0.085041	1.4868287	1902.560583	3619736.772	1.78	1.07	-6.225346	31.460424	255	130	189.256317	92.693138	0.00911	-0.094227	-0.115841	-0.10416325	8592.017832
617869.8016	2353099.258	-157.863998	21.275831	0	0.085041	1.4868287	1867.207434	3486463.602	1.78	1.07	3.797592	27.856359	139	122	182.445419	90.241485	0.00911	-0.094227	-0.115841	-0.10416325	8143.525615
617894.8016	2353099.258	-157.863998	21.275829	0	0.085041	1.4868287	1797.262025	3230150.787	0.85	0.59	-1.597464	11.612313	162	83	180.67218	90.241485	0.00911	-0.094227	-0.115841	-0.10416325	8143.525615
617919.8016	2353099.258	-157.863006	21.275828	1	0.085041	1.4868287	1796.501395	3227417.262	0.85	0.59	3.204511	21.944135	150	150	179.849349	89.505348	0.00911	-0.094227	-0.115841	-0.10416325	8011.207321
617944.8016	2353099.258	-157.863006	21.275826	1	0.085041	1.4868287	1743.774432	3040749.27	0.85	0.59	2.157991	12.884593	33	113	165.83937	89.505348	0.00911	-0.094227	-0.115841	-0.10416325	8011.207321
618069.8016	2353099.258	-157.861999	21.275818	1	0.085041	1.4868287	1742.392161	3035930.443	1.78	1.07	0.775612	10.233489	27	112	253.257217	86.526603	0.013463	-0.021374	-0.155946	-0.103731	7486.853027
618119.8016	2353099.258	-157.860992	21.275815	1	0.10295	1.478980414	1979.092794	3916808.287	1.78	1.07	6.598667	29.620401	255	129	220.139526	78.67353	0.013463	-0.021374	-0.155946	-0.103731	6189.524323
617844.8016	2353074.258	-157.863998	21.275607	0	0.085041	1.4868287	1885.163639	3553841.946	1.78	1.07	5.257612	31.144771	195	129	182.138504	101.8152	0.00911	-0.094227	-0.115841	-0.10416325	10366.33495
617869.8016	2353074.258	-157.863998	21.275605	0	0.085041	1.4868287	1849.815877	3421818.779	0.85	0.59	-3.361413	21.476799	86	122	179.415527	100.310302	0.00911	-0.094227	-0.115841	-0.10416325	10062.15669
617894.8016	2353074.258	-157.863998	21.275603	0	0.085041	1.4868287	1780.240423	3169255.964	0.85	0.59	1.493228	11.626608	18	83	182.958282	100.310302	0.00911	-0.094227	-0.115841	-0.10416325	10062.15669
617919.8016	2353074.258	-157.863006	21.275602	1	0.085041	1.4868287	1779.121255	3165272.44	0.85	0.59	-1.755885	12.062774	145	118	180.646362	100.394966	0.00911	-0.094227	-0.115841	-0.10416325	10079.1492
618019.8016	2353074.258	-157.861999	21.275595	0	0.085041	1.4868287	1708.291268	2918259.056	0.85	0.59	-0.506608	10.719472	128	130	202.470367	99.194725	0.00911	-0.094227	-0.115841	-0.10416325	9839.593468
617844.8016	2353049.258	-157.863998	21.275381	0	0.085041	1.4868287	1850.892298	3425802.299	0.85	0.59	2.633703	20.362617	155	129	182.892227	101.8152	0.00911	-0.094227	-0.115841	-0.10416325	10366.33495
617919.8016	2353049.258	-157.863006	21.275376	1	0.10295	1.478980414	1761.924407	3104377.616	0.85	0.59	1.86012	12.076476	34	113	182.844833	100.394966	0.00911	-0.094227	-0.115841	-0.10416325	10079.1492
618019.8016	2353049.258	-157.861999	21.275369	0	0.085041	1.4868287	1726.384627	2980403.88	0.85	0.59	1.20655	9.744629	137	138	232.842483	99.194725	0.00911	-0.094227	-0.115841	-0.10416325	9839.593468
618144.8016	2353049.258	-157.860992	21.275361	0	0.085041	1.4868287	1670.576635	2790826.293	1.78	1.07	-0.11156	7.6649	4	125	228.538085	80.684875	0.013463	-0.021374	-0.155946	-0.103731	6510.049054
617844.8016	2353024.258	-157.863998	21.275155	0	0.085041	1.4868287	1817.350449	3302762.654	0.85	0.59	1.067265	10.887634	12	68	193.315353	119.780746	-0.040936	-0.095473	-0.049878	-0.04462375	14347.42711
617869.8016	2353024.258	-157.863998	21.275153	0	0.085041	1.4868287	1798.717406	3235384.307	0.85	0.59	2.003275	11.396436	18	83	192.695556	120.549942	-0.040936	-0.095473	-0.049878	-0.04462375	14532.28852
618119.8016	2353024.258	-157.860992	21.275137	0	0.10295	1.478980414	1671.746117	2794735.08	0.85	0.59	0.398757	9.193511	9	125	240.765945	84.945693	0.013463	-0.021374	-0.155946	-0.103731	7215.770759
618144.8016	2353024.258	-157.860992	21.275135	0	0.085041	1.4868287	1653.400087	2733731.848	0.85	0.59	-1.497368	7.821335	7	125	229.942993	84.945693	0.013463	-0.021374	-0.155946	-0.103731	7215.770759
618169.8016	2353024.258	-157.860992	21.275134	0	0.085041	1.4868287	2004.927637	4019734.83	1.78	1.07	-1.248449	28.933492	255	139	215.241897	79.847961	0.013463	-0.021374	-0.155946	-0.103731	6375.696876
618194.8016	2353024.258	-157.860992	21.275132	0	0.085041	1.4868287	1930.818798	3728061.231	1.78	1.07	2.067313	26.743907	255	128	211.098754	79.847961	0.013463	-0.021374	-0.155946	-0.103731	6375.696876
617844.8016	2352999.258	-157.863998	21.274929	0	0.085041	1.4868287	1834.027665	3363657.476	0.85	0.59	-1.700313	10.779443	148	119	190.541687	119.780746	-0.040936	-0.095473	-0.049878	-0.04462375	14347.42711
617869.8016	2352999.258	-157.863998	21.274928	0	0.085041	1.4868287	1815.565788	3296279.131	0.85	0.59	-1.370227	11.293605	162	119	190.044738	120.549942	-0.040936	-0.095473	-0.049878	-0.04462375	14532.28852
617969.8016	2352999.258	-157.863006	21.274921	0	0.085041	1.4868287	1797.067116	3229450.219	1.78	1.07	1.10833	11.336914	255	160	235.820159	115.713615	-0.040936	-0.095473	-0.049878	-0.04462375	13389.6407
617994.8016	2352999.258	-157.863006	21.274919	0	0.085041	1.4868287	1848.370495	3416473.487	1.78	1.07	-0.888536	19.180881	92	163	242.294219	115.713615	-0.040936	-0.095473	-0.049878	-0.04462375	13389.6407
618069.8016	2352999.258	-157.861999	21.274915	0	0.085041	1.4868287	2068.549629	4278897.568	1.78	1.07	NA	NA	NA	140	NA	91.698745	0.00911	-0.094227	-0.115841	-0.10416325	8408.659835
618094.8016	2352999.258	-157.861999	21.274913	0	0.085041	1.4868287	1707.06847	2914082.761	1.78	1.07	-0.568752	8.35149	24	94	241.531204	91.698745	0.00911	-0.094227	-0.115841	-0.10416325	8408.659835
618144.8016	2352999.258	-157.860992	21.27491	0	0.10295	1.478980414	1636.425189	2677887.399	0.85	0.59	-0.235765	8.098482	17	115	231.592895	84.945693	0.013463	-0.021374	-0.155946	-0.103731	7215.770759
618194.8016	2352999.258	-157.860992	21.274906	0	0.085041	1.4868287	1969.809595	3880149.841	1.78	1.07	0.577387	31.354238	41	139	217.51062	79.847961	0.013463	-0.021374	-0.155946	-0.103731	6375.696876
617844.8016	2352974.258	-157.863998	21.274703	0	0.085041	1.4868287	1867.939272	3489197.124	0.85	0.59	-2.751415	20.339899	173	129	179.379669	151.871627	-0.117135	-0.19414	0.03917	-0.04462375	23064.99109
617944.8016	2352974.258	-157.863006	21.274697	0	0.085041	1.4868287	1832.409176	3357723.388	1.78	1.07	-5.586833	21.6352	255	150	230.445022	136.636001	-0.040936	-0.095473	-0.049878	-0.04462375	18669.39677
617969.8016	2352974.258	-157.863006	21.274695	0	0.085041	1.4868287	1883.6988	3548321.169	1.78	1.07	1.914103	24.763681	83	163	248.578262	117.846466	-0.040936	-0.095473	-0.049878	-0.04462375	13887.78955
617994.8016	2352974.258	-157.863006	21.274694	0	0.085041	1.4868287	1865.427011	3479817.933	1.78	1.07	-4.320569	20.774835	86	163	244.765304	117.846466	-0.040936	-0.095473	-0.049878	-0.04462375	13887.78955
618044.8016	2352974.258	-157.861999	21.27469	0	0.085041	1.4868287	2084.901257	4346813.251	1.78	1.07	NA	NA	NA	136	NA	102.943023	0.00911	-0.094227	-0.115841	-0.10416325	10597.26598
618069.8016	2352974.258	-157.861999	21.274689	0	0.085041	1.4868287	2049.628811	4200978.263	1.78	1.07	2.559367	14.193582	NA	140	288.434936	94.897094	0.00911	-0.094227	-0.115841	-0.10416325	9005.45845
618194.8016	2352974.258	-157.860992	21.274681	0	0.085041	1.4868287	1950.251403	3803480.535	1.78	1.07	-6.929365	28.986711	71	139	218.844909	84.468399	0.013463	-0.021374	-0.155946	-0.103731	7134.91043
617844.8016	2352949.258	-157.863998	21.274477	0	0.085041	1.4868287	1920.125411	3686881.594	1.78	1.07	1.648588	19.784219	255	130	205.246994	151.871627	-0.117135	-0.19414	0.03917	-0.04462375	23064.99109
617869.8016	2352949.258	-157.863998	21.274476	0	0.085041	1.4868287	1902.499211	3619503.248	1.78	1.07	3.28384	18.218847	255	136	207.783142	145.054092	-0.117135	-0.19414	0.03917	-0.04462375	21040.68961
617919.8016	2352949.258	-157.863006	21.274473	0	0.10295	1.478980414	1867.751739	3488496.559	1.78	1.07	2.582219	15.149243	255	150	227.087387	136.636001	-0.040936	-0.095473	-0.049878	-0.04462375	18669.39677
617944.8016	2352949.258	-157.863006	21.274471	0	0.085041	1.4868287	1919.0281	3682668.849	1.78	1.07	-1.381879	25.706348	94	167	237.590942	136.636001	-0.040936	-0.095473	-0.049878	-0.04462375	18669.39677
618019.8016	2352949.258	-157.861999	21.274466	0	0.10295	1.478980414	1830.087499	3349220.254	1.78	1.07	3.194814	18.41603	124	153	247.661636	102.943023	0.00911	-0.094227	-0.115841	-0.10416325	10597.26598
618219.8016	2352949.258	-157.86	21.274453	0	0.085041	1.4868287	1974.247568	3897653.46	1.78	1.07	-1.861909	31.768659	44	148	212.295928	79.253417	0.013463	-0.021374	-0.155946	-0.103731	6281.104106
617844.8016	2352924.258	-157.863998	21.274252	0	0.10295	1.478980414	1937.853559	3755276.416	1.78	1.07	-4.37656	20.583562	122	158	209.964416	168.992843	-0.117135	-0.19414	0.03917	-0.04462375	28558.58099
617869.8016	2352924.258	-157.863998	21.27425	0	0.10295	1.478980414	1920.390083	3687898.071	1.78	1.07	-0.555869	19.10531	104	164	212.786697	158.760559	-0.117135	-0.19414	0.03917	-0.04462375	25204.91509
617894.8016	2352924.258	-157.863998	21.274248	0	0.085041	1.4868287	1903.094776	3621769.726	1.78	1.07	-4.497639	19.562698	98	122	226.59024	158.760559	-0.117135	-0.19414	0.03917	-0.04462375	25204.91509
618019.8016	2352924.258	-157.861999	21.27424	0	0.10295	1.478980414	1813.043244	3287125.805	1.78	1.07	1.715688	16.779767	105	147	255.792129	106.739433	0.00911	-0.094227	-0.115841	-0.10416325	11393.30656
618219.8016	2352924.258	-157.86	21.274227	0	0.085041	1.4868287	1954.414018	3819734.154	1.78	1.07	7.476972	32.68481	174	148	215.327407	83.799072	0.013463	-0.021374	-0.155946	-0.103731	7022.284468
618244.8016	2352924.258	-157.86	21.274226	0	0.085041	1.4868287	1939.21852	3760568.468	1.78	1.07	2.693798	29.699329	255	148	203.470733	83.799072	0.013463	-0.021374	-0.155946	-0.103731	7022.284468
617819.8016	2352899.258	-157.863998	21.274027	0	0.085041	1.4868287	1973.207943	3893549.586	1.78	1.07	2.815371	14.678695	134	68	214.470428	168.992843	-0.117135	-0.19414	0.03917	-0.04462375	28558.58099
617844.8016	2352899.258	-157.863998	21.274026	0	0.10295	1.478980414	2009.981649	4040026.229	1.78	1.07	-3.153312	16.132402	64	167	231.712356	168.992843	-0.117135	-0.19414	0.03917	-0.04462375	28558.58099
617869.8016	2352899.258	-157.863998	21.274024	0	0.10295	1.478980414	1991.299324	3965272.998	1.78	1.07	0.189057	16.535675	26	174	229.880661	158.760559	-0.117135	-0.19414	0.03917	-0.04462375	25204.91509
617994.8016	2352899.258	-157.863006	21.274016	0	0.10295	1.478980414	1779.978054	3168321.873	1.78	1.07	-1.831049	15.668481	255	160	262.621002	121.258895	-0.040936	-0.095473	-0.049878	-0.04462375	14703.71962
618019.8016	2352899.258	-157.861999	21.274014	0	0.10295	1.478980414	1796.185223	3226281.355	1.78	1.07	2.991976	16.975141	86	147	255.969024	106.739433	0.00911	-0.094227	-0.115841	-0.10416325	11393.30656
618269.8016	2352899.258	-157.86	21.273998	0	0.085041	1.4868287	1904.201534	3625983.482	1.78	1.07	0.099946	15.912865	255	136	219.20848	78.582397	0.013463	-0.021374	-0.155946	-0.103731	6175.193118
617819.8016	2352874.258	-157.863998	21.273802	0	0.085041	1.4868287	1991.091261	3964444.41	1.78	1.07	-0.344929	15.06122	31	129	216.628356	179.483306	-0.152062	-0.209156	0.065941	-0.0019396	32214.25713
617969.8016	2352874.258	-157.863006	21.273792	0	0.10295	1.478980414	1815.308525	3295345.041	1.78	1.07	2.665069	18.050613	231	160	249.780868	130.225006	-0.040936	-0.095473	-0.049878	-0.04462375	16958.55219
617994.8016	2352874.258	-157.863006	21.27379	0	0.10295	1.478980414	1798.315918	3233940.141	1.78	1.07	-2.725806	16.365098	81	160	262.95343	130.225006	-0.040936	-0.095473	-0.049878	-0.04462375	16958.55219
618269.8016	2352874.258	-157.86	21.273772	0	0.085041	1.4868287	1944.369329	3780572.088	1.78	1.07	-1.391069	28.892169	255	145	209.039962	83.169509	0.013463	-0.021374	-0.155946	-0.103731	6917.167227
618294.8016	2352874.258	-157.86	21.273771	0	0.085041	1.4868287	1950.147612	3803075.709	1.78	1.07	3.984304	26.475049	255	145	180	83.169509	0.013463	-0.021374	-0.155946	-0.103731	6917.167227
618319.8016	2352874.258	-157.858993	21.273769	0	0.085041	1.4868287	1834.206505	3364313.503	1.78	1.07	0	0	202	145	0	77.446556	0.013463	-0.021374	-0.155946	-0.103731	5997.969036
617894.8016	2352849.258	-157.863998	21.273571	0	0.10295	1.478980414	1972.756894	3891769.763	1.78	1.07	-3.762192	19.480602	27	174	233.687454	167.224853	-0.117135	-0.19414	0.03917	-0.04462375	27964.15146
617919.8016	2352849.258	-157.863006	21.273569	0	0.10295	1.478980414	1937.439569	3753672.084	1.78	1.07	4.538095	21.189777	77	167	232.921936	151.154266	-0.117135	-0.19414	0.03917	-0.04462375	22847.61213
617944.8016	2352849.258	-157.863006	21.273568	0	0.10295	1.478980414	1850.639946	3424868.21	1.78	1.07	-1.771	22.731796	255	154	251.509307	151.154266	-0.117135	-0.19414	0.03917	-0.04462375	22847.61213
617869.8016	2352824.258	-157.863998	21.273347	0	0.10295	1.478980414	1938.438262	3757542.896	1.78	1.07	2.991452	15.63459	94	174	230.125808	177.092666	-0.152062	-0.209156	0.065941	-0.0019396	31361.81235
617894.8016	2352824.258	-157.863998	21.273345	0	0.10295	1.478980414	1955.997269	3825925.316	1.78	1.07	-0.992443	20.483266	37	122	235.890365	177.092666	-0.152062	-0.209156	0.065941	-0.0019396	31361.81235
618319.8016	2352824.258	-157.858993	21.273317	1	0.085041	1.4868287	1956.547808	3828079.325	1.78	1.07	-3.984304	26.475049	234	154	180	80.580352	0.013463	-0.021374	-0.155946	-0.103731	6493.193128
618319.8016	2352799.258	-157.858993	21.273092	1	0.085041	1.4868287	1794.359188	3219724.896	1.78	1.07	-1.591186	10.380338	157	145	185.155273	80.580352	0.013463	-0.021374	-0.155946	-0.103731	6493.193128
618269.8016	2352774.258	-157.86	21.272869	1	0.085041	1.4868287	1964.622455	3859741.391	1.78	1.07	6.29018	29.377208	255	156	209.720382	88.754287	0.00911	-0.094227	-0.115841	-0.10416325	7877.323461
618294.8016	2352774.258	-157.86	21.272867	1	0.085041	1.4868287	1970.658522	3883495.01	1.78	1.07	-3.984304	26.475049	255	145	180	88.754287	0.00911	-0.094227	-0.115841	-0.10416325	7877.323461
618319.8016	2352774.258	-157.858993	21.272866	1	0.085041	1.4868287	1774.628297	3149305.593	1.78	1.07	2.117895	10.702825	42	132	195.144851	84.420227	0.013463	-0.021374	-0.155946	-0.103731	7126.774727
618294.8016	2352724.258	-157.86	21.272416	1	0.085041	1.4868287	1869.197286	3493898.494	1.78	1.07	1.554565	10.996707	255	139	180	92.925857	0.00911	-0.094227	-0.115841	-0.10416325	8635.214899
618319.8016	2352699.258	-157.86	21.272188	0	0.085041	1.4868287	1716.259794	2945547.681	1.78	1.07	0.079069	6.633146	44	131	231.25975	89.633926	0.00911	-0.094227	-0.115841	-0.10416325	8034.24069
618319.8016	2352674.258	-157.86	21.271962	0	0.085041	1.4868287	1697.094098	2880128.377	1.78	1.07	1.436601	6.993603	49	102	233.612808	99.578842	0.00911	-0.094227	-0.115841	-0.10416325	9915.945774
618344.8016	2352674.258	-157.858993	21.271961	0	0.085041	1.4868287	1779.201847	3165559.212	1.78	1.07	-2.132987	10.698414	157	131	195.596405	99.578842	0.00911	-0.094227	-0.115841	-0.10416325	9915.945774
618469.8016	2352674.258	-157.858001	21.271953	0	0.085041	1.4868287	1706.892143	2913480.788	1.78	1.07	-0.54935	8.572275	87	72	207.153747	89.625785	0.00911	-0.094227	-0.115841	-0.10416325	8032.781337
618494.8016	2352674.258	-157.858001	21.271951	0	0.085041	1.4868287	1693.167181	2866815.103	1.78	1.07	-1.633643	8.706394	90	72	206.871261	89.625785	0.00911	-0.094227	-0.115841	-0.10416325	8032.781337
618519.8016	2352674.258	-157.858001	21.271949	0	0.085041	1.4868287	1679.702181	2821399.417	1.78	1.07	-0.564854	8.786909	91	56	206.601394	86.205284	0.013463	-0.021374	-0.155946	-0.103731	7431.35099
618544.8016	2352674.258	-157.856994	21.271948	0	0.085041	1.4868287	1666.503445	2777233.732	1.78	1.07	-1.692919	8.81408	91	56	207.369094	86.205284	0.013463	-0.021374	-0.155946	-0.103731	7431.35099
618569.8016	2352674.258	-157.856994	21.271946	1	0.085041	1.4868287	1653.577348	2734318.046	1.78	1.07	-0.489305	8.683732	88	120	207.82228	82.575378	0.013463	-0.021374	-0.155946	-0.103731	6818.693052
618619.8016	2352649.258	-157.856994	21.271717	1	0.085041	1.4868287	1941.483178	3769356.93	1.78	1.07	-0.637838	27.069122	13	146	219.615707	78.947525	0.013463	-0.021374	-0.155946	-0.103731	6232.711704
618294.8016	2352624.258	-157.86	21.271512	0	0.085041	1.4868287	1657.3431	2746786.151	1.78	1.07	-1.64961	7.939252	5	100	231.614105	99.578842	0.00911	-0.094227	-0.115841	-0.10416325	9915.945774
618319.8016	2352624.258	-157.86	21.271511	0	0.085041	1.4868287	1640.539688	2691370.468	1.78	1.07	0.346342	7.593642	58	93	235.082031	99.578842	0.00911	-0.094227	-0.115841	-0.10416325	9915.945774
618344.8016	2352624.258	-157.858993	21.271509	1	0.085041	1.4868287	1963.563838	3855582.946	1.78	1.07	2.372641	30.19662	126	145	202.133483	99.578842	0.00911	-0.094227	-0.115841	-0.10416325	9915.945774
618394.8016	2352624.258	-157.858993	21.271506	0	0.085041	1.4868287	1936.750261	3751001.573	1.78	1.07	2.617026	31.816959	18	140	204.270965	96.192588	0.00911	-0.094227	-0.115841	-0.10416325	9253.013986
618419.8016	2352624.258	-157.858993	21.271504	0	0.085041	1.4868287	1945.123439	3783505.193	1.78	1.07	-2.087002	31.489017	69	139	206.320602	92.982116	0.00911	-0.094227	-0.115841	-0.10416325	8645.673896
618444.8016	2352624.258	-157.858001	21.271502	0	0.085041	1.4868287	1932.443921	3734339.508	1.78	1.07	-6.849367	31.757446	48	139	210.083755	92.982116	0.00911	-0.094227	-0.115841	-0.10416325	8645.673896
618469.8016	2352624.258	-157.858001	21.271501	1	0.085041	1.4868287	1941.801516	3770593.128	1.78	1.07	6.099267	28.134462	23	126	214.980346	89.625785	0.00911	-0.094227	-0.115841	-0.10416325	8032.781337
618119.8016	2352599.258	-157.860992	21.271298	0	0.10295	1.478980414	1585.027194	2512311.206	0.85	0.59	1.113708	7.339546	67	101	226.022644	134.581253	-0.040936	-0.095473	-0.049878	-0.04462375	18112.11366
618144.8016	2352599.258	-157.860992	21.271296	0	0.10295	1.478980414	1586.530076	2517077.682	0.85	0.59	-1.618873	7.921464	13	98	244.719665	134.581253	-0.040936	-0.095473	-0.049878	-0.04462375	18112.11366
618169.8016	2352599.258	-157.860992	21.271295	0	0.085041	1.4868287	1946.722095	3789726.915	1.78	1.07	6.864052	30.969537	255	128	218.765518	115.435317	-0.040936	-0.095473	-0.049878	-0.04462375	13325.31241
618194.8016	2352599.258	-157.860992	21.271293	0	0.085041	1.4868287	1617.243142	2615475.38	0.85	0.59	-1.63499	8.194189	0	103	227.385498	115.435317	-0.040936	-0.095473	-0.049878	-0.04462375	13325.31241
618269.8016	2352599.258	-157.86	21.271288	0	0.085041	1.4868287	1748.607746	3057629.049	1.78	1.07	0.635521	8.773976	16	129	248.053878	99.578842	0.00911	-0.094227	-0.115841	-0.10416325	9915.945774
618294.8016	2352599.258	-157.86	21.271286	0	0.085041	1.4868287	1732.328885	3000963.366	1.78	1.07	-1.179057	6.358278	17	128	234.489273	99.578842	0.00911	-0.094227	-0.115841	-0.10416325	9915.945774
618369.8016	2352599.258	-157.858993	21.271282	0	0.085041	1.4868287	1825.21271	3331401.437	1.78	1.07	1.98217	11.142909	164	140	201.220123	96.192588	0.00911	-0.094227	-0.115841	-0.10416325	9253.013986
618394.8016	2352599.258	-157.858993	21.27128	0	0.085041	1.4868287	1790.409576	3205566.45	1.78	1.07	-0.513675	3.673886	155	107	270	96.192588	0.00911	-0.094227	-0.115841	-0.10416325	9253.013986
618419.8016	2352599.258	-157.858993	21.271278	0	0.085041	1.4868287	1776.274406	3155150.765	1.78	1.07	0.513675	3.673886	146	84	270	92.982116	0.00911	-0.094227	-0.115841	-0.10416325	8645.673896
618594.8016	2352599.258	-157.856994	21.271267	1	0.085041	1.4868287	1706.285519	2911410.272	1.78	1.07	0.745192	10.224979	129	115	204.070755	82.575378	0.013463	-0.021374	-0.155946	-0.103731	6818.693052
618644.8016	2352599.258	-157.856002	21.271264	1	0.085041	1.4868287	1682.803882	2831828.905	1.78	1.07	0.723557	9.884743	118	89	205.899261	78.947525	0.013463	-0.021374	-0.155946	-0.103731	6232.711704
618119.8016	2352574.258	-157.860992	21.271072	0	0.10295	1.478980414	1548.958217	2399271.558	0.85	0.59	0.569858	4.074428	255	98	270	156.905258	-0.117135	-0.19414	0.03917	-0.04462375	24619.25999
618144.8016	2352574.258	-157.860992	21.27107	0	0.10295	1.478980414	1568.018769	2458682.86	0.85	0.59	-0.257238	7.061714	32	98	241.336029	156.905258	-0.117135	-0.19414	0.03917	-0.04462375	24619.25999
618194.8016	2352574.258	-157.860992	21.271067	0	0.085041	1.4868287	1652.547814	2730914.278	1.78	1.07	-1.573667	7.975106	0	104	228.440734	139.189712	-0.117135	-0.19414	0.03917	-0.04462375	19373.77593
618219.8016	2352574.258	-157.86	21.271065	0	0.085041	1.4868287	1934.700197	3743064.852	1.78	1.07	0.723231	26.06578	240	140	225.264984	119.635574	-0.040936	-0.095473	-0.049878	-0.04462375	14312.67057
618244.8016	2352574.258	-157.86	21.271064	0	0.085041	1.4868287	1919.348631	3683899.167	1.78	1.07	-4.059942	18.161209	255	140	213.326477	119.635574	-0.040936	-0.095473	-0.049878	-0.04462375	14312.67057
618269.8016	2352574.258	-157.86	21.271062	0	0.085041	1.4868287	1884.294079	3550564.176	1.78	1.07	2.358211	14.296776	255	136	209.903182	109.294876	0.00911	-0.094227	-0.115841	-0.10416325	11945.36992
618394.8016	2352574.258	-157.858993	21.271054	0	0.085041	1.4868287	1811.004073	3279735.752	1.78	1.07	0.926694	10.779166	155	140	200.120544	105.1949	0.00911	-0.094227	-0.115841	-0.10416325	11065.96699
618619.8016	2352574.258	-157.856994	21.271039	1	0.085041	1.4868287	1716.51213	2946413.892	1.78	1.07	-0.680366	10.169288	1	98	204.925521	87.03025	0.013463	-0.021374	-0.155946	-0.103731	7574.264415
618744.8016	2352574.258	-157.854995	21.271031	0	0.085041	1.4868287	1987.512445	3950205.719	1.78	1.07	-5.544167	24.511962	36	152	222.804183	77.779586	0.013463	-0.021374	-0.155946	-0.103731	6049.663998
618069.8016	2352549.258	-157.861999	21.270849	0	0.085041	1.4868287	2106.771505	4438486.174	1.78	1.07	NA	NA	NA	152	NA	173.455581	-0.117135	-0.19414	0.03917	-0.04462375	30086.83858
618094.8016	2352549.258	-157.861999	21.270848	0	0.085041	1.4868287	2033.300907	4134312.578	1.78	1.07	-2.648051	14.018867	NA	140	245.374694	173.455581	-0.117135	-0.19414	0.03917	-0.04462375	30086.83858
618194.8016	2352549.258	-157.860992	21.270841	0	0.10295	1.478980414	1634.799629	2672569.827	1.78	1.07	-0.11213	8.019884	0	103	228.727416	139.189712	-0.117135	-0.19414	0.03917	-0.04462375	19373.77593
618219.8016	2352549.258	-157.86	21.27084	0	0.085041	1.4868287	1671.556143	2794099.939	1.78	1.07	0.084853	7.76354	0	100	228.567306	119.635574	-0.040936	-0.095473	-0.049878	-0.04462375	14312.67057
618244.8016	2352549.258	-157.86	21.270838	0	0.085041	1.4868287	1654.719525	2738096.706	1.78	1.07	-1.561972	7.864219	0	100	228.939514	119.635574	-0.040936	-0.095473	-0.049878	-0.04462375	14312.67057
618619.8016	2352549.258	-157.856994	21.270814	1	0.085041	1.4868287	1738.701583	3023083.195	1.78	1.07	1.810805	9.324827	2	102	206.643005	87.03025	0.013463	-0.021374	-0.155946	-0.103731	7574.264415
618744.8016	2352549.258	-157.854995	21.270805	0	0.085041	1.4868287	1662.25313	2763085.468	1.78	1.07	-0.80341	5.734776	122	126	270	77.779586	0.013463	-0.021374	-0.155946	-0.103731	6049.663998
618844.8016	2352549.258	-157.854003	21.270799	0	0.085041	1.4868287	1647.905347	2715592.033	1.78	1.07	0.421625	9.00507	85	68	212.9514	68.076187	0.013463	-0.021374	-0.155946	-0.103731	4634.367236
618169.8016	2352524.258	-157.860992	21.270617	0	0.10295	1.478980414	1635.230446	2673978.612	0.85	0.59	0.032047	8.05631	0	104	227.970153	162.352523	-0.117135	-0.19414	0.03917	-0.04462375	26358.34172
618219.8016	2352524.258	-157.86	21.270614	0	0.085041	1.4868287	1653.256027	2733255.491	1.78	1.07	1.561701	7.822322	0	100	228.950912	146.812515	-0.117135	-0.19414	0.03917	-0.04462375	21553.91456
618269.8016	2352524.258	-157.86	21.270611	0	0.085041	1.4868287	1656.210292	2743032.531	1.78	1.07	1.568605	8.076371	0	128	228.59732	132.400787	-0.040936	-0.095473	-0.049878	-0.04462375	17529.9684
618619.8016	2352524.258	-157.856994	21.270588	1	0.085041	1.4868287	1650.426	2723905.981	1.78	1.07	0.580456	4.149941	75	89	270	94.517349	0.00911	-0.094227	-0.115841	-0.10416325	8933.529262
618669.8016	2352524.258	-157.856002	21.270584	0	0.085041	1.4868287	1738.942532	3023921.13	1.78	1.07	-0.633914	10.093056	9	111	207.866531	90.484298	0.00911	-0.094227	-0.115841	-0.10416325	8187.408185
618694.8016	2352524.258	-157.856002	21.270583	1	0.085041	1.4868287	1728.367856	2987255.446	1.78	1.07	-2.118643	10.621864	6	117	213.03807	90.484298	0.00911	-0.094227	-0.115841	-0.10416325	8187.408185
618719.8016	2352524.258	-157.856002	21.270581	1	0.085041	1.4868287	1718.091895	2951839.76	1.78	1.07	-0.353872	10.373881	2	126	213.954116	85.237792	0.013463	-0.021374	-0.155946	-0.103731	7265.481185
618844.8016	2352524.258	-157.854003	21.270573	0	0.085041	1.4868287	1671.380069	2793511.335	1.78	1.07	-1.848175	9.189235	1	68	214.711303	74.873283	0.013463	-0.021374	-0.155946	-0.103731	5606.008507
618144.8016	2352499.258	-157.860992	21.270393	0	0.10295	1.478980414	1981.93388	3928061.905	1.78	1.07	-6.406328	30.115116	152	147	218.548522	177.712524	-0.152062	-0.209156	0.065941	-0.0019396	31581.74119
618269.8016	2352499.258	-157.86	21.270385	0	0.085041	1.4868287	1674.351169	2803451.837	1.78	1.07	0.168029	8.254989	6	128	229.695968	132.400787	-0.040936	-0.095473	-0.049878	-0.04462375	17529.9684
618294.8016	2352499.258	-157.86	21.270383	0	0.085041	1.4868287	1770.748987	3135551.975	1.78	1.07	-1.19416	6.481129	41	129	218.713226	132.400787	-0.040936	-0.095473	-0.049878	-0.04462375	17529.9684
618619.8016	2352499.258	-157.856994	21.270362	1	0.085041	1.4868287	1760.966354	3101002.5	1.78	1.07	-0.680296	9.180745	8	112	204.756698	94.517349	0.00911	-0.094227	-0.115841	-0.10416325	8933.529262
618644.8016	2352499.258	-157.856002	21.27036	0	0.085041	1.4868287	1772.288385	3141006.12	1.78	1.07	0.186428	7.534945	9	112	215.741867	94.517349	0.00911	-0.094227	-0.115841	-0.10416325	8933.529262
618844.8016	2352499.258	-157.854003	21.270347	0	0.085041	1.4868287	1718.458595	2953099.943	1.78	1.07	-1.72526	8.833263	2	79	216.530136	74.873283	0.013463	-0.021374	-0.155946	-0.103731	5606.008507
618294.8016	2352474.258	-157.86	21.270157	0	0.085041	1.4868287	1849.25098	3419729.187	1.78	1.07	0	0	255	136	0	157.302688	-0.117135	-0.19414	0.03917	-0.04462375	24744.13565
618319.8016	2352474.258	-157.86	21.270156	0	0.085041	1.4868287	1678.081963	2815959.075	1.78	1.07	0.320814	6.922963	55	102	240.518676	157.302688	-0.117135	-0.19414	0.03917	-0.04462375	24744.13565
618844.8016	2352474.258	-157.854003	21.270121	0	0.085041	1.4868287	1694.898416	2872680.641	1.78	1.07	0.23147	8.89081	1	79	217.035812	81.073974	0.013463	-0.021374	-0.155946	-0.103731	6572.98926
618344.8016	2352449.258	-157.858993	21.269928	0	0.085041	1.4868287	1819.381164	3310147.82	1.78	1.07	-0.5418	3.874444	196	131	270	157.302688	-0.117135	-0.19414	0.03917	-0.04462375	24744.13565
618369.8016	2352449.258	-157.858993	21.269927	0	0.085041	1.4868287	1950.042887	3802667.261	1.78	1.07	6.437924	31.111209	13	140	201.302948	145.759582	-0.117135	-0.19414	0.03917	-0.04462375	21245.85574
618394.8016	2352449.258	-157.858993	21.269925	0	0.085041	1.4868287	1831.708235	3355155.058	1.78	1.07	-1.995062	10.828754	47	140	200.841583	145.759582	-0.117135	-0.19414	0.03917	-0.04462375	21245.85574
618844.8016	2352449.258	-157.854003	21.269895	0	0.085041	1.4868287	1742.05891	3034769.246	1.78	1.07	0.125057	8.030159	3	83	220.576232	81.073974	0.013463	-0.021374	-0.155946	-0.103731	6572.98926
618419.8016	2352424.258	-157.858993	21.269697	0	0.085041	1.4868287	1797.030903	3229320.066	1.78	1.07	1.913028	10.646129	147	98	200.389343	160.459671	-0.117135	-0.19414	0.03917	-0.04462375	25747.30602
618444.8016	2352424.258	-157.858001	21.269696	0	0.085041	1.4868287	1762.380515	3105985.08	1.78	1.07	-0.537012	3.84031	133	84	270	160.459671	-0.117135	-0.19414	0.03917	-0.04462375	25747.30602
618844.8016	2352424.258	-157.854003	21.26967	0	0.085041	1.4868287	1765.697752	3117688.551	1.78	1.07	-1.595246	8.03905	6	83	220.651153	86.437767	0.013463	-0.021374	-0.155946	-0.103731	7471.487564
618869.8016	2352424.258	-157.854003	21.269668	0	0.085041	1.4868287	1757.774976	3089772.866	1.78	1.07	-0.117276	8.028692	4	103	220.715499	81.831268	0.013463	-0.021374	-0.155946	-0.103731	6696.356422
618469.8016	2352399.258	-157.858001	21.269468	0	0.085041	1.4868287	1748.733655	3058069.396	1.78	1.07	0.537012	3.84031	119	105	270	144.68872	-0.117135	-0.19414	0.03917	-0.04462375	20934.8257
618494.8016	2352399.258	-157.858001	21.269467	0	0.085041	1.4868287	1951.754787	3809346.749	1.78	1.07	-5.922414	28.54054	45	126	213.474685	144.68872	-0.117135	-0.19414	0.03917	-0.04462375	20934.8257
618819.8016	2352399.258	-157.854995	21.269445	1	0.085041	1.4868287	1797.504809	3231023.538	1.78	1.07	1.482875	7.540248	6	79	235.749114	86.437767	0.013463	-0.021374	-0.155946	-0.103731	7471.487564
618844.8016	2352399.258	-157.854003	21.269444	1	0.085041	1.4868287	1813.084984	3287277.159	1.78	1.07	-1.278179	6.607927	2	84	228.263565	86.437767	0.013463	-0.021374	-0.155946	-0.103731	7471.487564
618869.8016	2352399.258	-157.854003	21.269442	1	0.085041	1.4868287	1829.215891	3346030.776	1.78	1.07	1.264864	6.716998	1	111	228.783676	81.831268	0.013463	-0.021374	-0.155946	-0.103731	6696.356422
618494.8016	2352374.258	-157.858001	21.269241	0	0.085041	1.4868287	1929.748026	3723927.444	1.78	1.07	1.015961	28.869836	12	126	214.631195	167.038192	-0.117135	-0.19414	0.03917	-0.04462375	27901.75759
618519.8016	2352374.258	-157.858001	21.269239	0	0.085041	1.4868287	1940.085323	3763931.061	1.78	1.07	-1.442871	29.032423	43	124	212.715087	152.372573	-0.117135	-0.19414	0.03917	-0.04462375	23217.401
618544.8016	2352374.258	-157.856994	21.269238	0	0.085041	1.4868287	1928.669328	3719765.377	1.78	1.07	-5.981115	28.676828	39	124	210.038162	152.372573	-0.117135	-0.19414	0.03917	-0.04462375	23217.401
618844.8016	2352374.258	-157.854003	21.269218	1	0.085041	1.4868287	1789.373593	3201857.855	1.78	1.07	-0.135256	6.769295	6	84	229.481582	90.198913	0.00911	-0.094227	-0.115841	-0.10416325	8135.843906
618869.8016	2352374.258	-157.854003	21.269216	1	0.085041	1.4868287	1805.370176	3259361.472	1.78	1.07	0.013969	6.752447	1	104	226.89479	85.971435	0.013463	-0.021374	-0.155946	-0.103731	7391.087636
618894.8016	2352374.258	-157.854003	21.269215	0	0.085041	1.4868287	1917.952634	3678542.306	1.78	1.07	-0.433336	8.872733	13	138	239.924285	85.971435	0.013463	-0.021374	-0.155946	-0.103731	7391.087636
618544.8016	2352349.258	-157.856994	21.269012	0	0.085041	1.4868287	1951.008632	3806434.682	1.78	1.07	0.752817	24.666719	37	128	216.323867	152.372573	-0.117135	-0.19414	0.03917	-0.04462375	23217.401
618594.8016	2352349.258	-157.856994	21.269008	0	0.085041	1.4868287	1929.210541	3721853.312	1.78	1.07	0.256644	27.009813	32	119	221.501281	138.674163	-0.117135	-0.19414	0.03917	-0.04462375	19230.52348
618869.8016	2352349.258	-157.854003	21.26899	0	0.085041	1.4868287	1853.092032	3433950.079	1.78	1.07	0.217307	7.066956	7	111	231.246887	85.971435	0.013463	-0.021374	-0.155946	-0.103731	7391.087636
618919.8016	2352349.258	-157.854003	21.268987	0	0.085041	1.4868287	1863.072198	3471038.015	1.78	1.07	0.948763	6.254385	14	80	251.790664	82.253097	0.013463	-0.021374	-0.155946	-0.103731	6765.571966
618944.8016	2352349.258	-157.854003	21.268986	0	0.085041	1.4868287	1977.743373	3911468.849	1.78	1.07	-2.039578	9.819253	10	160	221.054397	82.253097	0.013463	-0.021374	-0.155946	-0.103731	6765.571966
618619.8016	2352324.258	-157.856994	21.268781	0	0.085041	1.4868287	1783.303621	3180171.805	1.78	1.07	1.349355	7.177965	7	146	212.26567	141.469421	-0.117135	-0.19414	0.03917	-0.04462375	20013.59708
618869.8016	2352324.258	-157.854003	21.268765	0	0.085041	1.4868287	2117.442425	4483562.423	1.78	1.07	6.212541	29.132129	255	138	223.29837	89.64936	0.00911	-0.094227	-0.115841	-0.10416325	8037.007748
618919.8016	2352324.258	-157.854003	21.268761	0	0.085041	1.4868287	1911.315417	3653126.623	1.78	1.07	1.663533	8.798275	23	120	240.78627	84.937988	0.013463	-0.021374	-0.155946	-0.103731	7214.461805
618669.8016	2352299.258	-157.856002	21.268552	0	0.085041	1.4868287	1967.705305	3871864.167	1.78	1.07	0.070284	27.503955	17	117	225.738479	122.772941	-0.040936	-0.095473	-0.049878	-0.04462375	15073.19504
618919.8016	2352299.258	-157.854003	21.268535	0	0.085041	1.4868287	2153.733888	4638569.66	1.78	1.07	5.248542	26.185667	105	160	227.04187	84.937988	0.013463	-0.021374	-0.155946	-0.103731	7214.461805
618669.8016	2352274.258	-157.856002	21.268326	0	0.085041	1.4868287	1944.593753	3781444.864	1.78	1.07	5.901318	27.526702	46	111	225.792526	140.959701	-0.117135	-0.19414	0.03917	-0.04462375	19869.63731
618944.8016	2352274.258	-157.854003	21.268308	0	0.085041	1.4868287	2172.515426	4719823.276	1.78	1.07	-5.461998	23.354997	152	160	229.833999	86.156387	0.013463	-0.021374	-0.155946	-0.103731	7422.923021
618669.8016	2352249.258	-157.856002	21.2681	0	0.085041	1.4868287	1990.862494	3963533.47	1.78	1.07	5.552092	25.445781	14	126	229.349227	140.959701	-0.117135	-0.19414	0.03917	-0.04462375	19869.63731
618694.8016	2352249.258	-157.856002	21.268099	0	0.085041	1.4868287	2004.94067	4019787.09	1.78	1.07	-5.195266	25.287752	8	126	225.551132	140.959701	-0.117135	-0.19414	0.03917	-0.04462375	19869.63731
618894.8016	2352249.258	-157.854003	21.268085	0	0.085041	1.4868287	1942.025131	3771461.609	1.78	1.07	-1.749637	9.003244	23	145	240.411911	92.843643	0.00911	-0.094227	-0.115841	-0.10416325	8619.942046
618919.8016	2352249.258	-157.854003	21.268084	0	0.085041	1.4868287	1935.470466	3746045.925	1.78	1.07	0.519439	8.929945	27	120	241.265151	86.156387	0.013463	-0.021374	-0.155946	-0.103731	7422.923021
618944.8016	2352249.258	-157.854003	21.268082	0	0.085041	1.4868287	1904.983186	3628960.939	1.78	1.07	0.061409	5.691068	23	120	228.184417	86.156387	0.013463	-0.021374	-0.155946	-0.103731	7422.923021
618694.8016	2352224.258	-157.856002	21.267873	0	0.085041	1.4868287	1981.632606	3926867.785	1.78	1.07	-0.3504	25.917551	8	126	227.094192	157.03424	-0.117135	-0.19414	0.03917	-0.04462375	24659.75253
618719.8016	2352224.258	-157.856002	21.267871	0	0.085041	1.4868287	1996.089027	3984371.404	1.78	1.07	-0.247573	25.906091	20	133	223.977294	140.638366	-0.117135	-0.19414	0.03917	-0.04462375	19779.14999
618744.8016	2352224.258	-157.854995	21.267869	0	0.085041	1.4868287	1685.157195	2839754.772	1.78	1.07	0.389902	10.169637	95	133	214.693664	140.638366	-0.117135	-0.19414	0.03917	-0.04462375	19779.14999
618894.8016	2352224.258	-157.854003	21.26786	1	0.085041	1.4868287	2135.372577	4559816.043	1.78	1.07	-5.923274	25.051158	102	145	219.830001	96.822547	0.00911	-0.094227	-0.115841	-0.10416325	9374.605608
618919.8016	2352224.258	-157.854003	21.267858	0	0.085041	1.4868287	1959.64671	3840215.228	1.78	1.07	2.20017	10.803408	21	144	225.686172	89.866218	0.00911	-0.094227	-0.115841	-0.10416325	8075.937138
618769.8016	2352199.258	-157.854995	21.267642	0	0.085041	1.4868287	2073.997891	4301467.252	1.78	1.07	0.138193	26.177368	255	121	228.035476	123.930526	-0.040936	-0.095473	-0.049878	-0.04462375	15358.77527
618919.8016	2352199.258	-157.854003	21.267632	0	0.085041	1.4868287	1814.924078	3293949.409	1.78	1.07	1.024516	5.634884	4	66	233.518463	89.866218	0.00911	-0.094227	-0.115841	-0.10416325	8075.937138
618944.8016	2352199.258	-157.854003	21.267631	0	0.085041	1.4868287	1808.25433	3269783.722	1.78	1.07	-0.108597	4.928621	6	66	232.27687	89.866218	0.00911	-0.094227	-0.115841	-0.10416325	8075.937138
619019.8016	2352199.258	-157.852996	21.267626	1	0.085041	1.4868287	1936.763406	3751052.491	1.78	1.07	1.199352	6.655745	19	75	215.258728	81.939758	0.013463	-0.021374	-0.155946	-0.103731	6714.123941
618794.8016	2352174.258	-157.854995	21.267414	0	0.085041	1.4868287	2018.71567	4075212.956	1.78	1.07	-5.53715	25.503026	95	105	242.747787	136.092926	-0.040936	-0.095473	-0.049878	-0.04462375	18521.28451
618944.8016	2352174.258	-157.854003	21.267405	0	0.085041	1.4868287	1880.768894	3537291.633	1.78	1.07	-0.727106	4.134638	20	80	249.350845	96.660957	0.00911	-0.094227	-0.115841	-0.10416325	9343.340608
618969.8016	2352174.258	-157.852996	21.267403	0	0.085041	1.4868287	2191.706389	4803576.896	1.78	1.07	6.084658	29.070007	234	154	223.077651	90.708328	0.00911	-0.094227	-0.115841	-0.10416325	8228.000769
619019.8016	2352174.258	-157.852996	21.2674	1	0.085041	1.4868287	1985.734398	3943141.099	1.78	1.07	1.534759	8.513447	11	130	219.866073	86.385787	0.013463	-0.021374	-0.155946	-0.103731	7462.504196
618769.8016	2352149.258	-157.854995	21.26719	0	0.085041	1.4868287	2050.255581	4203547.947	1.78	1.07	5.866303	26.851604	37	121	229.514251	136.092926	-0.040936	-0.095473	-0.049878	-0.04462375	18521.28451
619019.8016	2352149.258	-157.852996	21.267174	0	0.085041	1.4868287	1961.242411	3846471.795	1.78	1.07	-0.019758	7.095169	10	75	220.047698	86.385787	0.013463	-0.021374	-0.155946	-0.103731	7462.504196
619044.8016	2352149.258	-157.852996	21.267172	0	0.085041	1.4868287	2226.975179	4959418.448	1.78	1.07	2.718217	28.984498	255	153	203.144271	86.385787	0.013463	-0.021374	-0.155946	-0.103731	7462.504196
618769.8016	2352124.258	-157.854995	21.266964	0	0.085041	1.4868287	2002.862786	4011459.34	1.78	1.07	4.619238	23.485706	48	105	233.507568	153.016326	-0.117135	-0.19414	0.03917	-0.04462375	23413.99602
619069.8016	2352124.258	-157.852005	21.266945	1	0.085041	1.4868287	2025.62295	4103148.336	1.78	1.07	1.002323	7.141397	45	141	270	85.390975	0.013463	-0.021374	-0.155946	-0.103731	7291.618611
618794.8016	2352099.258	-157.854995	21.266737	0	0.085041	1.4868287	2090.208331	4368970.867	1.78	1.07	-3.277019	22.27535	255	119	270	153.016326	-0.117135	-0.19414	0.03917	-0.04462375	23413.99602
619069.8016	2352099.258	-157.852005	21.266719	1	0.085041	1.4868287	2222.949114	4941502.763	1.78	1.07	5.046646	27.023605	255	141	205.270111	85.390975	0.013463	-0.021374	-0.155946	-0.103731	7291.618611
619094.8016	2352099.258	-157.852005	21.266717	1	0.085041	1.4868287	2021.505046	4086482.651	1.78	1.07	-0.61205	4.374968	35	141	270	85.390975	0.013463	-0.021374	-0.155946	-0.103731	7291.618611
618819.8016	2352074.258	-157.854995	21.26651	0	0.085041	1.4868287	2106.887393	4438974.487	1.78	1.07	3.277019	22.27535	255	135	270	132.534957	-0.040936	-0.095473	-0.049878	-0.04462375	17565.51483
618844.8016	2352074.258	-157.854003	21.266508	0	0.085041	1.4868287	2099.954476	4409808.801	1.78	1.07	-3.012651	20.63544	255	135	270	132.534957	-0.040936	-0.095473	-0.049878	-0.04462375	17565.51483
619119.8016	2352074.258	-157.852005	21.26649	1	0.085041	1.4868287	2240.5001	5019840.698	1.78	1.07	-1.077313	21.519292	255	145	205.256454	81.565658	0.013463	-0.021374	-0.155946	-0.103731	6652.956565
618869.8016	2352049.258	-157.854003	21.26628	0	0.085041	1.4868287	1781.556109	3173942.17	1.78	1.07	1.399466	6.910317	4	103	228.119308	113.705886	-0.040936	-0.095473	-0.049878	-0.04462375	12929.02851
619119.8016	2352049.258	-157.852005	21.266264	1	0.085041	1.4868287	2091.906995	4376074.876	1.78	1.07	0.248343	8.043892	53	133	228.343292	81.565658	0.013463	-0.021374	-0.155946	-0.103731	6652.956565
619144.8016	2352049.258	-157.852005	21.266262	1	0.085041	1.4868287	2063.732029	4258989.888	1.78	1.07	0.901948	3.640019	65	117	173.27864	81.565658	0.013463	-0.021374	-0.155946	-0.103731	6652.956565
618894.8016	2352024.258	-157.854003	21.266053	0	0.085041	1.4868287	1797.969908	3232695.79	1.78	1.07	-1.25736	6.368559	2	111	221.936141	133.7052	-0.040936	-0.095473	-0.049878	-0.04462375	17877.08051
619119.8016	2352024.258	-157.852005	21.266038	1	0.085041	1.4868287	2116.65873	4480244.179	1.78	1.07	2.152342	10.568006	31	145	216.61383	85.777572	0.013463	-0.021374	-0.155946	-0.103731	7357.791858
619144.8016	2352024.258	-157.852005	21.266037	1	0.085041	1.4868287	2237.336589	5005675.012	1.78	1.07	-3.647572	18.145957	255	145	198.947814	85.777572	0.013463	-0.021374	-0.155946	-0.103731	7357.791858
618919.8016	2351999.258	-157.854003	21.265825	0	0.085041	1.4868287	1838.985783	3381868.71	1.78	1.07	0.324237	6.096839	7	66	236.687164	116.684043	-0.040936	-0.095473	-0.049878	-0.04462375	13615.16589
619119.8016	2351999.258	-157.852005	21.265812	1	0.085041	1.4868287	2067.161235	4273155.571	1.78	1.07	1.285956	7.265438	81	117	222.54216	85.777572	0.013463	-0.021374	-0.155946	-0.103731	7357.791858
619144.8016	2351999.258	-157.852005	21.265811	1	0.085041	1.4868287	2113.309844	4466078.497	1.78	1.07	0.784228	9.044252	56	145	203.534088	85.777572	0.013463	-0.021374	-0.155946	-0.103731	7357.791858
619169.8016	2351999.258	-157.850997	21.265809	1	0.085041	1.4868287	2259.298261	5104428.632	1.78	1.07	4.911783	29.302288	255	146	197.89804	82.990921	0.013463	-0.021374	-0.155946	-0.103731	6887.492968
618944.8016	2351974.258	-157.854003	21.265598	0	0.085041	1.4868287	1953.471153	3816049.546	1.78	1.07	0.306912	9.436681	27	144	218.25595	132.466278	-0.040936	-0.095473	-0.049878	-0.04462375	17547.31481
619194.8016	2351974.258	-157.850997	21.265582	1	0.085041	1.4868287	2132.349978	4546916.429	1.78	1.07	-0.682451	7.594095	68	131	167.161712	89.11396	0.00911	-0.094227	-0.115841	-0.10416325	7941.297867
619294.8016	2351974.258	-157.850006	21.265575	1	0.085041	1.4868287	2124.32429	4512753.689	1.78	1.07	-1.519382	7.663918	10	108	205.557235	88.961502	0.00911	-0.094227	-0.115841	-0.10416325	7914.148838
618969.8016	2351949.258	-157.852996	21.26537	0	0.085041	1.4868287	1971.941471	3888553.165	1.78	1.07	0.037437	9.375672	12	85	223.507659	114.111022	-0.040936	-0.095473	-0.049878	-0.04462375	13021.32534
618994.8016	2351949.258	-157.852996	21.265369	0	0.085041	1.4868287	2186.758151	4781911.211	1.78	1.07	1.640772	22.852872	254	154	212.486175	114.111022	-0.040936	-0.095473	-0.049878	-0.04462375	13021.32534
619194.8016	2351949.258	-157.850997	21.265356	1	0.085041	1.4868287	2157.217127	4653585.733	1.78	1.07	2.094781	11.963401	64	139	173.744354	89.11396	0.00911	-0.094227	-0.115841	-0.10416325	7941.297867
619219.8016	2351949.258	-157.850997	21.265354	1	0.085041	1.4868287	2154.801626	4643170.047	1.78	1.07	1.050201	10.423049	34	87	172.78952	90.971679	0.00911	-0.094227	-0.115841	-0.10416325	8275.84638
619244.8016	2351949.258	-157.850997	21.265352	1	0.085041	1.4868287	2152.673771	4634004.364	1.78	1.07	1.025808	9.717656	23	87	194.481307	90.971679	0.00911	-0.094227	-0.115841	-0.10416325	8275.84638
619019.8016	2351924.258	-157.852996	21.265141	0	0.085041	1.4868287	2206.675062	4869414.829	1.78	1.07	0.789774	22.379434	255	153	227.240753	116.770393	-0.040936	-0.095473	-0.049878	-0.04462375	13635.32468
619044.8016	2351924.258	-157.852996	21.26514	0	0.085041	1.4868287	2202.32812	4850249.148	1.78	1.07	-3.481846	15.93905	255	143	218.188171	116.770393	-0.040936	-0.095473	-0.049878	-0.04462375	13635.32468
619444.8016	2351924.258	-157.848999	21.265113	0	0.085041	1.4868287	2607.265	6797830.78	1.78	1.07	NA	NA	NA	111	NA	85.432929	0.013463	-0.021374	-0.155946	-0.103731	7298.785358
619044.8016	2351899.258	-157.852996	21.264914	0	0.085041	1.4868287	1980.902676	3923975.412	1.78	1.07	0.090057	8.032698	11	130	226.240173	116.770393	-0.040936	-0.095473	-0.049878	-0.04462375	13635.32468
619069.8016	2351899.258	-157.852005	21.264912	0	0.085041	1.4868287	2000.994511	4003979.033	1.78	1.07	0.408397	8.155085	47	100	235.08081	107.087249	0.00911	-0.094227	-0.115841	-0.10416325	11467.6789
619444.8016	2351899.258	-157.848999	21.264888	0	0.085041	1.4868287	2625.98738	6895809.72	1.78	1.07	NA	NA	NA	140	NA	85.432929	0.013463	-0.021374	-0.155946	-0.103731	7298.785358
619469.8016	2351899.258	-157.848007	21.264886	0	0.085041	1.4868287	2612.65988	6825991.649	1.78	1.07	NA	NA	NA	143	NA	82.468574	0.013463	-0.021374	-0.155946	-0.103731	6801.065698
619494.8016	2351899.258	-157.848007	21.264884	0	0.085041	1.4868287	2589.702513	6706559.106	1.78	1.07	NA	NA	NA	144	NA	82.468574	0.013463	-0.021374	-0.155946	-0.103731	6801.065698
619519.8016	2351899.258	-157.848007	21.264883	0	0.085041	1.4868287	2566.783311	6588376.566	1.78	1.07	NA	NA	NA	131	NA	79.908821	0.013463	-0.052375	-0.155946	-0.089916	6385.419674
619119.8016	2351874.258	-157.852005	21.264683	0	0.085041	1.4868287	2042.421668	4171486.27	1.78	1.07	0.61205	4.374968	71	79	270	119.191169	-0.040936	-0.095473	-0.049878	-0.04462375	14206.53477
619144.8016	2351874.258	-157.852005	21.264681	0	0.085041	1.4868287	2088.51842	4361909.191	1.78	1.07	-1.11977	4.122066	83	133	208.758666	119.191169	-0.040936	-0.095473	-0.049878	-0.04462375	14206.53477
619369.8016	2351874.258	-157.848999	21.264667	1	0.085041	1.4868287	2221.35856	4934433.852	1.78	1.07	0.007187	10.317434	23	56	220.111618	95.364868	0.00911	-0.094227	-0.115841	-0.10416325	9094.458049
619394.8016	2351874.258	-157.848999	21.264665	0	0.085041	1.4868287	2457.632012	6039955.106	1.78	1.07	1.864245	33.635974	49	153	208.811965	95.364868	0.00911	-0.094227	-0.115841	-0.10416325	9094.458049
619544.8016	2351874.258	-157.848007	21.264655	0	0.085041	1.4868287	2409.898856	5807612.496	1.78	1.07	-2.299541	16.036907	255	131	270	83.414596	-0.02482	-0.052375	-0.124831	-0.089916	6957.994826
619169.8016	2351849.258	-157.850997	21.264454	0	0.085041	1.4868287	2110.251836	4453162.811	1.78	1.07	1.42555	8.248275	95	139	206.004806	112.88153	-0.040936	-0.095473	-0.049878	-0.04462375	12742.23982
619194.8016	2351849.258	-157.850997	21.264452	0	0.085041	1.4868287	2256.715079	5092762.948	1.78	1.07	3.531926	24.713827	255	139	190.138442	112.88153	-0.040936	-0.095473	-0.049878	-0.04462375	12742.23982
619544.8016	2351849.258	-157.848007	21.264429	0	0.085041	1.4868287	2416.552703	5839726.966	1.78	1.07	2.092246	31.207592	255	131	212.49681	83.414596	-0.02482	-0.052375	-0.124831	-0.089916	6957.994826
619594.8016	2351849.258	-157.847	21.264426	0	0.085041	1.4868287	2309.845899	5335388.077	1.78	1.07	2.587831	16.781913	218	153	175.346603	83.414596	-0.02482	-0.052375	-0.124831	-0.089916	6957.994826
619619.8016	2351849.258	-157.847	21.264424	0	0.085041	1.4868287	2146.925708	4609289.996	1.78	1.07	0.783548	5.67654	9	91	259.22763	79.947746	-0.02482	-0.052375	-0.124831	-0.089916	6391.64209
619194.8016	2351824.258	-157.850997	21.264227	0	0.085041	1.4868287	2281.596426	5205682.251	1.78	1.07	-5.383776	25.51921	160	146	198.372116	137.270538	-0.040936	-0.095473	-0.049878	-0.04462375	18843.2006
619219.8016	2351824.258	-157.850997	21.264225	0	0.085041	1.4868287	2279.31274	5195266.567	1.78	1.07	-1.309484	22.394485	137	127	201.417327	128.01094	-0.040936	-0.095473	-0.049878	-0.04462375	16386.80076
619244.8016	2351824.258	-157.850997	21.264223	0	0.085041	1.4868287	2277.301228	5186100.883	1.78	1.07	-3.689177	19.180313	111	127	196.251052	128.01094	-0.040936	-0.095473	-0.049878	-0.04462375	16386.80076
619269.8016	2351824.258	-157.850006	21.264222	0	0.085041	1.4868287	2275.562611	5178185.197	1.78	1.07	-1.41528	17.70852	160	102	197.750106	122.39746	-0.040936	-0.095473	-0.049878	-0.04462375	14981.13821
619569.8016	2351824.258	-157.848007	21.264202	0	0.085041	1.4868287	2279.604708	5196597.625	1.78	1.07	2.351967	11.25896	129	110	235.044143	85.759078	-0.02482	-0.052375	-0.124831	-0.089916	7354.619459
619594.8016	2351824.258	-157.847	21.2642	0	0.085041	1.4868287	2331.508363	5435931.247	1.78	1.07	-2.183845	16.788799	181	153	175.050125	85.759078	-0.02482	-0.052375	-0.124831	-0.089916	7354.619459
619619.8016	2351824.258	-157.847	21.264199	0	0.085041	1.4868287	2168.198138	4701083.166	1.78	1.07	0.749425	6.543708	12	91	272.96701	80.404823	-0.02482	-0.052375	-0.124831	-0.089916	6464.935562
619644.8016	2351824.258	-157.847	21.264197	0	0.085041	1.4868287	2384.620003	5686412.559	1.78	1.07	-3.815222	36.461219	255	174	251.425277	80.404823	-0.02482	-0.052375	-0.124831	-0.089916	6464.935562
619269.8016	2351799.258	-157.850006	21.263996	0	0.085041	1.4868287	2300.511791	5292354.501	1.78	1.07	3.095515	20.138275	255	108	206.750762	122.39746	-0.040936	-0.095473	-0.049878	-0.04462375	14981.13821
619294.8016	2351799.258	-157.850006	21.263994	0	0.085041	1.4868287	2299.062595	5285688.816	1.78	1.07	0.199663	20.524343	255	108	232.924652	122.39746	-0.040936	-0.095473	-0.049878	-0.04462375	14981.13821
619619.8016	2351799.258	-157.847	21.263973	1	0.085041	1.4868287	2374.318264	5637387.219	1.78	1.07	4.002788	24.360807	191	106	244.415206	80.404823	-0.02482	-0.052375	-0.124831	-0.089916	6464.935562
619294.8016	2351774.258	-157.850006	21.263768	0	0.085041	1.4868287	2324.028425	5401108.12	1.78	1.07	-5.762283	24.529869	255	128	240.359481	136.13095	-0.040936	-0.095473	-0.049878	-0.04462375	18531.63555
619319.8016	2351774.258	-157.850006	21.263767	0	0.085041	1.4868287	2760.607066	7620951.373	1.78	1.07	NA	NA	NA	139	NA	113.850166	-0.040936	-0.095473	-0.049878	-0.04462375	12961.8603
619319.8016	2351749.258	-157.850006	21.263541	0	0.085041	1.4868287	2372.821325	5630281.04	1.78	1.07	1.653944	30.316692	110	134	237.277984	113.850166	-0.040936	-0.095473	-0.049878	-0.04462375	12961.8603
619694.8016	2351749.258	-157.845993	21.263516	0	0.085041	1.4868287	2173.483802	4724031.838	1.78	1.07	1.026422	7.717913	66	98	183.216903	76.543052	-0.02482	-0.052375	-0.124831	-0.089916	5858.838809
619319.8016	2351724.258	-157.850006	21.263315	0	0.085041	1.4868287	2397.801148	5749450.345	1.78	1.07	7.005385	31.390686	43	139	234.27684	128.882537	-0.040936	-0.095473	-0.049878	-0.04462375	16610.70834
619594.8016	2351724.258	-157.847	21.263297	1	0.085041	1.4868287	2361.672587	5577497.408	1.78	1.07	-0.604409	4.320553	255	160	270	86.108154	-0.02482	-0.052375	-0.124831	-0.089916	7414.614185
619669.8016	2351724.258	-157.847	21.263292	1	0.085041	1.4868287	2296.478664	5273814.254	1.78	1.07	-0.650278	4.015885	255	94	170.045364	83.323501	-0.02482	-0.052375	-0.124831	-0.089916	6942.805819
619719.8016	2351724.258	-157.845993	21.263289	0	0.085041	1.4868287	2183.409974	4767279.115	1.78	1.07	-1.007296	7.686306	24	64	183.484481	82.898422	-0.02482	-0.052375	-0.124831	-0.089916	6872.14837
619744.8016	2351724.258	-157.845993	21.263287	0	0.085041	1.4868287	2179.613574	4750715.332	1.78	1.07	-2.0603	10.283297	26	78	207.560882	82.898422	-0.02482	-0.052375	-0.124831	-0.089916	6872.14837
619319.8016	2351699.258	-157.850006	21.263089	0	0.085041	1.4868287	2347.841932	5512361.738	1.78	1.07	5.970105	29.205516	255	92	235.566406	128.882537	-0.040936	-0.095473	-0.049878	-0.04462375	16610.70834
619569.8016	2351699.258	-157.848007	21.263073	1	0.085041	1.4868287	2429.684501	5903366.774	1.78	1.07	-2.807353	15.505396	NA	166	198.434951	86.108154	-0.02482	-0.052375	-0.124831	-0.089916	7414.614185
619594.8016	2351699.258	-157.847	21.263071	1	0.085041	1.4868287	2245.274719	5041258.564	1.78	1.07	-0.504542	5.080533	133	85	265.735076	86.108154	-0.02482	-0.052375	-0.124831	-0.089916	7414.614185
619744.8016	2351699.258	-157.845993	21.263061	0	0.085041	1.4868287	2174.247194	4727350.861	1.78	1.07	0.819172	9.975917	23	78	203.876235	82.898422	-0.02482	-0.052375	-0.124831	-0.089916	6872.14837
619344.8016	2351674.258	-157.850006	21.262862	0	0.085041	1.4868287	2737.520563	7494018.833	1.78	1.07	NA	NA	NA	134	NA	147.296676	-0.117135	-0.19414	0.03917	-0.04462375	21696.31076
619369.8016	2351674.258	-157.848999	21.26286	0	0.085041	1.4868287	2428.293547	5896609.55	1.78	1.07	7.734152	32.893718	152	153	223.345291	123.787757	-0.040936	-0.095473	-0.049878	-0.04462375	15323.40878
619744.8016	2351674.258	-157.845993	21.262835	0	0.085041	1.4868287	2191.162767	4801194.271	1.78	1.07	-2.329155	12.971979	23	110	200.734954	91.259239	-0.02604	-0.081117	-0.097413	-0.0914708	8328.248703
619769.8016	2351674.258	-157.845993	21.262834	0	0.085041	1.4868287	2166.912949	4695511.729	1.78	1.07	-1.164519	13.269474	67	73	200.232284	86.743179	-0.02482	-0.052375	-0.124831	-0.089916	7524.379103
619819.8016	2351674.258	-157.845001	21.26283	0	0.085041	1.4868287	2106.51791	4437417.705	1.78	1.07	-0.649713	8.780926	13	74	203.220092	83.702133	-0.02482	-0.052375	-0.124831	-0.089916	7006.047069
619869.8016	2351674.258	-157.845001	21.262827	0	0.085041	1.4868287	2063.835528	4259417.087	1.78	1.07	0.937355	6.775068	43	87	215.292266	81.481155	-0.02482	-0.052375	-0.124831	-0.089916	6639.17862
619369.8016	2351649.258	-157.848999	21.262634	0	0.085041	1.4868287	2406.478978	5791141.072	1.78	1.07	1.412668	28.765485	205	137	235.331832	123.787757	-0.040936	-0.095473	-0.049878	-0.04462375	15323.40878
619594.8016	2351649.258	-157.847	21.262619	1	0.085041	1.4868287	2160.228202	4666585.885	1.78	1.07	-1.231798	5.970526	48	85	249.015838	92.230514	-0.02604	-0.081117	-0.097413	-0.0914708	8506.467713
619644.8016	2351649.258	-157.847	21.262616	1	0.085041	1.4868287	2282.665103	5210559.972	1.78	1.07	2.537157	16.176418	35	73	179.730484	93.414657	-0.02604	-0.081117	-0.097413	-0.0914708	8726.298142
619694.8016	2351649.258	-157.845993	21.262613	1	0.085041	1.4868287	2233.930368	4990444.889	1.78	1.07	1.553592	14.084913	38	104	195.506271	94.12545	-0.02604	-0.081117	-0.097413	-0.0914708	8859.600338
619719.8016	2351649.258	-157.845993	21.262611	0	0.085041	1.4868287	2209.584202	4882262.346	1.78	1.07	2.15868	13.070527	18	110	196.793365	91.259239	-0.02604	-0.081117	-0.097413	-0.0914708	8328.248703
619794.8016	2351649.258	-157.845001	21.262606	0	0.085041	1.4868287	2136.636309	4565214.717	1.78	1.07	1.30702	12.589496	24	66	199.476852	86.743179	-0.02482	-0.052375	-0.124831	-0.089916	7524.379103
619844.8016	2351649.258	-157.845001	21.262603	0	0.085041	1.4868287	2088.085159	4360099.631	1.78	1.07	1.001608	9.134348	32	74	205.269577	83.702133	-0.02482	-0.052375	-0.124831	-0.089916	7006.047069
619869.8016	2351649.258	-157.845001	21.262601	0	0.085041	1.4868287	2070.092162	4285281.559	1.78	1.07	0.548322	8.643671	186	87	230.366104	81.481155	-0.02482	-0.052375	-0.124831	-0.089916	6639.17862
619394.8016	2351624.258	-157.848999	21.262407	0	0.085041	1.4868287	2436.731809	5937661.909	1.78	1.07	-6.654913	30.924339	53	142	214.023223	148.617294	-0.117135	-0.19414	0.03917	-0.04462375	22087.10008
619569.8016	2351624.258	-157.848007	21.262395	1	0.085041	1.4868287	2379.299368	5661065.483	1.78	1.07	2.299541	16.036907	255	153	270	107.220321	-0.02604	-0.081117	-0.097413	-0.0914708	11496.19724
619594.8016	2351624.258	-157.847	21.262393	1	0.085041	1.4868287	2139.159643	4576003.978	1.78	1.07	-0.179578	4.984957	41	57	244.571548	107.220321	-0.02604	-0.081117	-0.097413	-0.0914708	11496.19724
619744.8016	2351624.258	-157.845993	21.262384	0	0.085041	1.4868287	2169.061721	4704828.75	1.78	1.07	-1.593867	7.901387	21	64	204.232528	101.88478	-0.02604	-0.081117	-0.097413	-0.0914708	10380.5084
619769.8016	2351624.258	-157.845993	21.262382	0	0.085041	1.4868287	2155.233813	4645032.789	1.78	1.07	-0.411149	9.660752	22	66	209.546981	97.953102	-0.02604	-0.081117	-0.097413	-0.0914708	9594.810191
619794.8016	2351624.258	-157.845001	21.26238	0	0.085041	1.4868287	2142.680374	4591079.185	1.78	1.07	-2.716777	13.16222	143	66	205.793045	97.953102	-0.02604	-0.081117	-0.097413	-0.0914708	9594.810191
619819.8016	2351624.258	-157.845001	21.262379	0	0.085041	1.4868287	2306.0184	5317720.861	1.78	1.07	3.3006	32.054794	255	159	248.409622	92.183166	-0.02604	-0.081117	-0.097413	-0.0914708	8497.736094
619869.8016	2351624.258	-157.845001	21.262375	0	0.085041	1.4868287	2297.373219	5277923.707	1.78	1.07	4.212592	27.770128	255	169	270	85.118652	-0.02482	-0.052375	-0.124831	-0.089916	7245.184918
619394.8016	2351599.258	-157.848999	21.262181	0	0.085041	1.4868287	2220.983603	4932768.165	1.78	1.07	-1.791505	8.590898	17	56	216.473358	148.617294	-0.117135	-0.19414	0.03917	-0.04462375	22087.10008
619419.8016	2351599.258	-157.848999	21.262179	0	0.085041	1.4868287	2639.721158	6968127.792	1.78	1.07	NA	NA	NA	140	NA	131.853622	-0.040936	-0.095473	-0.049878	-0.04462375	17385.37763
619544.8016	2351599.258	-157.848007	21.262171	0	0.085041	1.4868287	2423.44619	5873091.436	1.78	1.07	-7.908176	33.017257	255	131	218.161651	113.709144	-0.063269	-0.078399	-0.040199	-0.05523855	12929.76943
619569.8016	2351599.258	-157.848007	21.262169	0	0.085041	1.4868287	2373.067848	5631451.011	1.78	1.07	-1.209709	28.306106	255	118	207.420455	107.220321	-0.02604	-0.081117	-0.097413	-0.0914708	11496.19724
619794.8016	2351599.258	-157.845001	21.262154	1	0.085041	1.4868287	2184.608891	4772516.007	1.78	1.07	-2.055153	14.40741	16	117	270	97.953102	-0.02604	-0.081117	-0.097413	-0.0914708	9594.810191
619869.8016	2351599.258	-157.845001	21.26215	0	0.085041	1.4868287	2250.412097	5064354.606	1.78	1.07	2.562512	15.327014	83	134	242.571365	85.118652	-0.02482	-0.052375	-0.124831	-0.089916	7245.184918
619894.8016	2351599.258	-157.843994	21.262148	0	0.085041	1.4868287	2227.027928	4959653.392	1.78	1.07	-0.33311	10.254195	59	134	241.785064	85.118652	-0.02482	-0.052375	-0.124831	-0.089916	7245.184918
619444.8016	2351574.258	-157.848999	21.261952	0	0.085041	1.4868287	2616.523505	6846195.252	1.78	1.07	NA	NA	NA	111	NA	163.196655	-0.117135	-0.19414	0.03917	-0.04462375	26633.1482
619469.8016	2351574.258	-157.848007	21.26195	0	0.085041	1.4868287	2602.907447	6775127.178	1.78	1.07	NA	NA	NA	132	NA	143.525268	-0.117135	-0.19414	0.03917	-0.04462375	20599.50255
619494.8016	2351574.258	-157.848007	21.261948	0	0.085041	1.4868287	2533.796023	6420122.286	1.78	1.07	NA	NA	NA	122	NA	143.525268	-0.117135	-0.19414	0.03917	-0.04462375	20599.50255
619569.8016	2351574.258	-157.848007	21.261943	0	0.085041	1.4868287	2385.776593	5691929.952	1.78	1.07	2.299541	16.036907	255	160	270	129.153137	-0.063269	-0.078399	-0.040199	-0.05523855	16680.5328
619769.8016	2351574.258	-157.845993	21.26193	0	0.085041	1.4868287	2327.866766	5418963.68	1.78	1.07	4.531745	28.589035	255	150	251.136611	102.876197	-0.02604	-0.081117	-0.097413	-0.0914708	10583.51191
619894.8016	2351574.258	-157.843994	21.261922	0	0.085041	1.4868287	2264.510692	5128008.674	1.78	1.07	-2.499197	17.348791	255	169	270	80.430747	-0.02482	-0.052375	-0.124831	-0.089916	6469.105063
619919.8016	2351574.258	-157.843994	21.26192	1	0.085041	1.4868287	2272.432379	5163948.917	1.78	1.07	1.314612	27.824495	255	164	232.261245	75.797271	-0.02482	-0.052375	-0.124831	-0.089916	5745.226291
619494.8016	2351549.258	-157.848007	21.261723	0	0.085041	1.4868287	2542.58466	6464736.753	1.78	1.07	NA	NA	NA	143	NA	143.525268	-0.117135	-0.19414	0.03917	-0.04462375	20599.50255
619544.8016	2351549.258	-157.848007	21.261719	0	0.085041	1.4868287	2478.233792	6141642.728	1.78	1.07	NA	NA	NA	177	NA	143.525268	-0.158795	-0.194379	0.027784	-0.05523855	20599.50255
619569.8016	2351549.258	-157.848007	21.261718	0	0.085041	1.4868287	2437.823054	5942981.243	1.78	1.07	1.633789	9.171428	NA	184	161.565048	129.153137	-0.063269	-0.078399	-0.040199	-0.05523855	16680.5328
619619.8016	2351549.258	-157.847	21.261714	0	0.085041	1.4868287	2330.976275	5433450.395	1.78	1.07	0.604409	4.320553	255	99	270	125.375579	-0.063269	-0.078399	-0.040199	-0.05523855	15719.03581
619744.8016	2351549.258	-157.845993	21.261706	0	0.085041	1.4868287	2359.586165	5567646.87	1.78	1.07	-8.545432	35.318904	255	166	244.805023	114.089523	-0.063269	-0.078399	-0.040199	-0.05523855	13016.41926
619769.8016	2351549.258	-157.845993	21.261704	0	0.085041	1.4868287	2335.957117	5456695.652	1.78	1.07	4.72288	33.619873	185	150	254.63327	102.876197	-0.02604	-0.081117	-0.097413	-0.0914708	10583.51191
619794.8016	2351549.258	-157.845001	21.261703	0	0.085041	1.4868287	2295.732923	5270389.654	1.78	1.07	-6.808919	26.53775	255	122	229.821609	102.876197	-0.02604	-0.081117	-0.097413	-0.0914708	10583.51191
619819.8016	2351549.258	-157.845001	21.261701	1	0.085041	1.4868287	2297.282534	5277507.041	1.78	1.07	5.529776	29.690359	255	157	246.16336	89.827613	-0.02604	-0.081117	-0.097413	-0.0914708	8069.000057
619844.8016	2351549.258	-157.845001	21.261699	0	0.085041	1.4868287	2330.308723	5430338.744	1.78	1.07	-0.356738	35.562885	255	168	229.059326	89.827613	-0.02604	-0.081117	-0.097413	-0.0914708	8069.000057
619519.8016	2351524.258	-157.848007	21.261495	0	0.085041	1.4868287	2576.915023	6640491.036	1.78	1.07	NA	NA	NA	153	NA	143.525268	-0.117135	-0.19414	0.03917	-0.04462375	20599.50255
619544.8016	2351524.258	-157.848007	21.261493	0	0.085041	1.4868287	2554.125778	6523558.49	1.78	1.07	NA	NA	NA	177	NA	143.525268	-0.158795	-0.194379	0.027784	-0.05523855	20599.50255
619569.8016	2351524.258	-157.848007	21.261492	0	0.085041	1.4868287	2446.190041	5983845.717	1.78	1.07	-1.633789	9.171428	NA	184	198.434951	129.153137	-0.063269	-0.078399	-0.040199	-0.05523855	16680.5328
619594.8016	2351524.258	-157.847	21.26149	0	0.085041	1.4868287	2406.020414	5788934.233	1.78	1.07	-7.317583	30.666358	255	166	239.704528	129.153137	-0.063269	-0.078399	-0.040199	-0.05523855	16680.5328
619619.8016	2351524.258	-157.847	21.261488	0	0.085041	1.4868287	2337.587403	5464314.867	1.78	1.07	0.604409	4.320553	255	99	270	125.375579	-0.063269	-0.078399	-0.040199	-0.05523855	15719.03581
619644.8016	2351524.258	-157.847	21.261487	0	0.085041	1.4868287	2133.833195	4553244.104	1.78	1.07	-0.806403	5.041025	4	73	266.412261	125.375579	-0.063269	-0.078399	-0.040199	-0.05523855	15719.03581
619669.8016	2351524.258	-157.847	21.261485	0	0.085041	1.4868287	2289.475875	5241699.782	1.78	1.07	-2.091022	7.961327	255	94	164.972427	129.439819	-0.063269	-0.078399	-0.040199	-0.05523855	16754.66674
619694.8016	2351524.258	-157.845993	21.261484	0	0.085041	1.4868287	2376.395454	5647255.354	1.78	1.07	-1.915878	35.554332	255	165	235.256408	129.439819	-0.063269	-0.078399	-0.040199	-0.05523855	16754.66674
619719.8016	2351524.258	-157.845993	21.261482	0	0.085041	1.4868287	2391.403752	5718811.905	1.78	1.07	6.024025	16.870035	NA	166	253.609191	115.88945	-0.063269	-0.078399	-0.040199	-0.05523855	13430.36462
619744.8016	2351524.258	-157.845993	21.26148	0	0.085041	1.4868287	2367.828264	5606610.688	1.78	1.07	-3.440136	36.818546	255	166	247.560333	115.88945	-0.063269	-0.078399	-0.040199	-0.05523855	13430.36462
619794.8016	2351524.258	-157.845001	21.261477	1	0.085041	1.4868287	2304.187626	5309280.616	1.78	1.07	-2.734062	25.446872	255	150	257.31372	101.123001	-0.02604	-0.081117	-0.097413	-0.0914708	10225.86133
619844.8016	2351524.258	-157.845001	21.261474	1	0.085041	1.4868287	2320.31785	5383874.925	1.78	1.07	-4.212592	27.770128	255	168	270	88.278289	-0.02604	-0.081117	-0.097413	-0.0914708	7793.056309
619894.8016	2351524.258	-157.843994	21.26147	1	0.085041	1.4868287	2284.663282	5219686.312	1.78	1.07	0.92494	27.679132	255	191	221.473358	81.234176	-0.02482	-0.052375	-0.124831	-0.089916	6598.99135
619544.8016	2351499.258	-157.848007	21.261268	0	0.085041	1.4868287	2461.43531	6058663.785	1.78	1.07	NA	NA	NA	153	NA	143.525268	-0.158795	-0.194379	0.027784	-0.05523855	20599.50255
619669.8016	2351499.258	-157.847	21.261259	0	0.085041	1.4868287	2318.977719	5377657.661	1.78	1.07	1.951084	16.597679	116	104	251.183319	129.439819	-0.063269	-0.078399	-0.040199	-0.05523855	16754.66674
619694.8016	2351499.258	-157.845993	21.261258	0	0.085041	1.4868287	2396.921837	5745234.293	1.78	1.07	-1.220312	31.173078	255	166	234.629364	129.439819	-0.063269	-0.078399	-0.040199	-0.05523855	16754.66674
619819.8016	2351499.258	-157.845001	21.261249	1	0.085041	1.4868287	2118.465634	4487896.642	1.78	1.07	-0.433775	11.838857	209	87	209.040344	88.278289	-0.02604	-0.081117	-0.097413	-0.0914708	7793.056309
619519.8016	2351474.258	-157.848007	21.261043	0	0.085041	1.4868287	2519.236831	6346554.211	1.78	1.07	NA	NA	NA	131	NA	170.973937	-0.117135	-0.19414	0.03917	-0.04462375	29232.08713
619544.8016	2351474.258	-157.848007	21.261042	0	0.085041	1.4868287	2469.722304	6099528.259	1.78	1.07	NA	NA	NA	153	NA	170.973937	-0.158795	-0.194379	0.027784	-0.05523855	29232.08713
619669.8016	2351474.258	-157.847	21.261034	0	0.085041	1.4868287	2335.195196	5453136.603	1.78	1.07	3.570441	22.662126	124	115	264.622283	129.439819	-0.063269	-0.078399	-0.040199	-0.05523855	16754.66674
619769.8016	2351474.258	-157.845993	21.261027	0	0.085041	1.4868287	2208.381432	4876948.549	1.78	1.07	2.362631	16.453397	11	109	270	101.123001	-0.02604	-0.081117	-0.097413	-0.0914708	10225.86133
619794.8016	2351474.258	-157.845001	21.261025	1	0.085041	1.4868287	2312.356901	5346994.438	1.78	1.07	-4.837184	26.26074	168	150	257.77185	101.123001	-0.02604	-0.081117	-0.097413	-0.0914708	10225.86133
619819.8016	2351474.258	-157.845001	21.261024	1	0.085041	1.4868287	2353.197816	5537539.961	1.78	1.07	8.180515	34.562641	255	168	228.44844	88.278289	-0.02604	-0.081117	-0.097413	-0.0914708	7793.056309
619519.8016	2351449.258	-157.848007	21.260818	0	0.085041	1.4868287	2587.248636	6693855.504	1.78	1.07	NA	NA	NA	153	NA	170.973937	-0.117135	-0.19414	0.03917	-0.04462375	29232.08713
619644.8016	2351449.258	-157.847	21.260809	0	0.085041	1.4868287	2313.521628	5352382.323	1.78	1.07	0.650278	3.308584	250	75	141.152206	139.205276	-0.158795	-0.194379	0.027784	-0.05523855	19378.10887
619769.8016	2351449.258	-157.845993	21.260801	0	0.085041	1.4868287	2344.282294	5495659.474	1.78	1.07	8.202895	37.163002	123	173	245.894042	101.123001	-0.02604	-0.081117	-0.097413	-0.0914708	10225.86133
619869.8016	2351449.258	-157.845001	21.260794	1	0.085041	1.4868287	2057.863605	4234802.617	1.78	1.07	-0.823682	8.701238	22	85	197.395874	81.234176	-0.02482	-0.052375	-0.124831	-0.089916	6598.99135
619894.8016	2351449.258	-157.843994	21.260793	1	0.085041	1.4868287	2245.290857	5041331.033	1.78	1.07	0.450914	18.454109	255	151	224.508117	81.234176	-0.02482	-0.052375	-0.124831	-0.089916	6598.99135
619644.8016	2351424.258	-157.847	21.260583	0	0.085041	1.4868287	2335.05369	5452475.735	1.78	1.07	-0.09872	15.219177	188	91	235.517089	148.353729	-0.158795	-0.194379	0.027784	-0.05523855	22008.82891
619669.8016	2351424.258	-157.847	21.260582	0	0.085041	1.4868287	2343.661894	5492751.073	1.78	1.07	2.913088	27.248601	197	129	272.502166	132.799636	-0.063269	-0.078399	-0.040199	-0.05523855	17635.74332
619919.8016	2351424.258	-157.843994	21.260565	1	0.085041	1.4868287	2212.78467	4896415.996	1.78	1.07	1.36488	11.250555	138	148	254.462387	78.918304	-0.02482	-0.052375	-0.124831	-0.089916	6228.098706
619944.8016	2351424.258	-157.843994	21.260564	1	0.085041	1.4868287	2305.741144	5316442.223	1.78	1.07	0.945759	31.307268	232	164	216.286376	78.918304	-0.02482	-0.052375	-0.124831	-0.089916	6228.098706
619619.8016	2351399.258	-157.847	21.260359	0	0.085041	1.4868287	2125.73442	4518746.824	1.78	1.07	0.627828	4.627161	13	75	256.729492	148.353729	-0.158795	-0.194379	0.027784	-0.05523855	22008.82891
619644.8016	2351399.258	-157.847	21.260358	0	0.085041	1.4868287	2350.62857	5525454.674	1.78	1.07	-1.338698	19.934698	157	124	252.530883	148.353729	-0.158795	-0.194379	0.027784	-0.05523855	22008.82891
619669.8016	2351399.258	-157.847	21.260356	0	0.085041	1.4868287	2352.363821	5533615.546	1.78	1.07	6.342241	32.73281	255	129	272.004486	132.799636	-0.063269	-0.078399	-0.040199	-0.05523855	17635.74332
619944.8016	2351399.258	-157.843994	21.260338	0	0.085041	1.4868287	2260.688285	5110711.522	1.78	1.07	2.201346	27.463956	255	154	209.449951	78.918304	-0.02482	-0.052375	-0.124831	-0.089916	6228.098706
619669.8016	2351374.258	-157.847	21.26013	0	0.085041	1.4868287	2379.854818	5663708.955	1.78	1.07	8.637995	36.696102	95	166	240.718643	133.012664	-0.063269	-0.078399	-0.040199	-0.05523855	17692.36878
619944.8016	2351374.258	-157.843994	21.260112	1	0.085041	1.4868287	2294.183611	5263278.441	1.78	1.07	-6.636442	30.667854	141	156	218.316604	82.002952	-0.02482	-0.052375	-0.124831	-0.089916	6724.484137
619669.8016	2351349.258	-157.847	21.259904	0	0.085041	1.4868287	2370.462926	5619094.484	1.78	1.07	3.435895	36.189491	155	143	250.249496	133.012664	-0.063269	-0.078399	-0.040199	-0.05523855	17692.36878
619644.8016	2351324.258	-157.847	21.25968	0	0.085041	1.4868287	2375.773156	5644298.089	1.78	1.07	-7.005641	33.063919	255	148	260.681671	164.008697	-0.158795	-0.194379	0.027784	-0.05523855	26898.85269
619669.8016	2351324.258	-157.847	21.259678	0	0.085041	1.4868287	2207.514642	4873120.895	1.78	1.07	-1.219787	6.587516	69	79	181.64183	128.691177	-0.063269	-0.078399	-0.040199	-0.05523855	16561.41904
619644.8016	2351299.258	-157.847	21.259454	0	0.085041	1.4868287	2342.720685	5488340.208	1.78	1.07	-3.952407	17.819686	135	99	241.368881	164.008697	-0.158795	-0.194379	0.027784	-0.05523855	26898.85269
619669.8016	2351274.258	-157.847	21.259227	0	0.085041	1.4868287	2326.966294	5414772.133	1.78	1.07	2.522739	19.196018	108	104	263.546569	141.348953	-0.158795	-0.194379	0.027784	-0.05523855	19979.52651
619669.8016	2351249.258	-157.847	21.259001	0	0.085041	1.4868287	2303.731478	5307178.723	1.78	1.07	1.562473	8.186858	255	98	241.272918	141.348953	-0.158795	-0.194379	0.027784	-0.05523855	19979.52651
619694.8016	2351224.258	-157.845993	21.258773	0	0.085041	1.4868287	2366.46168	5600140.883	1.78	1.07	-8.113284	35.312728	198	158	237.6828	161.204299	-0.158795	-0.194379	0.027784	-0.05523855	25986.82602
619769.8016	2351224.258	-157.845993	21.258769	0	0.085041	1.4868287	2216.204643	4911563.02	1.78	1.07	2.317533	16.026712	24	117	272.805694	112.738273	-0.063269	-0.078399	-0.040199	-0.05523855	12709.9182
619794.8016	2351224.258	-157.845001	21.258767	0	0.085041	1.4868287	2162.445976	4676172.599	1.78	1.07	-2.368284	14.690729	76	103	277.461273	112.738273	-0.063269	-0.078399	-0.040199	-0.05523855	12709.9182
619694.8016	2351199.258	-157.845993	21.258548	0	0.085041	1.4868287	2272.527604	5164381.711	1.78	1.07	-2.168059	15.163358	255	115	270	161.204299	-0.158795	-0.194379	0.027784	-0.05523855	25986.82602
619719.8016	2351199.258	-157.845993	21.258546	0	0.085041	1.4868287	2363.776064	5587437.281	1.78	1.07	0.011459	35.16941	106	149	228.506423	130.351623	-0.063269	-0.078399	-0.040199	-0.05523855	16991.54562
619744.8016	2351199.258	-157.845993	21.258544	0	0.085041	1.4868287	2210.494896	4886287.685	1.78	1.07	-1.506143	13.642886	227	110	265.691894	130.351623	-0.063269	-0.078399	-0.040199	-0.05523855	16991.54562
619769.8016	2351199.258	-157.845993	21.258543	0	0.085041	1.4868287	2179.676735	4750990.669	1.78	1.07	1.006436	13.021252	208	82	234.324081	112.738273	-0.063269	-0.078399	-0.040199	-0.05523855	12709.9182
619794.8016	2351199.258	-157.845001	21.258541	0	0.085041	1.4868287	2148.998292	4618193.659	1.78	1.07	-0.135494	9.313142	203	82	247.76004	112.738273	-0.063269	-0.078399	-0.040199	-0.05523855	12709.9182
619819.8016	2351199.258	-157.845001	21.258539	0	0.085041	1.4868287	2153.130046	4635968.995	1.78	1.07	2.055153	14.40741	61	89	270	104.711257	-0.02604	-0.081117	-0.097413	-0.0914708	10964.44734
619844.8016	2351199.258	-157.845001	21.258538	0	0.085041	1.4868287	2265.246566	5131342.005	1.78	1.07	-2.369753	12.795307	255	121	251.062225	104.711257	-0.02604	-0.081117	-0.097413	-0.0914708	10964.44734
619719.8016	2351174.258	-157.845993	21.25832	0	0.085041	1.4868287	2353.523488	5539072.809	1.78	1.07	8.909187	36.878593	189	149	231.519058	155.181365	-0.158795	-0.194379	0.027784	-0.05523855	24081.25604
619744.8016	2351174.258	-157.845993	21.258319	0	0.085041	1.4868287	2217.465254	4917152.153	1.78	1.07	-2.65062	15.544523	52	129	266.241699	155.181365	-0.158795	-0.194379	0.027784	-0.05523855	24081.25604
619769.8016	2351174.258	-157.845993	21.258317	0	0.085041	1.4868287	2186.459499	4780605.141	1.78	1.07	1.51362	13.639184	150	103	274.088043	132.532043	-0.063269	-0.078399	-0.040199	-0.05523855	17564.74242
619794.8016	2351174.258	-157.845001	21.258315	0	0.085041	1.4868287	2169.570711	4707037.07	1.78	1.07	-1.774642	14.58231	8	117	277.519561	132.532043	-0.063269	-0.078399	-0.040199	-0.05523855	17564.74242
619819.8016	2351174.258	-157.845001	21.258314	0	0.085041	1.4868287	2160.864055	4669333.464	1.78	1.07	2.055153	14.40741	67	98	270	109.770065	-0.02604	-0.081117	-0.097413	-0.0914708	12049.46717
619844.8016	2351174.258	-157.845001	21.258312	0	0.085041	1.4868287	2273.83065	5170305.825	1.78	1.07	-0.148868	16.695949	255	141	234.199157	109.770065	-0.02604	-0.081117	-0.097413	-0.0914708	12049.46717
619694.8016	2351149.258	-157.845993	21.258096	0	0.085041	1.4868287	2265.450781	5132267.241	1.78	1.07	-3.608803	15.409946	255	105	238.48738	180.082733	-0.156884	-0.224839	0.053273	-0.0172591	32429.79072
619719.8016	2351149.258	-157.845993	21.258094	0	0.085041	1.4868287	2383.243186	5679848.084	1.78	1.07	0.91873	31.085493	255	156	233.380462	155.181365	-0.158795	-0.194379	0.027784	-0.05523855	24081.25604
619744.8016	2351149.258	-157.845993	21.258093	0	0.085041	1.4868287	2330.695233	5432140.269	1.78	1.07	1.154622	31.127882	249	149	218.683135	155.181365	-0.158795	-0.194379	0.027784	-0.05523855	24081.25604
619769.8016	2351149.258	-157.845993	21.258091	0	0.085041	1.4868287	2307.911984	5326457.726	1.78	1.07	5.985139	29.486755	255	122	221.874023	132.532043	-0.063269	-0.078399	-0.040199	-0.05523855	17564.74242
619794.8016	2351149.258	-157.845001	21.258089	0	0.085041	1.4868287	2274.843008	5174910.711	1.78	1.07	-2.713039	11.858223	255	117	221.515213	132.532043	-0.063269	-0.078399	-0.040199	-0.05523855	17564.74242
619819.8016	2351149.258	-157.845001	21.258088	0	0.085041	1.4868287	2280.532701	5200829.4	1.78	1.07	4.262355	25.27753	255	152	259.440551	109.770065	-0.02604	-0.081117	-0.097413	-0.0914708	12049.46717
619844.8016	2351149.258	-157.845001	21.258086	0	0.085041	1.4868287	2282.656269	5210519.642	1.78	1.07	-4.137006	18.832469	255	141	239.04013	109.770065	-0.02604	-0.081117	-0.097413	-0.0914708	12049.46717
619719.8016	2351124.258	-157.845993	21.257868	0	0.085041	1.4868287	2374.247618	5637051.752	1.78	1.07	6.898916	31.403369	91	156	233.908081	173.398223	-0.158795	-0.194379	0.027784	-0.05523855	30066.94374
619744.8016	2351124.258	-157.845993	21.257867	0	0.085041	1.4868287	2341.047786	5480504.736	1.78	1.07	-7.59665	32.480541	204	156	222.223571	173.398223	-0.158795	-0.194379	0.027784	-0.05523855	30066.94374
619769.8016	2351124.258	-157.845993	21.257865	0	0.085041	1.4868287	2318.366277	5374822.194	1.78	1.07	0.456888	30.974496	255	122	225.455688	138.20613	-0.158795	-0.194379	0.027784	-0.05523855	19100.93437
619794.8016	2351124.258	-157.845001	21.257864	0	0.085041	1.4868287	2285.175088	5222025.183	1.78	1.07	1.88268	21.719072	255	122	216.014282	138.20613	-0.158795	-0.194379	0.027784	-0.05523855	19100.93437
619844.8016	2351124.258	-157.845001	21.25786	0	0.085041	1.4868287	2291.720634	5251983.464	1.78	1.07	1.252578	29.26268	255	152	221.250411	113.647811	-0.063269	-0.078399	-0.040199	-0.05523855	12915.82495
619719.8016	2351099.258	-157.845993	21.257643	0	0.085041	1.4868287	2399.797018	5759025.728	1.78	1.07	-2.190598	11.041429	NA	166	217.873443	173.398223	-0.158795	-0.194379	0.027784	-0.05523855	30066.94374
619744.8016	2351099.258	-157.845993	21.257641	0	0.085041	1.4868287	2351.551266	5529793.357	1.78	1.07	-0.709194	30.85539	245	156	239.677444	173.398223	-0.158795	-0.194379	0.027784	-0.05523855	30066.94374
619769.8016	2351099.258	-157.845993	21.257639	0	0.085041	1.4868287	2297.682148	5279343.253	1.78	1.07	1.389418	20.913681	255	117	235.796386	138.20613	-0.158795	-0.194379	0.027784	-0.05523855	19100.93437
619819.8016	2351099.258	-157.845001	21.257636	0	0.085041	1.4868287	2262.485942	5118842.638	1.78	1.07	2.093731	16.292764	255	121	233.257186	113.647811	-0.063269	-0.078399	-0.040199	-0.05523855	12915.82495
619844.8016	2351099.258	-157.845001	21.257634	0	0.085041	1.4868287	2248.810584	5057149.043	1.78	1.07	-2.435556	11.679126	222	89	245.440444	113.647811	-0.063269	-0.078399	-0.040199	-0.05523855	12915.82495
619869.8016	2351099.258	-157.845001	21.257633	0	0.085041	1.4868287	2121.634476	4501332.85	1.78	1.07	1.523394	8.971776	32	97	249.147811	102.714599	-0.02604	-0.081117	-0.097413	-0.0914708	10550.28885
619894.8016	2351099.258	-157.843994	21.257631	0	0.085041	1.4868287	2098.070616	4401900.31	1.78	1.07	-0.37331	6.173988	27	134	242.691619	102.714599	-0.02604	-0.081117	-0.097413	-0.0914708	10550.28885
619819.8016	2351074.258	-157.845001	21.25741	0	0.085041	1.4868287	2272.494689	5164232.112	1.78	1.07	2.832507	22.768745	255	152	245.380508	123.650596	-0.063269	-0.078399	-0.040199	-0.05523855	15289.46989
619844.8016	2351074.258	-157.845001	21.257409	0	0.085041	1.4868287	2256.906773	5093628.182	1.78	1.07	-1.005707	12.398743	255	121	250.411102	123.650596	-0.063269	-0.078399	-0.040199	-0.05523855	15289.46989
619919.8016	2351074.258	-157.843994	21.257404	0	0.085041	1.4868287	2222.134068	4937879.816	1.78	1.07	2.938297	16.628677	186	162	231.561172	97.408378	-0.02604	-0.081117	-0.097413	-0.0914708	9488.392105
620044.8016	2351074.258	-157.843002	21.257395	0	0.085041	1.4868287	2148.890182	4617729.014	1.78	1.07	0.08523	7.630016	66	128	227.941543	89.485862	-0.02604	-0.081117	-0.097413	-0.0914708	8007.719498
619844.8016	2351049.258	-157.845001	21.257183	0	0.085041	1.4868287	2114.487529	4471057.51	1.78	1.07	-1.75139	10.04957	47	74	276.22705	123.650596	-0.063269	-0.078399	-0.040199	-0.05523855	15289.46989
619894.8016	2351049.258	-157.843994	21.257179	0	0.085041	1.4868287	2059.448459	4241327.955	1.78	1.07	0.008708	7.546684	59	85	309.290252	107.797088	-0.02604	-0.081117	-0.097413	-0.0914708	11620.21218
619919.8016	2351049.258	-157.843994	21.257178	0	0.085041	1.4868287	2035.471791	4143145.412	1.78	1.07	1.175764	6.896766	42	84	302.038177	97.408378	-0.02604	-0.081117	-0.097413	-0.0914708	9488.392105
619969.8016	2351049.258	-157.843994	21.257174	1	0.085041	1.4868287	2249.301208	5059355.924	1.78	1.07	0.29826	26.637159	99	147	221.700149	92.782348	-0.02604	-0.081117	-0.097413	-0.0914708	8608.5641
620044.8016	2351049.258	-157.843002	21.257169	0	0.085041	1.4868287	2106.982139	4439373.734	1.78	1.07	0.180002	6.046048	4	108	221.322082	89.485862	-0.02604	-0.081117	-0.097413	-0.0914708	8007.719498
619844.8016	2351024.258	-157.845001	21.256957	0	0.085041	1.4868287	2121.773311	4501921.983	1.78	1.07	-0.879166	8.746468	54	87	277.17749	147.332717	-0.158795	-0.194379	0.027784	-0.05523855	21706.9295
619869.8016	2351024.258	-157.845001	21.256955	0	0.085041	1.4868287	2076.630932	4312396.028	1.78	1.07	0.380257	9.847944	173	90	298.224487	121.004013	-0.063269	-0.078399	-0.040199	-0.05523855	14641.97116
619894.8016	2351024.258	-157.843994	21.256954	0	0.085041	1.4868287	2074.079771	4301806.896	1.78	1.07	-0.898195	5.513318	20	97	260.949005	121.004013	-0.063269	-0.078399	-0.040199	-0.05523855	14641.97116
619969.8016	2351024.258	-157.843994	21.256949	1	0.085041	1.4868287	2283.658745	5215097.264	1.78	1.07	6.994699	31.714551	25	152	215.623397	98.420272	-0.02604	-0.081117	-0.097413	-0.0914708	9686.549941
619844.8016	2350999.258	-157.845001	21.256731	0	0.085041	1.4868287	2301.020922	5294697.283	1.78	1.07	-8.001731	32.386722	255	152	228.382858	147.332717	-0.158795	-0.194379	0.027784	-0.05523855	21706.9295
619894.8016	2350999.258	-157.843994	21.256728	0	0.085041	1.4868287	2254.782662	5084044.853	1.78	1.07	-4.612306	20.417829	255	156	230.259933	121.004013	-0.063269	-0.078399	-0.040199	-0.05523855	14641.97116
619994.8016	2350999.258	-157.843002	21.256721	0	0.085041	1.4868287	2183.327192	4766917.627	1.78	1.07	-0.741582	5.296055	177	153	270	98.420272	-0.02604	-0.081117	-0.097413	-0.0914708	9686.549941
619819.8016	2350974.258	-157.845001	21.256507	0	0.085041	1.4868287	2343.304535	5491076.144	1.78	1.07	4.32466	28.394884	255	159	270	147.332717	-0.158795	-0.194379	0.027784	-0.05523855	21706.9295
619844.8016	2350974.258	-157.845001	21.256505	0	0.085041	1.4868287	2310.554285	5338661.104	1.78	1.07	-4.212592	27.770128	255	157	270	147.332717	-0.158795	-0.194379	0.027784	-0.05523855	21706.9295
619869.8016	2350974.258	-157.845001	21.256504	0	0.085041	1.4868287	2277.881926	5188746.069	1.78	1.07	2.099484	29.68865	255	156	236.277954	121.004013	-0.063269	-0.078399	-0.040199	-0.05523855	14641.97116
619994.8016	2350974.258	-157.843002	21.256495	0	0.085041	1.4868287	2261.637085	5115002.304	1.78	1.07	0.377338	34.542903	61	153	219.825042	98.420272	-0.02604	-0.081117	-0.097413	-0.0914708	9686.549941
620019.8016	2350974.258	-157.843002	21.256494	0	0.085041	1.4868287	2251.792869	5070571.125	1.78	1.07	-1.677876	34.835075	27	154	215.106964	93.785385	-0.02604	-0.081117	-0.097413	-0.0914708	8795.69844
619819.8016	2350949.258	-157.845001	21.256281	0	0.085041	1.4868287	2138.455063	4572990.056	1.78	1.07	1.839881	14.676953	53	89	277.019042	147.332717	-0.158795	-0.194379	0.027784	-0.05523855	21706.9295
619844.8016	2350949.258	-157.845001	21.256279	0	0.085041	1.4868287	2239.845998	5016910.095	1.78	1.07	-0.328437	10.170749	147	89	241.385894	147.332717	-0.158795	-0.194379	0.027784	-0.05523855	21706.9295
619894.8016	2350949.258	-157.843994	21.256276	0	0.085041	1.4868287	2052.550483	4212963.485	1.78	1.07	-1.807077	8.434227	112	85	304.457092	121.004013	-0.063269	-0.078399	-0.040199	-0.05523855	14641.97116
620044.8016	2350949.258	-157.843002	21.256266	0	0.085041	1.4868287	2230.017077	4972976.164	1.78	1.07	-8.614113	35.430336	36	154	219.151596	93.785385	-0.02604	-0.081117	-0.097413	-0.0914708	8795.69844
620069.8016	2350949.258	-157.843002	21.256264	0	0.085041	1.4868287	2220.877076	4932294.987	1.78	1.07	8.739831	36.664043	60	141	218.551208	89.321708	-0.02604	-0.081117	-0.097413	-0.0914708	7978.36752
619919.8016	2350924.258	-157.843994	21.256049	0	0.085041	1.4868287	2083.166397	4339582.238	1.78	1.07	0.367768	6.169787	8	97	242.567947	119.786285	-0.063269	-0.078399	-0.040199	-0.05523855	14348.75407
619944.8016	2350924.258	-157.843994	21.256047	0	0.085041	1.4868287	2068.759088	4279764.164	1.78	1.07	0.004941	4.962407	7	126	226.143661	119.786285	-0.063269	-0.078399	-0.040199	-0.05523855	14348.75407
620094.8016	2350924.258	-157.843002	21.256037	0	0.085041	1.4868287	2212.264407	4894113.806	1.78	1.07	-9.231484	37.303253	70	141	221.979141	92.280487	-0.02604	-0.081117	-0.097413	-0.0914708	8515.688281
619944.8016	2350899.258	-157.843994	21.255821	0	0.085041	1.4868287	2059.76933	4242649.693	1.78	1.07	-0.887709	4.329162	8	126	230.997894	119.786285	-0.063269	-0.078399	-0.040199	-0.05523855	14348.75407
619969.8016	2350899.258	-157.843994	21.255819	0	0.085041	1.4868287	2175.942872	4734727.382	1.78	1.07	1.642232	9.219641	36	128	219.942047	108.96157	-0.02604	-0.081117	-0.097413	-0.0914708	11872.62374
620119.8016	2350899.258	-157.841995	21.25581	1	0.085041	1.4868287	2127.956754	4528199.947	1.78	1.07	2.352442	13.450436	123	129	218.810714	87.691841	-0.02604	-0.081117	-0.097413	-0.0914708	7689.858978
619969.8016	2350874.258	-157.843994	21.255594	0	0.085041	1.4868287	2260.535269	5110019.702	1.78	1.07	6.744328	30.868185	56	152	218.369796	125.733428	-0.063269	-0.078399	-0.040199	-0.05523855	15808.89492
620119.8016	2350874.258	-157.841995	21.255584	1	0.085041	1.4868287	2190.951585	4800268.848	1.78	1.07	0.793162	35.216629	170	137	226.21585	90.495307	-0.02604	-0.081117	-0.097413	-0.0914708	8189.400589
619969.8016	2350849.258	-157.843994	21.255368	0	0.085041	1.4868287	2238.246126	5009745.721	1.78	1.07	4.415451	24.38849	181	146	214.309234	125.733428	-0.063269	-0.078399	-0.040199	-0.05523855	15808.89492
620069.8016	2350849.258	-157.843002	21.255361	0	0.085041	1.4868287	2208.309581	4876631.206	1.78	1.07	0.393321	33.200683	110	139	223.348022	96.93505	-0.02604	-0.081117	-0.097413	-0.0914708	9396.403919
620119.8016	2350849.258	-157.841995	21.255358	1	0.085041	1.4868287	2104.31043	4428122.386	1.78	1.07	1.182738	6.860182	26	110	237.113342	90.495307	-0.02604	-0.081117	-0.097413	-0.0914708	8189.400589
619944.8016	2350824.258	-157.843994	21.255144	0	0.085041	1.4868287	2249.832816	5061747.7	1.78	1.07	-4.036315	18.434482	255	148	216.269531	167.548339	-0.158795	-0.194379	0.027784	-0.05523855	28072.4459
620019.8016	2350824.258	-157.843002	21.255139	0	0.085041	1.4868287	2239.677956	5016157.347	1.78	1.07	8.406699	35.756439	119	154	217.753463	126.189834	-0.063269	-0.078399	-0.040199	-0.05523855	15923.8742
619944.8016	2350799.258	-157.843994	21.254918	0	0.085041	1.4868287	2078.010739	4318128.631	1.78	1.07	-1.031242	5.089653	7	129	227.511474	167.548339	-0.158795	-0.194379	0.027784	-0.05523855	28072.4459
619969.8016	2350799.258	-157.843994	21.254916	0	0.085041	1.4868287	2185.735849	4777441.202	1.78	1.07	0.212132	10.105626	92	146	225.713638	149.249496	-0.158795	-0.194379	0.027784	-0.05523855	22275.41206
619994.8016	2350799.258	-157.843002	21.254914	0	0.085041	1.4868287	2172.948183	4721703.806	1.78	1.07	-0.741582	5.296055	67	128	270	149.249496	-0.158795	-0.194379	0.027784	-0.05523855	22275.41206
620019.8016	2350799.258	-157.843002	21.254913	0	0.085041	1.4868287	2227.777719	4962993.565	1.78	1.07	0.900374	29.847602	152	139	228.653457	126.189834	-0.063269	-0.078399	-0.040199	-0.05523855	15923.8742
620069.8016	2350799.258	-157.843002	21.254909	0	0.085041	1.4868287	2126.444943	4521768.096	1.78	1.07	1.187592	6.913906	40	85	235.108444	109.418296	-0.02604	-0.081117	-0.097413	-0.0914708	11972.3635
620169.8016	2350799.258	-157.841995	21.254903	0	0.085041	1.4868287	2109.345298	4449337.586	1.78	1.07	2.254567	13.168302	65	127	213.87564	93.308776	-0.02604	-0.081117	-0.097413	-0.0914708	8706.527679
620194.8016	2350799.258	-157.841995	21.254901	0	0.085041	1.4868287	2087.879936	4359242.627	1.78	1.07	0.814877	10.338016	44	145	205.917831	93.308776	-0.02604	-0.081117	-0.097413	-0.0914708	8706.527679
620219.8016	2350799.258	-157.841003	21.2549	0	0.085041	1.4868287	2066.494052	4270397.667	1.78	1.07	1.670058	9.471599	20	90	208.548843	89.760269	-0.02604	-0.081117	-0.097413	-0.0914708	8056.905891
620244.8016	2350799.258	-157.841003	21.254898	0	0.085041	1.4868287	2085.615988	4349794.049	1.78	1.07	-2.465432	12.038425	88	127	221.575363	89.760269	-0.02604	-0.081117	-0.097413	-0.0914708	8056.905891
620269.8016	2350799.258	-157.841003	21.254896	0	0.085041	1.4868287	2107.531834	4441690.431	1.78	1.07	4.575034	27.271348	255	109	217.072021	85.452964	-0.02482	-0.052375	-0.124831	-0.089916	7302.209056
620294.8016	2350799.258	-157.841003	21.254895	0	0.085041	1.4868287	2102.025036	4418509.252	1.78	1.07	-4.960579	21.51638	255	141	219.611145	85.452964	-0.02482	-0.052375	-0.124831	-0.089916	7302.209056
620019.8016	2350774.258	-157.843002	21.254687	0	0.085041	1.4868287	2160.663419	4668466.41	1.78	1.07	0.741582	5.296055	98	93	270	155.672042	-0.158795	-0.194379	0.027784	-0.05523855	24233.78466
620044.8016	2350774.258	-157.843002	21.254685	0	0.085041	1.4868287	2097.119433	4397909.916	1.78	1.07	-1.076628	5.226967	2	98	221.633041	155.672042	-0.158795	-0.194379	0.027784	-0.05523855	24233.78466
620069.8016	2350774.258	-157.843002	21.254684	0	0.085041	1.4868287	2195.954787	4822217.427	1.78	1.07	6.187085	31.167926	255	139	218.116226	131.31604	-0.063269	-0.078399	-0.040199	-0.05523855	17243.90236
620294.8016	2350774.258	-157.841003	21.254669	0	0.085041	1.4868287	2116.996229	4481673.034	1.78	1.07	2.383515	31.946554	255	159	213.995727	90.108123	-0.02604	-0.081117	-0.097413	-0.0914708	8119.473831
620319.8016	2350774.258	-157.839996	21.254667	0	0.085041	1.4868287	2097.099919	4397828.07	1.78	1.07	4.851491	27.527679	255	140	221.988281	85.228179	-0.02482	-0.052375	-0.124831	-0.089916	7263.842496
620344.8016	2350774.258	-157.839996	21.254665	0	0.085041	1.4868287	2108.244145	4444693.375	1.78	1.07	2.303265	32.707466	240	140	212.334732	85.228179	-0.02482	-0.052375	-0.124831	-0.089916	7263.842496
620069.8016	2350749.258	-157.843002	21.254458	0	0.085041	1.4868287	2171.897756	4717139.863	1.78	1.07	3.888913	20.74895	195	117	223.586563	131.31604	-0.063269	-0.078399	-0.040199	-0.05523855	17243.90236
620094.8016	2350749.258	-157.843002	21.254456	0	0.085041	1.4868287	2115.136772	4473803.564	1.78	1.07	-1.207587	5.077775	44	85	240.034729	131.31604	-0.063269	-0.078399	-0.040199	-0.05523855	17243.90236
620219.8016	2350749.258	-157.841003	21.254448	0	0.085041	1.4868287	2092.958487	4380475.228	1.78	1.07	2.152882	12.877302	42	133	214.830337	96.649627	-0.02604	-0.081117	-0.097413	-0.0914708	9341.150399
620369.8016	2350749.258	-157.839996	21.254438	0	0.085041	1.4868287	2088.711846	4362717.176	1.78	1.07	5.667968	29.64582	255	134	217.121109	81.03926	-0.02482	-0.052375	-0.124831	-0.089916	6567.361661
620394.8016	2350749.258	-157.839996	21.254436	0	0.085041	1.4868287	2085.210952	4348104.714	1.78	1.07	-5.820638	25.042964	255	121	217.062118	81.03926	-0.02482	-0.052375	-0.124831	-0.089916	6567.361661
620094.8016	2350724.258	-157.843002	21.25423	0	0.085041	1.4868287	2199.36355	4837200.025	1.78	1.07	1.701678	35.454715	139	141	217.310714	161.583984	-0.158795	-0.194379	0.027784	-0.05523855	26109.38389
620119.8016	2350724.258	-157.841995	21.254229	0	0.085041	1.4868287	2116.018942	4477536.163	1.78	1.07	0.581804	7.757314	96	129	241.344665	134.155151	-0.063269	-0.078399	-0.040199	-0.05523855	17997.60454
620144.8016	2350724.258	-157.841995	21.254227	0	0.085041	1.4868287	2183.079858	4765837.666	1.78	1.07	2.373579	37.585739	208	149	212.377639	134.155151	-0.063269	-0.078399	-0.040199	-0.05523855	17997.60454
620169.8016	2350724.258	-157.841995	21.254225	0	0.085041	1.4868287	2175.754234	4733906.487	1.78	1.07	-0.491108	37.085617	116	148	218.54309	115.017028	-0.063269	-0.078399	-0.040199	-0.05523855	13228.91673
620244.8016	2350724.258	-157.841003	21.25422	0	0.085041	1.4868287	2113.615767	4467371.611	1.78	1.07	-3.883801	17.297552	255	133	223.158782	104.804496	-0.02604	-0.081117	-0.097413	-0.0914708	10983.98238
620419.8016	2350724.258	-157.839004	21.254209	0	0.085041	1.4868287	2187.899666	4786904.948	1.78	1.07	-3.636958	22.076091	NA	138	187.431106	82.673675	-0.02482	-0.052375	-0.124831	-0.089916	6834.936538
620444.8016	2350724.258	-157.839004	21.254207	0	0.085041	1.4868287	2096.722093	4396243.535	1.78	1.07	-2.68476	18.5515	255	133	270	82.673675	-0.02482	-0.052375	-0.124831	-0.089916	6834.936538
620144.8016	2350699.258	-157.841995	21.254001	0	0.085041	1.4868287	2169.717467	4707673.887	1.78	1.07	-6.657549	27.657793	255	137	219.83908	134.155151	-0.063269	-0.078399	-0.040199	-0.05523855	17997.60454
620169.8016	2350699.258	-157.841995	21.253999	0	0.085041	1.4868287	2148.564388	4616328.929	1.78	1.07	0.971418	24.506206	255	145	227.434051	115.017028	-0.063269	-0.078399	-0.040199	-0.05523855	13228.91673
620194.8016	2350699.258	-157.841995	21.253998	0	0.085041	1.4868287	2141.120676	4584397.749	1.78	1.07	2.860438	29.254037	255	145	210.258895	115.017028	-0.063269	-0.078399	-0.040199	-0.05523855	13228.91673
620444.8016	2350699.258	-157.839004	21.253981	0	0.085041	1.4868287	2112.68245	4463427.135	1.78	1.07	-2.68476	18.5515	255	133	270	82.673675	-0.02482	-0.052375	-0.124831	-0.089916	6834.936538
620169.8016	2350674.258	-157.841995	21.253774	0	0.085041	1.4868287	2162.057517	4674492.707	1.78	1.07	7.556542	35.78083	255	145	214.882781	143.107299	-0.158795	-0.194379	0.027784	-0.05523855	20479.69903
620194.8016	2350674.258	-157.841995	21.253772	0	0.085041	1.4868287	2154.95047	4643811.528	1.78	1.07	-8.624389	33.135898	205	148	222.171096	143.107299	-0.158795	-0.194379	0.027784	-0.05523855	20479.69903
620244.8016	2350674.258	-157.841003	21.253769	0	0.085041	1.4868287	2127.918088	4528035.389	1.78	1.07	3.207435	32.690521	255	164	208.961944	117.295135	-0.063269	-0.078399	-0.040199	-0.05523855	13758.14869
620444.8016	2350674.258	-157.839004	21.253755	0	0.085041	1.4868287	2125.991553	4519840.083	1.78	1.07	1.731264	33.197822	255	134	208.575637	87.265846	-0.02482	-0.052375	-0.124831	-0.089916	7615.327878
620469.8016	2350674.258	-157.839004	21.253754	0	0.085041	1.4868287	2104.938019	4430764.064	1.78	1.07	7.82457	34.775753	255	134	206.789993	83.16703	-0.02482	-0.052375	-0.124831	-0.089916	6916.754879
620219.8016	2350649.258	-157.841003	21.253545	0	0.085041	1.4868287	2148.401813	4615630.35	1.78	1.07	9.222681	38.057514	255	164	218.759796	117.295135	-0.063269	-0.078399	-0.040199	-0.05523855	13758.14869
620244.8016	2350649.258	-157.841003	21.253543	0	0.085041	1.4868287	2045.19014	4182802.709	1.78	1.07	0.413128	9.073198	17	90	217.545852	117.295135	-0.063269	-0.078399	-0.040199	-0.05523855	13758.14869
620269.8016	2350649.258	-157.841003	21.253541	0	0.085041	1.4868287	2023.970787	4096457.747	1.78	1.07	1.433994	8.117426	12	109	223.023452	105.512016	-0.02604	-0.081117	-0.097413	-0.0914708	11132.78552
620294.8016	2350649.258	-157.841003	21.25354	0	0.085041	1.4868287	2002.838683	4011362.79	1.78	1.07	0.15892	6.715455	7	109	222.354904	105.512016	-0.02604	-0.081117	-0.097413	-0.0914708	11132.78552
620319.8016	2350649.258	-157.839996	21.253538	0	0.085041	1.4868287	1995.47779	3981931.61	1.78	1.07	0.230852	6.741683	14	124	230.724914	97.81884	-0.02604	-0.081117	-0.097413	-0.0914708	9568.525459
620494.8016	2350649.258	-157.839004	21.253526	1	0.085041	1.4868287	2026.095667	4105063.652	1.78	1.07	2.920023	26.710283	255	132	203.707733	83.16703	-0.02482	-0.052375	-0.124831	-0.089916	6916.754879
620269.8016	2350624.258	-157.841003	21.253315	0	0.085041	1.4868287	2122.169694	4503604.21	1.78	1.07	1.598563	31.706716	255	141	228.256729	122.32286	-0.063269	-0.078399	-0.040199	-0.05523855	14962.88208
620294.8016	2350624.258	-157.841003	21.253314	0	0.085041	1.4868287	2087.245906	4356595.472	1.78	1.07	1.458826	19.612844	255	141	211.533233	122.32286	-0.063269	-0.078399	-0.040199	-0.05523855	14962.88208
620469.8016	2350624.258	-157.839004	21.253302	1	0.085041	1.4868287	2091.494947	4374351.113	1.78	1.07	2.68476	18.5515	255	134	270	89.01519	-0.02604	-0.081117	-0.097413	-0.0914708	7923.704051
620294.8016	2350599.258	-157.841003	21.253088	0	0.085041	1.4868287	2016.37709	4065776.569	1.78	1.07	-1.525616	7.19687	20	109	226.442565	122.32286	-0.063269	-0.078399	-0.040199	-0.05523855	14962.88208
620319.8016	2350599.258	-157.839996	21.253086	0	0.085041	1.4868287	2067.063258	4272750.513	1.78	1.07	2.880706	16.849031	108	138	217.977752	108.130081	-0.02604	-0.081117	-0.097413	-0.0914708	11692.11442
620494.8016	2350599.258	-157.839004	21.253075	1	0.085041	1.4868287	2057.027503	4231362.148	1.78	1.07	-2.897751	19.911346	255	134	270	89.01519	-0.02604	-0.081117	-0.097413	-0.0914708	7923.704051
620319.8016	2350574.258	-157.839996	21.25286	0	0.085041	1.4868287	2112.401916	4462241.855	1.78	1.07	1.763911	31.611116	250	140	230.993331	124.259124	-0.063269	-0.078399	-0.040199	-0.05523855	15440.3299
620344.8016	2350574.258	-157.839996	21.252859	0	0.085041	1.4868287	2092.752808	4379614.315	1.78	1.07	-4.973299	21.918022	255	136	222.633163	124.259124	-0.063269	-0.078399	-0.040199	-0.05523855	15440.3299
620519.8016	2350574.258	-157.837997	21.252847	1	0.085041	1.4868287	2049.37773	4199949.08	1.78	1.07	2.897751	19.911346	255	109	270	90.015731	-0.02604	-0.081117	-0.097413	-0.0914708	8102.831827
620344.8016	2350549.258	-157.839996	21.252633	0	0.085041	1.4868287	1974.673809	3899336.652	1.78	1.07	-1.220165	6.101411	10	124	230.708282	124.259124	-0.063269	-0.078399	-0.040199	-0.05523855	15440.3299
620369.8016	2350549.258	-157.839996	21.252631	0	0.085041	1.4868287	1968.160428	3873655.47	1.78	1.07	1.48758	7.725875	9	107	219.499435	109.305046	-0.02604	-0.081117	-0.097413	-0.0914708	11947.59308
620569.8016	2350549.258	-157.837997	21.252618	1	0.085041	1.4868287	1966.92862	3868808.196	1.78	1.07	2.726197	15.580491	92	123	208.146926	86.44728	-0.02482	-0.052375	-0.124831	-0.089916	7473.132219
620369.8016	2350524.258	-157.839996	21.252405	0	0.085041	1.4868287	2104.478775	4428830.914	1.78	1.07	0.537938	32.076698	177	134	223.607101	129.775772	-0.063269	-0.078399	-0.040199	-0.05523855	16841.751
620394.8016	2350524.258	-157.839996	21.252404	0	0.085041	1.4868287	2101.30161	4415468.456	1.78	1.07	2.45558	35.297767	255	132	205.409561	129.775772	-0.063269	-0.078399	-0.040199	-0.05523855	16841.751
620419.8016	2350524.258	-157.839004	21.252402	0	0.085041	1.4868287	2201.573263	4846924.832	1.78	1.07	0	0	NA	138	0	113.867507	-0.063269	-0.078399	-0.040199	-0.05523855	12965.80915
620444.8016	2350524.258	-157.839004	21.2524	0	0.085041	1.4868287	2047.047218	4190402.313	1.78	1.07	-3.440516	16.406393	255	128	211.653396	113.867507	-0.063269	-0.078399	-0.040199	-0.05523855	12965.80915
620569.8016	2350524.258	-157.837997	21.252392	1	0.085041	1.4868287	2021.359143	4085892.785	1.78	1.07	4.380267	26.271192	255	139	210.516906	92.407272	-0.02604	-0.081117	-0.097413	-0.0914708	8539.103918
620394.8016	2350499.258	-157.839996	21.252178	0	0.085041	1.4868287	1947.706475	3793560.513	1.78	1.07	0.298879	6.878974	7	107	213.153823	129.775772	-0.063269	-0.078399	-0.040199	-0.05523855	16841.751
620469.8016	2350499.258	-157.839004	21.252173	0	0.085041	1.4868287	1963.789997	3856471.152	1.78	1.07	-0.346947	7.832627	3	103	213.382202	105.518936	-0.02604	-0.081117	-0.097413	-0.0914708	11134.24585
620494.8016	2350499.258	-157.839004	21.252171	0	0.085041	1.4868287	1960.384832	3843108.69	1.78	1.07	0.223359	8.330879	2	124	218.354583	105.518936	-0.02604	-0.081117	-0.097413	-0.0914708	11134.24585
620569.8016	2350499.258	-157.837997	21.252166	0	0.085041	1.4868287	1936.984143	3751907.57	1.78	1.07	1.52455	8.717128	7	121	212.256698	92.407272	-0.02604	-0.081117	-0.097413	-0.0914708	8539.103918
620594.8016	2350499.258	-157.837997	21.252165	0	0.085041	1.4868287	2027.518155	4110829.869	1.78	1.07	2.712677	33.711967	255	183	195.806457	92.407272	-0.02604	-0.081117	-0.097413	-0.0914708	8539.103918
620619.8016	2350499.258	-157.837005	21.252163	0	0.085041	1.4868287	2049.720649	4201354.739	1.78	1.07	-3.71205	24.891599	255	151	180	89.180496	-0.02604	-0.081117	-0.097413	-0.0914708	7953.160867
620644.8016	2350499.258	-157.837005	21.252161	0	0.085041	1.4868287	1903.701695	3624080.144	1.78	1.07	1.403649	9.951607	50	131	180	89.180496	-0.02604	-0.081117	-0.097413	-0.0914708	7953.160867
620669.8016	2350499.258	-157.837005	21.25216	0	0.085041	1.4868287	1882.818134	3545004.126	1.78	1.07	1.403649	9.951607	32	120	180	89.180496	-0.02604	-0.081117	-0.097413	-0.0914708	7953.160867
620419.8016	2350474.258	-157.839004	21.25195	0	0.085041	1.4868287	2160.515922	4667829.049	1.78	1.07	-2.73749	30.259359	255	131	202.42192	147.999267	-0.158795	-0.194379	0.027784	-0.05523855	21903.78303
620469.8016	2350474.258	-157.839004	21.251947	0	0.085041	1.4868287	2078.265663	4319188.166	1.78	1.07	2.68476	18.5515	255	132	270	131.219512	-0.063269	-0.078399	-0.040199	-0.05523855	17218.56033
620569.8016	2350474.258	-157.837997	21.25194	0	0.085041	1.4868287	1980.270473	3921471.146	1.78	1.07	-0.328593	16.587286	255	123	214.370986	103.784774	-0.02604	-0.081117	-0.097413	-0.0914708	10771.27931
620694.8016	2350474.258	-157.837005	21.251932	0	0.085041	1.4868287	1875.616434	3517937.007	1.78	1.07	-2.093515	10.386519	50	120	204.866561	97.953308	-0.02604	-0.081117	-0.097413	-0.0914708	9594.850548
620719.8016	2350474.258	-157.837005	21.25193	0	0.085041	1.4868287	1854.507623	3439198.524	1.78	1.07	-0.420725	9.472594	20	75	207.512359	93.641647	-0.02604	-0.081117	-0.097413	-0.0914708	8768.758053
620744.8016	2350474.258	-157.835998	21.251929	0	0.085041	1.4868287	1934.423749	3741995.241	1.78	1.07	2.794792	29.430788	238	124	203.558395	93.641647	-0.02604	-0.081117	-0.097413	-0.0914708	8768.758053
620444.8016	2350449.258	-157.839004	21.251723	0	0.085041	1.4868287	2139.509998	4577503.032	1.78	1.07	-6.377001	32.372074	241	134	204.982788	147.999267	-0.158795	-0.194379	0.027784	-0.05523855	21903.78303
620469.8016	2350449.258	-157.839004	21.251721	0	0.085041	1.4868287	2118.590808	4488427.012	1.78	1.07	-3.178833	34.027622	131	136	203.361358	131.219512	-0.063269	-0.078399	-0.040199	-0.05523855	17218.56033
620494.8016	2350449.258	-157.839004	21.25172	0	0.085041	1.4868287	2070.392498	4286525.096	1.78	1.07	-2.897751	19.911346	255	134	270	131.219512	-0.063269	-0.078399	-0.040199	-0.05523855	17218.56033
620769.8016	2350449.258	-157.835998	21.251701	0	0.085041	1.4868287	1840.624113	3387897.125	1.78	1.07	-0.483752	10.860601	141	83	209.12976	90.001541	-0.02604	-0.081117	-0.097413	-0.0914708	8100.277382
620444.8016	2350424.258	-157.839004	21.251497	0	0.085041	1.4868287	2153.233842	4636415.978	1.78	1.07	1.675981	27.12103	255	138	210.024002	147.999267	-0.158795	-0.194379	0.027784	-0.05523855	21903.78303
620469.8016	2350424.258	-157.839004	21.251495	0	0.085041	1.4868287	2259.38318	5104812.354	1.78	1.07	NA	NA	NA	136	NA	131.219512	-0.063269	-0.078399	-0.040199	-0.05523855	17218.56033
620494.8016	2350424.258	-157.839004	21.251494	0	0.085041	1.4868287	2254.502674	5082782.307	1.78	1.07	NA	NA	NA	160	NA	131.219512	-0.063269	-0.078399	-0.040199	-0.05523855	17218.56033
620519.8016	2350424.258	-157.837997	21.251492	0	0.085041	1.4868287	2063.095255	4256362.031	1.78	1.07	7.839756	35.926174	255	158	210.559707	113.108566	-0.063269	-0.078399	-0.040199	-0.05523855	12793.5477
620544.8016	2350424.258	-157.837997	21.25149	0	0.085041	1.4868287	2055.837799	4226469.056	1.78	1.07	-8.487354	33.857032	117	158	214.396713	113.108566	-0.063269	-0.078399	-0.040199	-0.05523855	12793.5477
620769.8016	2350424.258	-157.835998	21.251475	0	0.085041	1.4868287	2200.164954	4840725.825	1.78	1.07	NA	NA	NA	104	NA	98.037872	-0.02604	-0.081117	-0.097413	-0.0914708	9611.424346
620444.8016	2350399.258	-157.839004	21.251271	0	0.085041	1.4868287	1937.059151	3752198.154	1.78	1.07	0.096855	6.931648	0	86	221.336105	147.999267	-0.158795	-0.194379	0.027784	-0.05523855	21903.78303
620469.8016	2350399.258	-157.839004	21.25127	0	0.085041	1.4868287	2061.408158	4249403.594	1.78	1.07	-1.427331	32.162967	255	132	207.816543	131.219512	-0.063269	-0.078399	-0.040199	-0.05523855	17218.56033
620519.8016	2350399.258	-157.837997	21.251266	0	0.085041	1.4868287	1957.61238	3832246.23	1.78	1.07	-0.096813	8.300507	23	90	220.536697	113.108566	-0.063269	-0.078399	-0.040199	-0.05523855	12793.5477
620544.8016	2350399.258	-157.837997	21.251265	0	0.085041	1.4868287	2028.453367	4114623.062	1.78	1.07	-1.491806	10.562956	255	109	270	113.108566	-0.063269	-0.078399	-0.040199	-0.05523855	12793.5477
620569.8016	2350399.258	-157.837997	21.251263	0	0.085041	1.4868287	1953.815561	3817395.246	1.78	1.07	-0.047801	9.394272	77	121	218.39743	103.784774	-0.02604	-0.081117	-0.097413	-0.0914708	10771.27931
620794.8016	2350399.258	-157.835998	21.251248	0	0.085041	1.4868287	2182.981011	4765406.094	1.78	1.07	NA	NA	NA	120	NA	98.037872	-0.02604	-0.081117	-0.097413	-0.0914708	9611.424346
620819.8016	2350399.258	-157.835998	21.251246	0	0.085041	1.4868287	2165.949299	4691336.366	1.78	1.07	NA	NA	NA	123	NA	93.801712	-0.02604	-0.081117	-0.097413	-0.0914708	8798.761174
620419.8016	2350374.258	-157.839004	21.251047	0	0.085041	1.4868287	2174.107173	4726742	1.78	1.07	5.315493	16.267379	NA	134	188.614486	175.599426	-0.156884	-0.224839	0.053273	-0.0172591	30835.15841
620444.8016	2350374.258	-157.839004	21.251045	0	0.085041	1.4868287	1921.98709	3694034.374	1.78	1.07	-1.417872	6.853858	1	86	219.00238	175.599426	-0.156884	-0.224839	0.053273	-0.0172591	30835.15841
620469.8016	2350374.258	-157.839004	21.251044	0	0.085041	1.4868287	2044.697986	4180789.854	1.78	1.07	5.447863	30.71817	255	110	200.607025	163.343322	-0.158795	-0.194379	0.027784	-0.05523855	26681.04084
620544.8016	2350374.258	-157.837997	21.251039	0	0.085041	1.4868287	2042.311438	4171036.01	1.78	1.07	3.450197	31.286138	255	158	204.360092	143.996093	-0.158795	-0.194379	0.027784	-0.05523855	20734.8748
620569.8016	2350374.258	-157.837997	21.251037	0	0.085041	1.4868287	2034.755654	4140230.571	1.78	1.07	0.656889	29.666399	255	139	221.709671	121.837654	-0.063269	-0.078399	-0.040199	-0.05523855	14844.41393
620594.8016	2350374.258	-157.837997	21.251035	0	0.085041	1.4868287	2041.486628	4167667.652	1.78	1.07	-4.651268	32.815605	255	183	185.390716	121.837654	-0.063269	-0.078399	-0.040199	-0.05523855	14844.41393
620844.8016	2350374.258	-157.835006	21.251019	0	0.085041	1.4868287	2149.073437	4618516.638	1.78	1.07	NA	NA	NA	123	NA	93.801712	-0.02604	-0.081117	-0.097413	-0.0914708	8798.761174
620869.8016	2350374.258	-157.835006	21.251017	0	0.085041	1.4868287	2151.083372	4627159.673	1.78	1.07	NA	NA	NA	157	NA	89.354003	-0.02604	-0.081117	-0.097413	-0.0914708	7984.137852
620419.8016	2350349.258	-157.839004	21.250821	0	0.085041	1.4868287	2098.71532	4404605.994	1.78	1.07	-3.375937	35.853214	255	128	202.369857	175.599426	-0.156884	-0.224839	0.053273	-0.0172591	30835.15841
620444.8016	2350349.258	-157.839004	21.25082	0	0.085041	1.4868287	1952.334995	3811611.933	1.78	1.07	-1.390557	6.973571	2	113	221.729995	175.599426	-0.156884	-0.224839	0.053273	-0.0172591	30835.15841
620594.8016	2350349.258	-157.837997	21.25081	0	0.085041	1.4868287	2013.763165	4055242.085	1.78	1.07	-4.827052	17.253002	255	139	209.315673	121.837654	-0.063269	-0.078399	-0.040199	-0.05523855	14844.41393
620619.8016	2350349.258	-157.837997	21.250808	0	0.085041	1.4868287	2035.194574	4142016.954	1.78	1.07	3.71205	24.891599	255	151	180	109.721458	-0.02604	-0.081117	-0.097413	-0.0914708	12038.79835
620644.8016	2350349.258	-157.837005	21.250806	0	0.085041	1.4868287	1986.10244	3944602.902	1.78	1.07	6.589859	36.662879	255	142	186.48973	109.721458	-0.02604	-0.081117	-0.097413	-0.0914708	12038.79835
620669.8016	2350349.258	-157.837005	21.250805	0	0.085041	1.4868287	1965.544305	3863364.415	1.78	1.07	3.897618	30.006267	255	128	188.376953	109.721458	-0.02604	-0.081117	-0.097413	-0.0914708	12038.79835
620744.8016	2350349.258	-157.835998	21.2508	0	0.085041	1.4868287	1919.371446	3683986.748	1.78	1.07	-3.931674	17.798051	255	118	212.51361	103.05075	-0.02604	-0.081117	-0.097413	-0.0914708	10619.45708
620894.8016	2350349.258	-157.835006	21.25079	0	0.085041	1.4868287	2153.671914	4638302.713	1.78	1.07	NA	NA	NA	157	NA	89.354003	-0.02604	-0.081117	-0.097413	-0.0914708	7984.137852
620919.8016	2350349.258	-157.835006	21.250788	0	0.085041	1.4868287	2137.576428	4569232.986	1.78	1.07	NA	NA	NA	145	NA	85.232528	-0.02482	-0.052375	-0.124831	-0.089916	7264.583829
620944.8016	2350349.258	-157.833999	21.250786	0	0.085041	1.4868287	1846.813945	3410721.747	1.78	1.07	3.074598	30.323869	225	107	200.843566	85.232528	-0.02482	-0.052375	-0.124831	-0.089916	7264.583829
620594.8016	2350324.258	-157.837997	21.250584	0	0.085041	1.4868287	1945.760052	3785982.18	1.78	1.07	1.304116	12.850217	67	121	199.876724	150.908081	-0.158795	-0.194379	0.027784	-0.05523855	22773.24891
620619.8016	2350324.258	-157.837997	21.250582	0	0.085041	1.4868287	2020.873368	4083929.169	1.78	1.07	-6.589859	37.435943	255	142	184.538772	150.908081	-0.158795	-0.194379	0.027784	-0.05523855	22773.24891
620694.8016	2350324.258	-157.837005	21.250577	0	0.085041	1.4868287	1974.411685	3898301.502	1.78	1.07	1.458701	31.241991	65	174	211.431777	134.081573	-0.063269	-0.078399	-0.040199	-0.05523855	17977.86822
620719.8016	2350324.258	-157.837005	21.250575	0	0.085041	1.4868287	1954.369097	3819558.567	1.78	1.07	6.974455	31.916784	153	134	210.523788	117.791198	-0.063269	-0.078399	-0.040199	-0.05523855	13874.76633
620744.8016	2350324.258	-157.835998	21.250574	0	0.085041	1.4868287	2199.621055	4838332.786	1.78	1.07	NA	NA	NA	134	NA	117.791198	-0.063269	-0.078399	-0.040199	-0.05523855	13874.76633
620619.8016	2350299.258	-157.837997	21.250356	0	0.085041	1.4868287	1924.683393	3704406.163	1.78	1.07	1.919934	11.519877	63	131	202.36705	150.908081	-0.158795	-0.194379	0.027784	-0.05523855	22773.24891
620644.8016	2350299.258	-157.837005	21.250355	0	0.085041	1.4868287	2014.827156	4059528.469	1.78	1.07	1.019809	29.935789	255	151	214.418716	150.908081	-0.158795	-0.194379	0.027784	-0.05523855	22773.24891
620694.8016	2350299.258	-157.837005	21.250351	0	0.085041	1.4868287	1959.646324	3840213.715	1.78	1.07	-6.504078	27.454238	196	128	212.311111	134.081573	-0.063269	-0.078399	-0.040199	-0.05523855	17977.86822
620719.8016	2350299.258	-157.837005	21.25035	0	0.085041	1.4868287	1939.452302	3761475.232	1.78	1.07	0.247988	23.809808	218	118	219.002853	117.791198	-0.063269	-0.078399	-0.040199	-0.05523855	13874.76633
620744.8016	2350299.258	-157.835998	21.250348	0	0.085041	1.4868287	1904.507538	3627148.962	1.78	1.07	1.556411	16.58917	255	118	204.672515	117.791198	-0.063269	-0.078399	-0.040199	-0.05523855	13874.76633
620769.8016	2350299.258	-157.835998	21.250346	0	0.085041	1.4868287	1914.597022	3665681.757	1.78	1.07	5.018229	27.104326	255	89	206.140274	107.958679	-0.02604	-0.081117	-0.097413	-0.0914708	11655.07637
620794.8016	2350299.258	-157.835998	21.250345	0	0.085041	1.4868287	2164.819468	4686443.329	1.78	1.07	NA	NA	NA	104	NA	107.958679	-0.02604	-0.081117	-0.097413	-0.0914708	11655.07637
620819.8016	2350299.258	-157.835998	21.250343	0	0.085041	1.4868287	2147.643732	4612373.6	1.78	1.07	NA	NA	NA	123	NA	102.035331	-0.02604	-0.081117	-0.097413	-0.0914708	10411.20877
620844.8016	2350299.258	-157.835006	21.250341	0	0.085041	1.4868287	2130.622883	4539553.87	1.78	1.07	NA	NA	NA	123	NA	102.035331	-0.02604	-0.081117	-0.097413	-0.0914708	10411.20877
620869.8016	2350299.258	-157.835006	21.25034	0	0.085041	1.4868287	1868.864196	3492653.383	1.78	1.07	5.158434	28.245399	255	125	204.548614	96.105209	-0.02604	-0.081117	-0.097413	-0.0914708	9236.211197
620994.8016	2350299.258	-157.833999	21.250331	0	0.085041	1.4868287	1828.331222	3342795.057	1.78	1.07	-5.973558	26.655134	104	135	207.866958	86.920158	-0.02482	-0.052375	-0.124831	-0.089916	7555.113867
620619.8016	2350274.258	-157.837997	21.25013	0	0.085041	1.4868287	2006.761417	4027091.385	1.78	1.07	8.52845	38.113967	255	142	193.395355	174.108398	-0.158795	-0.194379	0.027784	-0.05523855	30313.73425
620669.8016	2350274.258	-157.837005	21.250127	0	0.085041	1.4868287	2009.384923	4037627.769	1.78	1.07	-1.72603	30.216388	8	174	211.399032	159.48883	-0.158795	-0.194379	0.027784	-0.05523855	25436.68689
620869.8016	2350274.258	-157.835006	21.250114	0	0.085041	1.4868287	2132.357125	4546946.909	1.78	1.07	NA	NA	NA	144	NA	105.982704	-0.02604	-0.081117	-0.097413	-0.0914708	11232.33355
620994.8016	2350274.258	-157.833999	21.250105	0	0.085041	1.4868287	1846.07904	3408007.822	1.78	1.07	2.545817	32.680442	71	152	205.614746	93.463836	-0.02604	-0.081117	-0.097413	-0.0914708	8735.48864
621019.8016	2350274.258	-157.833999	21.250104	0	0.085041	1.4868287	1828.643786	3343938.096	1.78	1.07	6.572729	32.051883	135	155	206.29132	89.081794	-0.02604	-0.081117	-0.097413	-0.0914708	7935.566022
620869.8016	2350249.258	-157.835006	21.249888	0	0.085041	1.4868287	1852.610483	3432165.602	1.78	1.07	-0.063029	15.404058	255	114	218.603027	105.982704	-0.02604	-0.081117	-0.097413	-0.0914708	11232.33355
620894.8016	2350249.258	-157.835006	21.249886	0	0.085041	1.4868287	2134.675607	4556839.947	1.78	1.07	NA	NA	NA	157	NA	105.982704	-0.02604	-0.081117	-0.097413	-0.0914708	11232.33355
620919.8016	2350249.258	-157.835006	21.249885	0	0.085041	1.4868287	2118.435795	4487770.218	1.78	1.07	NA	NA	NA	145	NA	98.530975	-0.02604	-0.081117	-0.097413	-0.0914708	9708.353034
620994.8016	2350249.258	-157.833999	21.24988	1	0.085041	1.4868287	1759.075947	3094348.187	1.78	1.07	-1.748115	8.840862	55	109	213.665069	93.463836	-0.02604	-0.081117	-0.097413	-0.0914708	8735.48864
621019.8016	2350249.258	-157.833999	21.249878	0	0.085041	1.4868287	1758.006549	3090587.026	1.78	1.07	2.284987	13.021708	41	142	205.283065	89.081794	-0.02604	-0.081117	-0.097413	-0.0914708	7935.566022
621044.8016	2350249.258	-157.832992	21.249876	0	0.085041	1.4868287	1793.294621	3215905.598	1.78	1.07	-4.254716	19.941284	193	143	207.914367	89.081794	-0.02604	-0.081117	-0.097413	-0.0914708	7935.566022
621094.8016	2350249.258	-157.832992	21.249873	0	0.085041	1.4868287	1722.597053	2967340.607	1.78	1.07	-2.011235	9.79589	54	93	208.782119	85.602905	-0.02482	-0.052375	-0.124831	-0.089916	7327.857344
620994.8016	2350224.258	-157.833999	21.249654	1	0.085041	1.4868287	1793.354266	3216119.523	1.78	1.07	-2.99739	14.634392	200	126	207.614379	105.589225	-0.02604	-0.081117	-0.097413	-0.0914708	11149.08444
621019.8016	2350224.258	-157.833999	21.249652	0	0.085041	1.4868287	1792.975895	3214762.56	1.78	1.07	3.787672	22.324901	182	143	203.89299	98.980926	-0.02604	-0.081117	-0.097413	-0.0914708	9797.223712
621094.8016	2350224.258	-157.832992	21.249647	1	0.085041	1.4868287	1796.021067	3225691.673	1.78	1.07	-5.893941	26.697235	160	113	208.024566	93.592895	-0.02604	-0.081117	-0.097413	-0.0914708	8759.629994
620944.8016	2350199.258	-157.833999	21.249431	0	0.085041	1.4868287	1746.929253	3051761.815	1.78	1.07	0.229532	7.918881	65	70	215.867477	114.849967	-0.063269	-0.078399	-0.040199	-0.05523855	13190.51492
620969.8016	2350199.258	-157.833999	21.24943	0	0.085041	1.4868287	1828.702277	3344152.018	1.78	1.07	5.305006	28.472784	239	126	202.566009	105.589225	-0.02604	-0.081117	-0.097413	-0.0914708	11149.08444
620994.8016	2350199.258	-157.833999	21.249428	0	0.085041	1.4868287	1742.156826	3035110.406	1.78	1.07	0.391303	8.753781	2	109	212.785476	105.589225	-0.02604	-0.081117	-0.097413	-0.0914708	11149.08444
621019.8016	2350199.258	-157.833999	21.249426	0	0.085041	1.4868287	1740.797018	3030374.258	1.78	1.07	-0.300419	8.70903	36	81	214.253952	98.980926	-0.02604	-0.081117	-0.097413	-0.0914708	9797.223712
621119.8016	2350199.258	-157.832992	21.24942	1	0.085041	1.4868287	1779.500476	3166621.944	1.78	1.07	-0.75649	24.406429	229	139	211.380859	89.012664	-0.02604	-0.081117	-0.097413	-0.0914708	7923.254352
621169.8016	2350199.258	-157.832	21.249416	0	0.085041	1.4868287	2070.177954	4285636.761	1.78	1.07	NA	NA	NA	168	NA	84.760879	-0.02482	-0.052375	-0.124831	-0.089916	7184.406609
620994.8016	2350174.258	-157.833999	21.249202	0	0.085041	1.4868287	1810.754619	3278832.29	1.78	1.07	2.765959	25.356325	223	135	200.546066	129.484771	-0.063269	-0.078399	-0.040199	-0.05523855	16766.30592
621019.8016	2350174.258	-157.833999	21.2492	0	0.085041	1.4868287	1810.725083	3278725.326	1.78	1.07	-0.580073	23.880514	164	143	212.002609	116.045578	-0.063269	-0.078399	-0.040199	-0.05523855	13466.57617
621044.8016	2350174.258	-157.832992	21.249199	0	0.085041	1.4868287	1829.639618	3347581.132	1.78	1.07	-6.591757	30.490999	44	155	205.231765	116.045578	-0.063269	-0.078399	-0.040199	-0.05523855	13466.57617
621069.8016	2350174.258	-157.832992	21.249197	0	0.085041	1.4868287	2064.891613	4263777.373	1.78	1.07	NA	NA	NA	152	NA	106.518249	-0.02604	-0.081117	-0.097413	-0.0914708	11346.13737
621194.8016	2350174.258	-157.832	21.249189	0	0.085041	1.4868287	1750.607187	3064625.523	1.78	1.07	3.415264	29.68564	170	168	194.39653	92.380996	-0.02604	-0.081117	-0.097413	-0.0914708	8534.248422
620994.8016	2350149.258	-157.833999	21.248976	0	0.085041	1.4868287	1776.135343	3154656.757	1.78	1.07	1.238935	14.121254	66	126	203.117111	129.484771	-0.063269	-0.078399	-0.040199	-0.05523855	16766.30592
621019.8016	2350149.258	-157.833999	21.248975	0	0.085041	1.4868287	1775.401305	3152049.794	1.78	1.07	-0.526533	13.583219	149	142	210.062164	116.045578	-0.063269	-0.078399	-0.040199	-0.05523855	13466.57617
621044.8016	2350149.258	-157.832992	21.248973	0	0.085041	1.4868287	1740.048073	3027767.296	1.78	1.07	1.027238	11.550738	28	142	202.777236	116.045578	-0.063269	-0.078399	-0.040199	-0.05523855	13466.57617
621069.8016	2350149.258	-157.832992	21.248971	0	0.085041	1.4868287	1794.310072	3219548.634	1.78	1.07	5.301904	28.170648	194	113	203.168624	106.518249	-0.02604	-0.081117	-0.097413	-0.0914708	11346.13737
621094.8016	2350149.258	-157.832992	21.24897	0	0.085041	1.4868287	1704.663556	2905877.839	1.78	1.07	0.816733	9.378601	12	93	203.622146	106.518249	-0.02604	-0.081117	-0.097413	-0.0914708	11346.13737
621119.8016	2350149.258	-157.832992	21.248968	0	0.085041	1.4868287	1760.726889	3100159.178	1.78	1.07	4.084679	23.124935	175	134	204.890899	98.944633	-0.02604	-0.081117	-0.097413	-0.0914708	9790.0404
621144.8016	2350149.258	-157.832	21.248966	0	0.085041	1.4868287	1744.230331	3042339.448	1.78	1.07	1.822718	20.746494	150	134	201.264389	98.944633	-0.02604	-0.081117	-0.097413	-0.0914708	9790.0404
621169.8016	2350149.258	-157.832	21.248965	0	0.085041	1.4868287	1727.937996	2985769.718	1.78	1.07	3.727688	20.175458	140	153	201.955032	92.380996	-0.02604	-0.081117	-0.097413	-0.0914708	8534.248422
621194.8016	2350149.258	-157.832	21.248963	1	0.085041	1.4868287	1731.159368	2996912.757	1.78	1.07	-3.745438	19.837593	164	168	201.774475	92.380996	-0.02604	-0.081117	-0.097413	-0.0914708	8534.248422
621219.8016	2350149.258	-157.832	21.248961	1	0.085041	1.4868287	1774.748244	3149731.33	1.78	1.07	6.198588	32.942382	53	138	196.169326	85.639381	-0.02482	-0.052375	-0.124831	-0.089916	7334.103578
621319.8016	2350149.258	-157.830993	21.248955	1	0.085041	1.4868287	1634.809268	2672601.343	1.78	1.07	1.671231	12.924829	62	133	183.81665	83.994232	-0.02482	-0.052375	-0.124831	-0.089916	7055.031009
621344.8016	2350149.258	-157.830993	21.248953	0	0.085041	1.4868287	1620.117778	2624781.615	1.78	1.07	1.466501	11.71175	34	126	189.708389	83.994232	-0.02482	-0.052375	-0.124831	-0.089916	7055.031009
621369.8016	2350149.258	-157.830001	21.248951	0	0.085041	1.4868287	1605.681128	2578211.885	1.78	1.07	1.691372	10.955906	21	100	190.403976	82.594711	-0.02482	-0.052375	-0.124831	-0.089916	6821.886285
621044.8016	2350124.258	-157.832992	21.248747	0	0.085041	1.4868287	1811.385758	3281118.364	1.78	1.07	2.898085	29.804626	177	155	201.582153	143.685943	-0.158795	-0.194379	0.027784	-0.05523855	20645.65022
621069.8016	2350124.258	-157.832992	21.248745	0	0.085041	1.4868287	1812.735889	3286011.403	1.78	1.07	-1.608232	28.926727	91	151	207.013473	130.127822	-0.063269	-0.078399	-0.040199	-0.05523855	16933.25006
621094.8016	2350124.258	-157.832992	21.248744	0	0.085041	1.4868287	1777.421983	3159228.906	1.78	1.07	2.565753	25.591146	192	113	202.042816	130.127822	-0.063269	-0.078399	-0.040199	-0.05523855	16933.25006
621119.8016	2350124.258	-157.832992	21.248742	0	0.085041	1.4868287	1798.42562	3234334.711	1.78	1.07	7.226699	35.086978	220	160	202.87033	116.90026	-0.063269	-0.078399	-0.040199	-0.05523855	13665.67079
621194.8016	2350124.258	-157.832	21.248737	0	0.085041	1.4868287	1711.855715	2930449.989	1.78	1.07	1.598847	19.850227	163	153	201.873275	109.115409	-0.02604	-0.081117	-0.097413	-0.0914708	11906.17248
621244.8016	2350124.258	-157.830993	21.248734	1	0.085041	1.4868287	1700.006853	2890023.3	1.78	1.07	-3.402868	18.33081	135	130	193.229599	102.440834	-0.02604	-0.081117	-0.097413	-0.0914708	10494.12447
621269.8016	2350124.258	-157.830993	21.248732	1	0.085041	1.4868287	1684.771073	2838453.568	1.78	1.07	-1.541376	16.965946	109	144	194.390716	97.974357	-0.02604	-0.081117	-0.097413	-0.0914708	9598.97463
621294.8016	2350124.258	-157.830993	21.24873	1	0.085041	1.4868287	1669.770595	2788133.84	1.78	1.07	-2.802408	15.063172	87	144	190.842178	97.974357	-0.02604	-0.081117	-0.097413	-0.0914708	9598.97463
621369.8016	2350124.258	-157.830001	21.248725	0	0.085041	1.4868287	1626.24557	2644674.654	1.78	1.07	-1.020549	11.121223	26	100	194.402328	91.766265	-0.02604	-0.081117	-0.097413	-0.0914708	8421.047392
621394.8016	2350124.258	-157.830001	21.248724	0	0.085041	1.4868287	1760.566469	3099594.292	1.78	1.07	3.525	35.32666	17	130	196.34114	91.766265	-0.02604	-0.081117	-0.097413	-0.0914708	8421.047392
621419.8016	2350124.258	-157.830001	21.248722	0	0.085041	1.4868287	1791.56359	3209700.097	1.78	1.07	5.651659	30.079109	62	150	193.509216	88.287849	-0.02604	-0.081117	-0.097413	-0.0914708	7794.744281
621119.8016	2350099.258	-157.832992	21.248516	0	0.085041	1.4868287	1723.654154	2970983.643	1.78	1.07	2.321951	13.426131	44	134	206.515335	116.90026	-0.063269	-0.078399	-0.040199	-0.05523855	13665.67079
621194.8016	2350099.258	-157.832	21.248511	1	0.085041	1.4868287	1692.701162	2865237.224	1.78	1.07	-2.297877	10.798142	167	134	221.265121	109.115409	-0.02604	-0.081117	-0.097413	-0.0914708	11906.17248
621419.8016	2350099.258	-157.830001	21.248496	0	0.085041	1.4868287	1748.005882	3055524.564	1.78	1.07	7.677324	36.770008	39	130	195.476593	88.287849	-0.02604	-0.081117	-0.097413	-0.0914708	7794.744281
621444.8016	2350099.258	-157.830001	21.248495	0	0.085041	1.4868287	1757.6028	3089167.603	1.78	1.07	-6.901391	37.111778	81	150	189.736175	88.287849	-0.02604	-0.081117	-0.097413	-0.0914708	7794.744281
621494.8016	2350099.258	-157.828994	21.248491	0	0.085041	1.4868287	1711.962434	2930815.375	1.78	1.07	5.427497	37.589115	111	152	185.995605	85.805526	-0.02482	-0.052375	-0.124831	-0.089916	7362.588292
621519.8016	2350099.258	-157.828994	21.24849	0	0.085041	1.4868287	1678.252925	2816532.88	1.78	1.07	-3.631547	28.809318	128	128	188.042755	83.971038	-0.02482	-0.052375	-0.124831	-0.089916	7051.135223
621544.8016	2350099.258	-157.828994	21.248488	0	0.085041	1.4868287	1644.612533	2704750.384	1.78	1.07	3.885424	27.957086	255	128	186.789001	83.971038	-0.02482	-0.052375	-0.124831	-0.089916	7051.135223
621219.8016	2350074.258	-157.832	21.248284	1	0.085041	1.4868287	1754.85571	3079518.563	1.78	1.07	-2.887735	29.18552	49	138	196.455368	128.812286	-0.063269	-0.078399	-0.040199	-0.05523855	16592.60502
621469.8016	2350074.258	-157.828994	21.248267	0	0.085041	1.4868287	1767.854813	3125310.64	1.78	1.07	5.527602	30.162546	93	152	192.130508	95.022995	-0.02604	-0.081117	-0.097413	-0.0914708	9029.369579
621494.8016	2350074.258	-157.828994	21.248265	1	0.085041	1.4868287	1734.150554	3007278.144	1.78	1.07	-6.660053	37.564811	108	152	185.495849	95.022995	-0.02604	-0.081117	-0.097413	-0.0914708	9029.369579
621519.8016	2350074.258	-157.828994	21.248264	0	0.085041	1.4868287	1700.513348	2891745.647	1.78	1.07	6.875908	37.829692	127	154	185.943618	92.926391	-0.02604	-0.081117	-0.097413	-0.0914708	8635.314144
621569.8016	2350074.258	-157.828002	21.24826	0	0.085041	1.4868287	1701.122852	2893818.958	1.78	1.07	-5.652441	38.306808	127	161	186.191802	91.351318	-0.02604	-0.081117	-0.097413	-0.0914708	8345.0633
621594.8016	2350074.258	-157.828002	21.248259	0	0.085041	1.4868287	1690.709681	2858499.225	1.78	1.07	-6.695722	38.383808	130	161	183.64775	91.351318	-0.02604	-0.081117	-0.097413	-0.0914708	8345.0633
621219.8016	2350049.258	-157.832	21.248058	1	0.085041	1.4868287	1695.989464	2876380.262	1.78	1.07	3.76689	19.881761	209	130	201.833709	128.812286	-0.063269	-0.078399	-0.040199	-0.05523855	16592.60502
621244.8016	2350049.258	-157.830993	21.248056	0	0.085041	1.4868287	1759.804421	3096911.6	1.78	1.07	3.037941	32.627182	74	130	202.586944	128.812286	-0.063269	-0.078399	-0.040199	-0.05523855	16592.60502
621269.8016	2350049.258	-157.830993	21.248055	0	0.085041	1.4868287	1765.447433	3116804.639	1.78	1.07	-1.932624	31.931514	31	147	206.742309	117.381347	-0.063269	-0.078399	-0.040199	-0.05523855	13778.38062
621469.8016	2350049.258	-157.828994	21.248041	0	0.085041	1.4868287	1745.737057	3047597.872	1.78	1.07	-5.11811	37.504783	95	152	189.59732	95.022995	-0.02604	-0.081117	-0.097413	-0.0914708	9029.369579
621494.8016	2350049.258	-157.828994	21.24804	0	0.085041	1.4868287	1624.027188	2637464.307	1.78	1.07	1.866577	15.39862	40	148	189.52182	95.022995	-0.02604	-0.081117	-0.097413	-0.0914708	9029.369579
621519.8016	2350049.258	-157.828994	21.248038	0	0.085041	1.4868287	1611.953653	2598394.579	1.78	1.07	2.421369	15.016887	32	128	189.778228	92.926391	-0.02604	-0.081117	-0.097413	-0.0914708	8635.314144
621544.8016	2350049.258	-157.828994	21.248036	0	0.085041	1.4868287	1622.355577	2632037.618	1.78	1.07	-2.502277	14.567346	255	128	190.399475	92.926391	-0.02604	-0.081117	-0.097413	-0.0914708	8635.314144
621569.8016	2350049.258	-157.828002	21.248035	0	0.085041	1.4868287	1588.71178	2524005.12	1.78	1.07	2.173571	13.93113	26	156	188.493728	91.351318	-0.02604	-0.081117	-0.097413	-0.0914708	8345.0633
621594.8016	2350049.258	-157.828002	21.248033	0	0.085041	1.4868287	1577.556779	2488685.391	1.78	1.07	1.65024	13.523236	25	156	188.697189	91.351318	-0.02604	-0.081117	-0.097413	-0.0914708	8345.0633
621619.8016	2350049.258	-157.828002	21.248031	0	0.085041	1.4868287	1589.364159	2526078.43	1.78	1.07	-1.49326	13.304146	253	119	190.052017	89.65557	-0.02604	-0.081117	-0.097413	-0.0914708	8038.121232
621644.8016	2350049.258	-157.828002	21.248029	0	0.085041	1.4868287	1579.005605	2493258.701	1.78	1.07	-2.15136	13.058268	255	119	189.205566	89.65557	-0.02604	-0.081117	-0.097413	-0.0914708	8038.121232
621244.8016	2350024.258	-157.832	21.24783	0	0.085041	1.4868287	1779.9928	3168374.368	1.78	1.07	-7.2485	33.194309	34	138	205.381011	159.230361	-0.158795	-0.194379	0.027784	-0.05523855	25354.30786
621269.8016	2350024.258	-157.830993	21.247829	0	0.085041	1.4868287	1806.510496	3263480.172	1.78	1.07	-3.419558	32.200656	34	151	200.181854	144.345306	-0.158795	-0.194379	0.027784	-0.05523855	20835.56736
621394.8016	2350024.258	-157.830001	21.24782	0	0.085041	1.4868287	1782.149562	3176057.061	1.78	1.07	-6.394921	34.935157	55	132	193.185211	121.906677	-0.063269	-0.078399	-0.040199	-0.05523855	14861.2379
621494.8016	2350024.258	-157.828994	21.247814	0	0.085041	1.4868287	1645.881853	2708927.074	1.78	1.07	-2.65361	15.467465	255	148	191.004013	108.785705	-0.02604	-0.081117	-0.097413	-0.0914708	11834.32961
621544.8016	2350024.258	-157.828994	21.24781	0	0.085041	1.4868287	1689.356658	2853925.918	1.78	1.07	5.447026	38.106658	157	154	186.708602	105.963348	-0.02604	-0.081117	-0.097413	-0.0914708	11228.23112
621619.8016	2350024.258	-157.828002	21.247805	0	0.085041	1.4868287	1680.583776	2824361.828	1.78	1.07	-5.98434	38.522575	134	167	183.629638	101.174758	-0.02604	-0.081117	-0.097413	-0.0914708	10236.33166
621644.8016	2350024.258	-157.828002	21.247804	0	0.085041	1.4868287	1647.730814	2715016.835	1.78	1.07	6.349301	38.479793	227	167	180.318008	101.174758	-0.02604	-0.081117	-0.097413	-0.0914708	10236.33166
621694.8016	2350024.258	-157.826995	21.2478	0	0.085041	1.4868287	1628.713927	2652709.056	1.78	1.07	6.750988	36.728744	135	130	179.236099	99.24794	-0.02604	-0.081117	-0.097413	-0.0914708	9850.153594
621719.8016	2350024.258	-157.826995	21.247799	0	0.085041	1.4868287	1643.097941	2699770.844	1.78	1.07	-3.94029	33.538364	255	129	186.747985	97.743698	-0.02604	-0.081117	-0.097413	-0.0914708	9553.830499
621744.8016	2350024.258	-157.826995	21.247797	0	0.085041	1.4868287	1540.704001	2373768.819	1.78	1.07	-2.829503	14.226043	255	81	203.073577	97.743698	-0.02604	-0.081117	-0.097413	-0.0914708	9553.830499
621769.8016	2350024.258	-157.826004	21.247795	0	0.085041	1.4868287	1531.981672	2346967.843	1.78	1.07	-0.733657	13.184782	255	80	205.095291	92.248565	-0.02604	-0.081117	-0.097413	-0.0914708	8509.797745
621794.8016	2350024.258	-157.826004	21.247794	0	0.085041	1.4868287	1547.265209	2394029.627	1.78	1.07	2.380222	19.562957	226	80	199.069946	92.248565	-0.02604	-0.081117	-0.097413	-0.0914708	8509.797745
621219.8016	2349999.258	-157.832	21.247606	0	0.085041	1.4868287	1835.17564	3367869.63	1.78	1.07	-2.44925	28.70552	16	169	202.432983	159.230361	-0.158795	-0.194379	0.027784	-0.05523855	25354.30786
621244.8016	2349999.258	-157.832	21.247605	0	0.085041	1.4868287	1800.301956	3241087.133	1.78	1.07	1.703571	31.042346	33	146	206.74887	159.230361	-0.158795	-0.194379	0.027784	-0.05523855	25354.30786
621269.8016	2349999.258	-157.830993	21.247603	1	0.085041	1.4868287	1785.922004	3189517.404	1.78	1.07	7.324782	33.03197	37	147	204.621566	144.345306	-0.158795	-0.194379	0.027784	-0.05523855	20835.56736
621544.8016	2349999.258	-157.828994	21.247585	0	0.085041	1.4868287	1600.179631	2560574.851	1.78	1.07	1.833901	14.478405	29	128	188.157073	105.963348	-0.02604	-0.081117	-0.097413	-0.0914708	11228.23112
621794.8016	2349999.258	-157.826004	21.247568	0	0.085041	1.4868287	1523.619659	2321416.865	1.78	1.07	-2.230593	11.552449	147	80	199.511825	92.248565	-0.02604	-0.081117	-0.097413	-0.0914708	8509.797745
621819.8016	2349999.258	-157.826004	21.247566	0	0.085041	1.4868287	1539.392299	2369728.65	1.78	1.07	2.371229	15.801026	124	91	204.221771	88.387847	-0.02604	-0.081117	-0.097413	-0.0914708	7812.411497
621844.8016	2349999.258	-157.826004	21.247564	0	0.085041	1.4868287	1531.886965	2346677.674	1.78	1.07	1.363233	12.216049	63	115	196.071365	88.387847	-0.02604	-0.081117	-0.097413	-0.0914708	7812.411497
621869.8016	2349999.258	-157.824996	21.247563	0	0.085041	1.4868287	1523.656098	2321527.905	1.78	1.07	1.787001	11.043618	16	97	197.883941	85.948593	-0.02482	-0.052375	-0.124831	-0.089916	7387.160639
621894.8016	2349999.258	-157.824996	21.247561	0	0.085041	1.4868287	1556.132092	2421547.088	1.78	1.07	1.822244	12.831933	106	116	180	85.948593	-0.02482	-0.052375	-0.124831	-0.089916	7387.160639
621919.8016	2349999.258	-157.824996	21.247559	0	0.085041	1.4868287	1544.855205	2386577.604	1.78	1.07	1.822244	12.831933	35	112	180	83.296112	-0.02482	-0.052375	-0.124831	-0.089916	6938.242274
621269.8016	2349974.258	-157.830993	21.247377	1	0.085041	1.4868287	1745.090792	3045341.872	1.78	1.07	6.143183	31.318346	100	144	203.836334	175.240142	-0.156884	-0.224839	0.053273	-0.0172591	30709.10737
621294.8016	2349974.258	-157.830993	21.247375	0	0.085041	1.4868287	1792.529063	3213160.442	1.78	1.07	-6.299787	33.430755	28	151	196.300888	175.240142	-0.156884	-0.224839	0.053273	-0.0172591	30709.10737
621369.8016	2349974.258	-157.830001	21.24737	0	0.085041	1.4868287	1837.947857	3378052.325	1.78	1.07	-3.182143	29.705444	255	146	195.843521	155.233337	-0.158795	-0.194379	0.027784	-0.05523855	24097.38892
621519.8016	2349974.258	-157.828994	21.24736	0	0.085041	1.4868287	1590.025727	2528181.813	1.78	1.07	-1.097399	10.477568	32	100	192.688705	132.849533	-0.063269	-0.078399	-0.040199	-0.05523855	17648.99842
621544.8016	2349974.258	-157.828994	21.247359	0	0.085041	1.4868287	1666.947255	2778713.151	1.78	1.07	-5.060429	28.088878	159	128	189.070083	132.849533	-0.063269	-0.078399	-0.040199	-0.05523855	17648.99842
621769.8016	2349974.258	-157.826004	21.247344	0	0.085041	1.4868287	1579.064079	2493443.366	1.78	1.07	-0.30049	27.23188	211	122	213.009506	110.985672	-0.02604	-0.081117	-0.097413	-0.0914708	12317.81939
621794.8016	2349974.258	-157.826004	21.247342	0	0.085041	1.4868287	1594.680266	2543005.151	1.78	1.07	2.196273	28.489463	177	116	209.630203	110.985672	-0.02604	-0.081117	-0.097413	-0.0914708	12317.81939
621819.8016	2349974.258	-157.826004	21.24734	0	0.085041	1.4868287	1587.042587	2518704.173	1.78	1.07	4.782868	25.743082	231	115	213.81105	99.347312	-0.02604	-0.081117	-0.097413	-0.0914708	9869.888402
621869.8016	2349974.258	-157.824996	21.247337	0	0.085041	1.4868287	1545.688019	2389151.452	1.78	1.07	-0.649647	11.482271	76	97	203.880874	94.6781	-0.02604	-0.081117	-0.097413	-0.0914708	8963.94262
621894.8016	2349974.258	-157.824996	21.247335	0	0.085041	1.4868287	1533.944151	2352984.658	1.78	1.07	-1.396721	10.665042	45	97	184.038391	94.6781	-0.02604	-0.081117	-0.097413	-0.0914708	8963.94262
621919.8016	2349974.258	-157.824996	21.247334	0	0.085041	1.4868287	1522.502931	2318015.175	1.78	1.07	-1.821118	12.122226	18	83	183.540084	94.6781	-0.02604	-0.081117	-0.097413	-0.0914708	8963.94262
621944.8016	2349974.258	-157.824996	21.247332	0	0.0851	1.486802854	1511.388663	2284295.691	1.9	1.14	-2.415438	12.20858	25	83	194.922775	94.6781	-0.02604	-0.081117	-0.097413	-0.0914708	8963.94262
621369.8016	2349949.258	-157.830001	21.247145	0	0.085041	1.4868287	1816.339604	3299089.557	1.78	1.07	5.711718	29.76144	30	130	196.294906	155.233337	-0.158795	-0.194379	0.027784	-0.05523855	24097.38892
621394.8016	2349949.258	-157.830001	21.247143	0	0.085041	1.4868287	1696.380262	2877705.993	1.78	1.07	-4.281511	20.98595	255	130	203.273406	155.233337	-0.158795	-0.194379	0.027784	-0.05523855	24097.38892
621419.8016	2349949.258	-157.830001	21.247141	0	0.085041	1.4868287	1619.567214	2622997.961	1.78	1.07	2.154167	12.555652	19	127	200.59584	144.261077	-0.158795	-0.194379	0.027784	-0.05523855	20811.25834
621444.8016	2349949.258	-157.830001	21.24714	0	0.085041	1.4868287	1735.714503	3012704.836	1.78	1.07	4.766157	37.182308	60	150	190.554992	144.261077	-0.158795	-0.194379	0.027784	-0.05523855	20811.25834
621469.8016	2349949.258	-157.828994	21.247138	0	0.085041	1.4868287	1636.393607	2677784.037	1.78	1.07	2.722031	16.276269	46	124	194.389266	137.038543	-0.063269	-0.078399	-0.040199	-0.05523855	18779.56227
621494.8016	2349949.258	-157.828994	21.247136	0	0.085041	1.4868287	1602.264504	2567251.541	1.78	1.07	-1.810251	10.61922	38	124	192.512756	137.038543	-0.063269	-0.078399	-0.040199	-0.05523855	18779.56227
621519.8016	2349949.258	-157.828994	21.247134	0	0.085041	1.4868287	1568.189735	2459219.045	1.78	1.07	1.726374	10.44665	14	100	191.894027	132.849533	-0.063269	-0.078399	-0.040199	-0.05523855	17648.99842
621544.8016	2349949.258	-157.828994	21.247133	0	0.085041	1.4868287	1556.084611	2421399.317	1.78	1.07	1.246129	10.141623	17	100	188.157302	132.849533	-0.063269	-0.078399	-0.040199	-0.05523855	17648.99842
621644.8016	2349949.258	-157.828002	21.247126	0	0.085041	1.4868287	1556.212046	2421795.932	1.78	1.07	1.580582	13.034303	29	119	188.506164	125.291381	-0.063269	-0.078399	-0.040199	-0.05523855	15697.93015
621669.8016	2349949.258	-157.826995	21.247124	0	0.085041	1.4868287	1638.065943	2683260.034	1.78	1.07	6.342455	38.366333	188	130	180.319305	125.151458	-0.063269	-0.078399	-0.040199	-0.05523855	15662.88744
621694.8016	2349949.258	-157.826995	21.247123	0	0.085041	1.4868287	1559.205173	2431120.772	1.78	1.07	-2.037945	13.065584	255	113	188.640762	125.151458	-0.063269	-0.078399	-0.040199	-0.05523855	15662.88744
621744.8016	2349949.258	-157.826995	21.247119	0	0.085041	1.4868287	1611.011205	2595357.103	1.78	1.07	2.217273	34.650707	255	81	211.77359	127.844711	-0.063269	-0.078399	-0.040199	-0.05523855	16344.27013
621794.8016	2349949.258	-157.826004	21.247116	0	0.085041	1.4868287	1570.952701	2467892.389	1.78	1.07	-4.860074	21.196168	219	116	209.996627	110.985672	-0.02604	-0.081117	-0.097413	-0.0914708	12317.81939
621819.8016	2349949.258	-157.826004	21.247114	0	0.085041	1.4868287	1563.199096	2443591.414	1.78	1.07	0.108623	17.889534	210	115	216.915451	99.347312	-0.02604	-0.081117	-0.097413	-0.0914708	9869.888402
621894.8016	2349949.258	-157.824996	21.247109	0	0.085041	1.4868287	1511.843982	2285672.226	1.78	1.07	0.972324	10.869619	20	97	191.958526	94.6781	-0.02604	-0.081117	-0.097413	-0.0914708	8963.94262
621919.8016	2349949.258	-157.824996	21.247108	0	0.085041	1.4868287	1500.23423	2250702.745	1.78	1.07	2.245515	12.300163	24	83	190.514144	94.6781	-0.02604	-0.081117	-0.097413	-0.0914708	8963.94262
622044.8016	2349949.258	-157.824005	21.247099	1	0.0851	1.486802854	1816.779276	3300686.938	1.9	1.14	NA	NA	NA	151	NA	87.641204	-0.02604	-0.081117	-0.097413	-0.0914708	7680.980639
621469.8016	2349924.258	-157.828994	21.246912	0	0.085041	1.4868287	1614.797594	2607571.27	1.78	1.07	-0.954797	11.192925	43	114	198.004272	175.149414	-0.156884	-0.224839	0.053273	-0.0172591	30677.31722
621494.8016	2349924.258	-157.828994	21.24691	0	0.085041	1.4868287	1580.5976	2498288.773	1.78	1.07	1.181276	10.588753	13	124	191.728454	175.149414	-0.156884	-0.224839	0.053273	-0.0172591	30677.31722
621569.8016	2349924.258	-157.828002	21.246905	0	0.085041	1.4868287	1566.458539	2453792.354	1.78	1.07	-1.11556	9.952788	26	104	189.665298	167.535369	-0.158795	-0.194379	0.027784	-0.05523855	28068.09987
621594.8016	2349924.258	-157.828002	21.246904	0	0.085041	1.4868287	1555.143924	2418472.624	1.78	1.07	-1.638891	9.593983	25	104	190.022872	167.535369	-0.158795	-0.194379	0.027784	-0.05523855	28068.09987
621619.8016	2349924.258	-157.828002	21.246902	0	0.085041	1.4868287	1566.72131	2454615.663	1.78	1.07	2.114389	13.260364	26	119	188.877548	165.11444	-0.158795	-0.194379	0.027784	-0.05523855	27262.7783
621719.8016	2349924.258	-157.826995	21.246895	0	0.085041	1.4868287	1549.780564	2401819.797	1.78	1.07	-1.709603	13.578774	255	81	188.299926	158.561706	-0.158795	-0.194379	0.027784	-0.05523855	25141.81461
621744.8016	2349924.258	-157.826995	21.246894	0	0.085041	1.4868287	1634.53965	2671719.867	1.78	1.07	-8.468474	35.78329	255	129	215.392745	158.561706	-0.158795	-0.194379	0.027784	-0.05523855	25141.81461
621794.8016	2349924.258	-157.826004	21.24689	0	0.085041	1.4868287	1642.248664	2696980.674	1.78	1.07	1.780944	35.031768	52	159	213.812362	136.350738	-0.063269	-0.078399	-0.040199	-0.05523855	18591.52375
621469.8016	2349899.258	-157.828994	21.246686	0	0.085041	1.4868287	1723.69809	2971135.105	1.78	1.07	7.253344	37.573596	85	148	190.404953	175.149414	-0.156884	-0.224839	0.053273	-0.0172591	30677.31722
621794.8016	2349899.258	-157.826004	21.246664	0	0.085041	1.4868287	1618.446141	2619367.911	1.78	1.07	-7.058227	30.163776	91	122	215.735122	136.350738	-0.063269	-0.078399	-0.040199	-0.05523855	18591.52375
621769.8016	2349874.258	-157.826004	21.24644	0	0.085041	1.4868287	1673.736662	2801394.414	1.78	1.07	-1.872973	34.731643	255	159	213.602096	166.230499	-0.158795	-0.194379	0.027784	-0.05523855	27632.5788
621794.8016	2349874.258	-157.826004	21.246439	0	0.085041	1.4868287	1666.086263	2775843.436	1.78	1.07	-8.264765	35.690227	255	159	215.818313	166.230499	-0.158795	-0.194379	0.027784	-0.05523855	27632.5788
621769.8016	2349849.258	-157.826004	21.246214	0	0.085041	1.4868287	1697.500272	2881507.173	1.78	1.07	2.907788	19.974864	255	191	270	166.230499	-0.158795	-0.194379	0.027784	-0.05523855	27632.5788
621769.8016	2349824.258	-157.826004	21.245989	0	0.085041	1.4868287	1721.29891	2962869.938	1.78	1.07	2.907788	19.974864	255	191	270	166.230499	-0.158795	-0.194379	0.027784	-0.05523855	27632.5788
744244.8016	2328124.258	-156.649993	21.037747	0	0.107008	1.477201268	4165.422363	17350743.46	2.4	1.23	-0.316529	1.643696	0	171	207.745162	79.85646	0.014939	0.025703	-0.05377	0.004107	6377.054204
744269.8016	2328124.258	-156.649993	21.037744	0	0.107008	1.477201268	2783.189195	7746142.095	2.4	1.23	0.146217	1.208592	1	174.443603	181.315887	80.123535	0.014939	0.025703	-0.05377	0.004107	6419.780861
744194.8016	2328099.258	-156.649993	21.037528	0	0.107008	1.477201268	4236.054214	17944155.3	0.33	0.31	-0.272294	1.602566	0	167.001098	210.818252	79.524978	0.111693	0.025703	-0.05377	0.004107	6324.222126
744219.8016	2328099.258	-156.649993	21.037525	0	0.107008	1.477201268	2851.446005	8130744.319	0.33	0.31	0.147521	1.056428	6	173.499603	270	79.85646	0.111693	0.025703	-0.05377	0.004107	6377.054204
744144.8016	2328074.258	-156.651	21.037309	0	0.107008	1.477201268	4325.194297	18707305.71	2.4	1.23	-0.047854	0.334548	2	172.986404	242.635589	79.63845	0.014939	0.025703	-0.05377	0.004107	6342.282718
744169.8016	2328074.258	-156.651	21.037306	0	0.107008	1.477201268	2907.246428	8452081.793	0.33	0.31	0.022913	0.164107	25	184.015502	270	79.63845	0.111693	0.025703	-0.05377	0.004107	6342.282718
744119.8016	2328049.258	-156.651	21.037087	0	0.069608	1.493586929	4360.505891	19014011.63	2.4	1.23	0.120498	1.054343	2	166.972503	274.364044	79.63845	0.014939	0.045464	-0.102166	0.009546	6342.282718
744094.8016	2328024.258	-156.651	21.036864	0	0.069608	1.493586929	1284.698927	1650451.333	0.33	0.31	0.042612	0.245842	0	172.096893	171.269515	79.836715	0.111693	0.045464	-0.102166	0.009546	6373.901062
744119.8016	2328024.258	-156.651	21.036861	0	0.107008	1.477201268	9091.289969	82651553.3	2.4	1.23	-4.761843	23.471643	104	190.184097	67.412498	79.880134	0.014939	0.025703	-0.05377	0.004107	6380.835808
744069.8016	2327999.258	-156.651	21.036642	0	0.069608	1.493586929	9107.509979	82946738.02	2.4	1.23	-2.559946	5.571595	255	180	75.02037	79.836715	0.014939	0.045464	-0.102166	0.009546	6373.901062
744094.8016	2327999.258	-156.651	21.036639	0	0.107008	1.477201268	9099.369245	82798520.66	2.4	1.23	2.313566	22.996921	255	190.184097	70.846176	79.836715	0.014939	0.025703	-0.05377	0.004107	6373.901062
744069.8016	2327974.258	-156.651	21.036416	0	0.069608	1.493586929	9083.886803	82516999.45	2.4	1.23	-0.940219	13.140643	255	180	79.68431	80.059623	0.014939	0.045464	-0.102166	0.009546	6409.543235
744044.8016	2327949.258	-156.651992	21.036194	0	0.107008	1.477201268	4466.444826	19949129.38	2.4	1.23	-0.167994	1.804159	3	167.964294	247.27153	79.976799	0.014939	0.025703	-0.05377	0.004107	6396.288378
744019.8016	2327924.258	-156.651992	21.035972	0	0.107008	1.477201268	4483.285262	20099846.74	2.4	1.23	0.150898	0.741985	2	168.055099	220.737213	79.919044	0.014939	0.025703	-0.05377	0.004107	6387.053594
744044.8016	2327924.258	-156.651992	21.035968	0	0.069608	1.493586929	9092.11014	82666466.8	2.4	1.23	1.046311	13.03156	255	180	97.084136	79.919044	0.014939	0.045464	-0.199314	0.009546	6387.053594
743994.8016	2327899.258	-156.651992	21.035749	0	0.069608	1.493586929	9085.189208	82540662.95	2.4	1.23	1.155009	11.446305	255	180.499099	210.689834	79.90406	0.014939	0.038806	-0.199314	-0.001683	6384.658804
744019.8016	2327899.258	-156.651992	21.035746	0	0.107008	1.477201268	3381.814422	11436668.78	0.33	0.31	0.046725	1.357531	5	183.056503	139.119827	79.919044	0.111693	0.025703	-0.05377	0.004107	6387.053594
743969.8016	2327874.258	-156.651992	21.035527	0	0.069608	1.493586929	3451.995222	11916271.01	0.33	0.31	0.097022	0.920462	5	169.354202	167.609786	79.90406	0.111693	0.038806	-0.199314	-0.001683	6384.658804
743994.8016	2327874.258	-156.651992	21.035523	0	0.069608	1.493586929	3121.363498	9742910.087	0.33	0.31	-0.127128	4.230954	13	178.592697	227.352157	79.90406	0.111693	0.038806	-0.199314	-0.001683	6384.658804
743919.8016	2327849.258	-156.652999	21.035308	0	0.107008	1.477201268	4643.022613	21557658.98	2.4	1.23	-0.265405	1.175847	0	166.331604	134.433761	79.738464	0.014939	0.025703	-0.05377	0.004107	6358.222641
743944.8016	2327849.258	-156.652999	21.035304	0	0.069608	1.493586929	4589.249884	21061214.5	2.4	1.23	0.093337	0.641387	1	166.113204	105.374404	79.738464	0.014939	0.038806	-0.199314	-0.001683	6358.222641
743894.8016	2327824.258	-156.652999	21.035085	0	0.069608	1.493586929	9048.926271	81883066.66	2.4	1.23	-1.140683	5.903084	143	182.383895	204.14981	79.340728	0.014939	0.045464	-0.199314	0.020307	6294.95112
743919.8016	2327824.258	-156.652999	21.035082	0	0.069608	1.493586929	9063.709939	82150837.86	2.4	1.23	1.970612	12.746112	146	182.383895	195.857955	79.508583	0.014939	0.045464	-0.199314	0.020307	6321.614771
743819.8016	2327799.258	-156.654006	21.03487	0	0.069608	1.493586929	4277.068417	18293314.24	0.33	0.31	0.289754	1.114521	2	170.807601	224.681915	79.319068	0.111693	0.038806	-0.199314	-0.001683	6291.514548
743844.8016	2327799.258	-156.654006	21.034866	0	0.069608	1.493586929	3612.064759	13047011.82	0.33	0.31	-0.221634	3.347684	73	169.482604	221.239959	79.319068	0.111693	0.045464	-0.199314	0.020307	6291.514548
743869.8016	2327799.258	-156.652999	21.034863	0	0.069608	1.493586929	3576.969487	12794710.71	0.33	0.31	-0.335617	6.454294	11	169.482604	207.053558	79.340728	0.111693	0.038806	-0.199314	-0.001683	6294.95112
743769.8016	2327774.258	-156.654006	21.034651	0	0.069608	1.493586929	3701.94549	13704400.41	0.33	0.31	-1.002711	4.272867	16	164.470596	58.749813	79.299362	0.111693	0.045464	-0.199314	0.020307	6288.388814
743794.8016	2327774.258	-156.654006	21.034647	0	0.107008	1.477201268	3344.51192	11185759.98	0.33	0.31	0.251316	1.97547	0	178.336303	184.875976	79.299362	0.111693	0.025703	-0.05377	0.004107	6288.388814
743744.8016	2327749.258	-156.654998	21.034428	0	0.069608	1.493586929	3721.684669	13850936.78	0.33	0.31	0.564193	3.768098	15	164.470596	75.890869	79.279411	0.111693	0.045464	-0.199314	0.020307	6285.225009
743719.8016	2327724.258	-156.654998	21.034206	0	0.107008	1.477201268	1195.305659	1428755.618	0.33	0.31	0.100456	0.835783	3	166.766693	355.734771	79.180297	0.111693	0.025703	-0.05377	0.004107	6269.519433
743694.8016	2327699.258	-156.654998	21.033983	0	0.107008	1.477201268	3383.614401	11448846.41	0.33	0.31	-0.003097	1.12065	2	191.505996	211.547256	79.152168	0.111693	0.025703	-0.05377	0.004107	6265.065699
743669.8016	2327674.258	-156.654998	21.033761	0	0.107008	1.477201268	3826.923061	14645340.11	0.33	0.31	-0.114542	1.091113	1	171.222396	188.433456	79.039916	0.111693	0.025703	-0.05377	0.004107	6247.308321
743694.8016	2327674.258	-156.654998	21.033758	0	0.069608	1.493586929	3395.344043	11528361.17	0.33	0.31	-0.106071	0.974851	1	182.037506	191.565612	79.039916	0.111693	0.045464	-0.199314	0.020307	6247.308321
743619.8016	2327649.258	-156.656005	21.033542	0	0.107008	1.477201268	3546.064512	12574573.52	0.33	0.31	0.399667	1.868674	1	171.931198	210.927444	79.150581	0.111693	-0.043962	-0.060468	-0.003154	6264.814473
743644.8016	2327649.258	-156.656005	21.033539	0	0.069608	1.493586929	1247.150416	1555384.16	0.33	0.31	-0.473642	3.213753	5	175.689804	339.097717	79.150581	0.111693	0.045464	-0.199314	0.020307	6264.814473
743569.8016	2327624.258	-156.656005	21.033323	0	0.107008	1.477201268	1301.628035	1694235.541	0.33	0.31	-0.102324	2.98299	0	182.805801	325.701782	79.170318	0.111693	-0.043962	-0.060468	-0.003154	6267.939252
743594.8016	2327624.258	-156.656005	21.03332	0	0.107008	1.477201268	3947.690237	15584258.21	0.33	0.31	-0.22723	1.494877	1	180.388198	189.186828	79.170318	0.111693	-0.043962	-0.060468	-0.003154	6267.939252
743619.8016	2327624.258	-156.656005	21.033316	0	0.107008	1.477201268	3376.86078	11403188.73	0.33	0.31	0.115397	1.36868	26	189.235	260.359924	78.991806	0.111693	-0.043962	-0.060468	-0.003154	6239.705415
743544.8016	2327599.258	-156.656997	21.0331	0	0.107008	1.477201268	3383.942925	11451069.72	0.33	0.31	0.069594	1.300971	18	178.61	97.9766	79.4869	0.111693	-0.043962	-0.060468	-0.003154	6318.167272
743569.8016	2327599.258	-156.656005	21.033097	0	0.107008	1.477201268	3396.626043	11537068.48	0.33	0.31	-0.291624	0.720341	7	183.321899	38.178451	79.170318	0.111693	-0.043962	-0.060468	-0.003154	6267.939252
743469.8016	2327574.258	-156.656997	21.032885	0	0.107008	1.477201268	1508.333303	2275069.353	0.33	0.31	-0.008266	0.81885	0	170	315.187713	79.132957	0.111693	-0.043962	-0.060468	-0.003154	6262.024884
743494.8016	2327574.258	-156.656997	21.032881	0	0.107008	1.477201268	1362.352911	1856005.454	0.33	0.31	0.010725	2.164247	3	174.118698	316.373443	79.132957	0.111693	-0.043962	-0.060468	-0.003154	6262.024884
743444.8016	2327549.258	-156.658004	21.032662	0	0.069608	1.493586929	3366.031093	11330165.32	0.33	0.31	-0.20999	2.422497	0	177.252593	291.401153	79.612442	0.111693	0.038806	-0.199314	-0.001683	6338.140921
743469.8016	2327549.258	-156.656997	21.032659	0	0.107008	1.477201268	1388.860281	1928932.88	0.33	0.31	0.351754	1.855131	0	182.547302	319.385192	79.132957	0.111693	-0.043962	-0.060468	-0.003154	6262.024884
743394.8016	2327524.258	-156.658004	21.032443	0	0.069608	1.493586929	1559.723556	2432737.571	0.33	0.31	-0.07186	0.643378	0	173	280.554901	79.627128	0.111693	0.038806	-0.199314	-0.001683	6340.479514
743419.8016	2327524.258	-156.658004	21.03244	0	0.069608	1.493586929	1437.466051	2066308.648	0.33	0.31	0.028767	1.600086	1	183.1203	307.350402	79.178001	0.111693	0.038806	-0.199314	-0.001683	6269.155842
743369.8016	2327499.258	-156.658004	21.032221	0	0.069608	1.493586929	1583.212475	2506561.741	0.33	0.31	0.049049	0.351283	0	168.889205	270	79.627128	0.111693	0.038806	-0.199314	-0.001683	6340.479514
743394.8016	2327499.258	-156.658004	21.032218	0	0.069608	1.493586929	1568.523101	2460264.718	0.33	0.31	-0.005489	0.700287	0	173	313.375762	79.627128	0.111693	0.038806	-0.199314	-0.001683	6340.479514
743344.8016	2327474.258	-156.658996	21.031998	0	0.069608	1.493586929	3428.733673	11756214.6	0.33	0.31	-0.000551	0.4893	0	183	251.218505	79.933685	0.111693	0.038806	-0.199314	-0.001683	6389.393998
743369.8016	2327474.258	-156.658004	21.031995	0	0.069608	1.493586929	1574.87522	2480231.959	0.33	0.31	0.049049	0.351283	0	176.617294	270	79.627128	0.111693	0.038806	-0.199314	-0.001683	6340.479514
743869.8016	2327424.258	-156.652999	21.031477	0	0.069608	1.493586929	1295.012776	1677058.09	0.33	0.31	-0.027628	0.138961	0	171.984802	356.037994	73.925514	0.111693	0.038806	-0.199314	-0.001683	5464.98162
743894.8016	2327424.258	-156.652999	21.031474	0	0.069608	1.493586929	4678.339973	21886864.9	2.4	1.23	0.13385	1.1757	4	166.331604	99.797172	73.925514	0.014939	0.038806	-0.199314	-0.001683	5464.98162
743794.8016	2327399.258	-156.654006	21.031262	0	0.069608	1.493586929	1141.343561	1302665.124	0.33	0.31	0.321881	1.664477	6	174.473602	346.392395	76.253768	0.111693	0.038806	-0.199314	-0.001683	5814.637134
743819.8016	2327399.258	-156.654006	21.031258	0	0.069608	1.493586929	3631.776175	13189798.19	0.33	0.31	-0.268941	4.054571	77	167.954696	106.936958	74.499778	0.111693	0.038806	-0.199314	-0.001683	5550.216922
743844.8016	2327399.258	-156.654006	21.031255	0	0.069608	1.493586929	1314.33957	1727488.505	0.33	0.31	-0.001472	0.070443	0	171.984802	352.166046	74.499778	0.111693	0.038806	-0.199314	-0.001683	5550.216922
743919.8016	2327399.258	-156.652999	21.031245	0	0.069608	1.493586929	3198.755058	10232033.92	0.33	0.31	-0.561472	4.1801	28	184.647293	82.961578	73.925514	0.111693	0.038806	-0.199314	-0.001683	5464.98162
743944.8016	2327399.258	-156.652999	21.031242	0	0.069608	1.493586929	3487.09365	12159822.12	0.33	0.31	-0.10077	0.92561	11	180.104904	168.104705	73.925514	0.111693	0.038806	-0.199314	-0.001683	5464.98162
743744.8016	2327374.258	-156.654998	21.031043	0	0.069608	1.493586929	9009.143495	81164666.51	2.4	1.23	1.030581	8.444578	173	195.764099	33.942924	73.588478	0.014939	0.038806	-0.199314	-0.001683	5415.264094
743769.8016	2327374.258	-156.654006	21.031039	0	0.069608	1.493586929	4331.222405	18759487.52	0.47	0.35	-0.030187	0.161961	2	169.4897	101.111587	74.370895	0.080673	0.038806	-0.199314	-0.001683	5531.030023
743794.8016	2327374.258	-156.654006	21.031036	0	0.069608	1.493586929	9037.572071	81677708.94	2.4	1.23	0.703859	6.70754	183	187.267807	45.776618	74.370895	0.014939	0.038806	-0.199314	-0.001683	5531.030023
743719.8016	2327349.258	-156.654998	21.03082	0	0.069608	1.493586929	1203.238454	1447782.777	0.33	0.31	-0.058491	0.866881	6	175.724395	344.039398	73.588478	0.111693	0.038806	-0.199314	-0.001683	5415.264094
743744.8016	2327349.258	-156.654998	21.030817	0	0.069608	1.493586929	3464.595391	12003421.22	0.33	0.31	0.10239	0.785274	1	183.616699	199.923095	73.588478	0.111693	0.038806	-0.199314	-0.001683	5415.264094
743694.8016	2327324.258	-156.654998	21.030598	0	0.069608	1.493586929	3431.385351	11774405.43	0.33	0.31	0.205982	1.474916	0	178.337402	180	72.915336	0.111693	0.038806	-0.199314	-0.001683	5316.646224
743719.8016	2327324.258	-156.654998	21.030595	0	0.069608	1.493586929	3756.758961	14113237.89	0.33	0.31	-0.058706	0.945126	8	168.073303	89.139854	72.93798	0.111693	0.038806	-0.199314	-0.001683	5319.948926
743669.8016	2327299.258	-156.654998	21.030375	0	0.069608	1.493586929	1235.800066	1527201.803	0.33	0.31	-0.257132	2.04919	1	170.613494	348.535552	72.915336	0.111693	0.038806	-0.199314	-0.001683	5316.646224
743694.8016	2327299.258	-156.654998	21.030372	0	0.069608	1.493586929	3443.678292	11858920.18	0.33	0.31	-0.205982	1.474916	0	177.122894	180	72.915336	0.111693	0.038806	-0.199314	-0.001683	5316.646224
743644.8016	2327274.258	-156.656005	21.030153	0	0.069608	1.493586929	3367.491478	11339998.85	0.33	0.31	0.245943	1.648543	24	185.2695	83.998458	71.726936	0.111693	0.038806	-0.199314	-0.001683	5144.753348
743669.8016	2327274.258	-156.654998	21.03015	0	0.069608	1.493586929	3394.240419	11520868.02	0.33	0.31	0.153854	1.421441	1	181.737594	249.854171	71.057342	0.111693	0.038806	-0.199314	-0.001683	5049.145852
743619.8016	2327249.258	-156.656005	21.029931	0	0.069608	1.493586929	1405.242248	1974705.776	0.33	0.31	0.053966	0.318316	0	159.251297	312.120178	71.726936	0.111693	0.038806	-0.199314	-0.001683	5144.753348
743644.8016	2327249.258	-156.656005	21.029927	0	0.069608	1.493586929	3380.031683	11424614.18	0.33	0.31	0.596194	2.236181	25	185.2695	154.207473	71.726936	0.111693	0.038806	-0.199314	-0.001683	5144.753348
743619.8016	2327224.258	-156.656005	21.029705	0	0.069608	1.493586929	1271.46405	1616620.83	0.33	0.31	-0.331402	2.513337	3	166.515899	351.029418	69.436264	0.111693	0.038806	-0.199314	-0.001683	4821.394758
743594.8016	2327199.258	-156.656005	21.029483	0	0.069608	1.493586929	3386.573283	11468878.6	0.33	0.31	0.018344	1.719344	18	189.235	346.301208	70.146903	0.111693	0.038806	-0.199314	-0.001683	4920.588
743569.8016	2327174.258	-156.656005	21.02926	0	0.069608	1.493586929	1438.254834	2068576.968	0.33	0.31	0.014855	0.440403	0	169.632797	321.233581	68.410179	0.111693	0.038806	-0.199314	-0.001683	4679.952591
743594.8016	2327174.258	-156.656005	21.029257	0	0.069608	1.493586929	3398.675319	11550993.92	0.33	0.31	0.053669	1.668365	16	189.235	233.970397	68.410179	0.111693	0.038806	-0.199314	-0.001683	4679.952591
743569.8016	2327149.258	-156.656005	21.029035	0	0.069608	1.493586929	1449.51858	2101104.114	0.33	0.31	0.093677	0.502415	0	169.632797	310.59024	68.410179	0.111693	0.038806	-0.199314	-0.001683	4679.952591
743544.8016	2327124.258	-156.656997	21.028812	0	0.069608	1.493586929	1322.949378	1750195.057	0.33	0.31	0.130944	2.997254	2	159.783203	327.06195	67.681213	0.111693	0.038806	-0.199314	-0.001683	4580.746593
743569.8016	2327124.258	-156.656005	21.028809	0	0.069608	1.493586929	1269.156078	1610757.15	0.33	0.31	0.46	1.979559	2	NA	207.897277	66.28009	0.111693	0.038806	-0.199314	-0.001683	4393.05033
743544.8016	2327099.258	-156.656997	21.028586	0	0.069608	1.493586929	1460.702276	2133651.139	0.33	0.31	-0.135047	0.586295	0	169.632797	331.944213	67.681213	0.111693	0.038806	-0.199314	-0.001683	4580.746593
743544.8016	2327074.258	-156.656997	21.028361	0	0.069608	1.493586929	1066.855693	1138181.07	0.33	0.31	-0.0599	2.309499	0	NA	230.658828	65.182807	0.111693	0.038806	-0.199314	-0.001683	4248.798328
743519.8016	2327049.258	-156.656997	21.028138	0	0.069608	1.493586929	4068.713102	16554426.31	0.33	0.31	-0.010397	0.979232	0	171.555801	222.175231	65.182807	0.111693	0.038806	-0.199314	-0.001683	4248.798328
743519.8016	2327024.258	-156.656997	21.027913	0	0.069608	1.493586929	3383.234051	11446272.64	0.33	0.31	0.119497	1.800753	17	181.166198	252.346343	63.812797	0.111693	0.038806	-0.199314	-0.001683	4072.073061
743494.8016	2326999.258	-156.656997	21.02769	0	0.069608	1.493586929	3372.51301	11373844	0.33	0.31	-0.307174	2.157426	3	177.549102	271.668182	65.120986	0.111693	0.038806	-0.199314	-0.001683	4240.742818
743519.8016	2326999.258	-156.656997	21.027687	0	0.069608	1.493586929	3371.999732	11370382.19	0.33	0.31	0.403743	2.10216	15	180.637695	254.944778	63.812797	0.111693	0.038806	-0.199314	-0.001683	4072.073061
743494.8016	2326974.258	-156.656997	21.027465	0	0.069608	1.493586929	3351.240532	11230813.1	0.33	0.31	-0.237276	1.798947	4	179.395599	274.490692	63.751731	0.111693	0.038806	-0.199314	-0.001683	4064.283205
743494.8016	2326949.258	-156.656997	21.027239	0	0.069608	1.493586929	4119.616751	16971242.18	2.4	1.23	-0.245333	1.151235	0	172.883499	227.584045	63.751731	0.031632	0.038806	-0.199314	-0.001683	4064.283205
743494.8016	2326924.258	-156.656997	21.027013	0	0.069608	1.493586929	4103.867373	16841727.42	2.4	1.23	0.026168	1.058649	0	171.555801	222.818267	63.751731	0.031632	0.038806	-0.199314	-0.001683	4064.283205
743469.8016	2326899.258	-156.656997	21.026791	0	0.069608	1.493586929	4139.02507	17131528.53	0.47	0.35	0.046258	1.427572	1	164.950897	228.761108	63.751731	0.080673	0.038806	-0.199314	-0.001683	4064.283205
743494.8016	2326899.258	-156.656997	21.026787	0	0.069608	1.493586929	3691.821987	13629549.58	2.4	1.23	-0.04895	0.350575	0	177.763198	270	63.751731	0.031632	0.038806	-0.199314	-0.001683	4064.283205
743419.8016	2326874.258	-156.658004	21.026572	0	0.069608	1.493586929	4695.525728	22047961.86	2.4	1.23	0.150351	0.756783	0	163.483596	294.353057	63.576614	0.031632	0.038806	-0.199314	-0.001683	4041.985848
743444.8016	2326874.258	-156.658004	21.026568	0	0.069608	1.493586929	4551.300471	20714335.98	0.33	0.31	-0.27123	1.837925	1	169.188598	247.301574	63.576614	0.111693	0.038806	-0.199314	-0.001683	4041.985848
743469.8016	2326874.258	-156.656997	21.026565	0	0.069608	1.493586929	4657.013759	21687777.15	2.4	1.23	0.076138	0.698582	0	166.181793	274.015686	62.564941	0.031632	0.038806	-0.251046	-0.001683	3914.371842
743419.8016	2326849.258	-156.658004	21.026346	0	0.069608	1.493586929	4225.150354	17851895.51	0.33	0.31	0.334041	1.687121	0	168.367492	214.212371	63.576614	0.111693	0.038806	-0.251046	-0.001683	4041.985848
740444.8016	2324574.258	-156.686996	21.006199	0	0.078641	1.489631896	3470.856074	12046841.89	1.04	0.41	-0.51034	1.720501	8	185.177703	311.981445	81.098114	0.080673	-0.043962	0	0.003764	6576.904094
740469.8016	2324574.258	-156.686996	21.006195	0	0.078641	1.489631896	2438.532452	5946440.519	0.99	0.36	-0.044685	3.286491	14	191.756195	118.374938	79.985473	0.111693	0.045464	0	0.020307	6397.675891
740494.8016	2324574.258	-156.686004	21.006192	0	0.098358	1.480993333	2438.691431	5947215.896	0.99	0.36	0.350191	4.781826	10	190.903305	123.680778	79.985473	0.111693	-0.043962	0	0.003764	6397.675891
740419.8016	2324549.258	-156.686996	21.005976	0	0.078641	1.489631896	1644.858992	2705561.104	0.86	0.36	0.022775	1.473558	0	173.272598	313.25885	81.098114	0.111693	0.045464	-0.141448	0.020307	6576.904094
740444.8016	2324549.258	-156.686996	21.005973	0	0.098358	1.480993333	2456.321975	6033517.645	0.99	0.36	0.340131	2.944454	24	191.756195	100.803359	81.098114	0.111693	0.045464	-0.141448	0.020307	6576.904094
740394.8016	2324524.258	-156.686996	21.005754	0	0.078641	1.489631896	2562.290365	6565331.915	0.99	0.36	0.216901	1.55306	3	195.201599	90	81.066299	0.111693	0.045464	0	0.020307	6571.744834
740419.8016	2324524.258	-156.686996	21.00575	0	0.078641	1.489631896	2562.685562	6567357.29	0.99	0.36	-0.216901	1.55306	47	187.794692	90	80.260223	0.111693	0.045464	-0.251046	0.020307	6441.703396
740344.8016	2324499.258	-156.688003	21.005535	0	0.078641	1.489631896	1719.441955	2956480.637	0.86	0.36	-0.42939	2.108893	0	175.605194	311.099304	82.496711	0.111693	0.045464	0	0.020307	6805.707326
740369.8016	2324499.258	-156.688003	21.005531	0	0.078641	1.489631896	2527.542141	6388469.275	0.86	0.36	-0.280901	1.879291	5	191.672698	88.821975	81.066299	0.111693	0.045464	-0.141448	0.020307	6571.744834
740294.8016	2324474.258	-156.688003	21.005315	0	0.078641	1.489631896	3236.941847	10477792.52	0.99	0.36	-0.421492	2.003236	23	183.291	264.102233	83.201477	0.111693	0.045464	-0.141448	0.020307	6922.485775
740319.8016	2324474.258	-156.688003	21.005312	0	0.078641	1.489631896	2496.041027	6230220.808	0.99	0.36	0.047478	0.852628	4	165.4402	21.367387	81.243431	0.111693	0.045464	0	0.020307	6600.495081
740194.8016	2324449.258	-156.688995	21.005103	0	0.098358	1.480993333	2497.211694	6236066.245	0.99	0.36	0.053953	0.437185	7	189.296295	125.904357	85.375305	0.111693	-0.043962	0	0.003764	7288.942704
740219.8016	2324449.258	-156.688995	21.005099	0	0.078641	1.489631896	3341.891299	11168237.45	0.99	0.36	0.696132	4.588684	17	174.186492	300.070251	83.201477	0.111693	0.045464	-0.141448	0.020307	6922.485775
740244.8016	2324449.258	-156.688995	21.005096	0	0.078641	1.489631896	5610.75503	31480572.01	0.99	0.39	-0.10327	0.638332	1	171.936401	294.237854	83.201477	0.111693	0.045464	0	0.020307	6922.485775
740269.8016	2324449.258	-156.688995	21.005093	0	0.078641	1.489631896	3292.012042	10837343.28	0.99	0.36	0.349519	2.630597	15	169.237106	285.085693	83.201477	0.111693	0.045464	-0.141448	0.020307	6922.485775
740094.8016	2324424.258	-156.690002	21.00489	0	0.078641	1.489631896	3497.081149	12229576.56	0.86	0.36	-0.202569	0.982992	3	181.929794	290.170654	87.963546	0.057526	-0.050718	-0.126949	0.002893	7737.585425
740119.8016	2324424.258	-156.690002	21.004887	0	0.078641	1.489631896	2485.55023	6177959.946	0.86	0.36	0.440329	2.135563	6	192.214996	232.558166	86.304435	0.111693	0.045464	0	0.020307	7448.455501
740144.8016	2324424.258	-156.690002	21.004884	0	0.078641	1.489631896	1921.345424	3691568.238	0.86	0.36	-0.133936	3.22614	1	177.105697	302.198669	86.304435	0.111693	0.045464	0	0.020307	7448.455501
740169.8016	2324424.258	-156.688995	21.00488	0	0.078641	1.489631896	1896.37101	3596223.008	0.86	0.36	0.607137	3.198442	7	177.105697	301.400207	83.942565	0.111693	0.045464	0	0.020307	7046.354219
740194.8016	2324424.258	-156.688995	21.004877	0	0.078641	1.489631896	2482.169152	6161163.699	0.99	0.36	0.004631	0.264607	3	177.919998	165.678344	83.942565	0.111693	0.045464	-0.141448	0.020307	7046.354219
740019.8016	2324399.258	-156.690994	21.004674	0	0.078641	1.489631896	3602.259222	12976271.5	0.86	0.36	0.442668	3.167149	10	174.002593	180	89.022453	0.057526	-0.002051	0	NA	7924.997138
740044.8016	2324399.258	-156.690994	21.004671	0	0.078641	1.489631896	2022.471527	4090391.078	0.86	0.36	-0.401777	2.096416	0	184.525207	323.739624	89.022453	0.057526	-0.018278	0	-0.0379107	7924.997138
740069.8016	2324399.258	-156.690002	21.004668	0	0.078641	1.489631896	1997.509912	3990045.849	0.86	0.36	-0.078048	2.140257	0	184.525207	324.596618	87.963546	0.057526	-0.018278	-0.126949	-0.0379107	7737.585425
740094.8016	2324399.258	-156.690002	21.004664	0	0.098358	1.480993333	2506.344366	6281762.081	0.86	0.36	-0.099708	2.043293	2	192.214996	236.084091	87.963546	0.057526	-0.018278	-0.126949	-0.0379107	7737.585425
739919.8016	2324374.258	-156.692001	21.004461	0	0.078641	1.489631896	2148.734312	4617059.144	0.86	0.36	0.516738	2.858287	9	169.301406	338.514892	88.917266	-0.012676	-0.050718	-0.126949	-0.05009095	7906.280193
739944.8016	2324374.258	-156.692001	21.004458	0	0.078641	1.489631896	2123.78528	4510463.916	0.86	0.36	0.284083	2.620269	9	174.837097	342.793487	88.917266	-0.012676	0.024181	0	-0.05009095	7906.280193
739969.8016	2324374.258	-156.690994	21.004455	0	0.078641	1.489631896	2098.83746	4405118.683	0.86	0.36	0.372716	2.330724	7	174.837097	340.572479	88.37368	-0.012676	0.024181	-0.126949	NA	7809.907317
739994.8016	2324374.258	-156.690994	21.004452	0	0.078641	1.489631896	3797.418789	14420389.46	0.99	0.39	-0.040524	0.593145	0	165.880096	169.525421	88.37368	-0.012676	-0.002051	0	NA	7809.907317
739844.8016	2324349.258	-156.692993	21.004246	0	0.078641	1.489631896	3828.238138	14655407.24	0.86	0.39	0.110242	1.718516	1	183.907897	209.685379	91.343887	0.087893	0.024181	0	-0.05009095	8343.705692
739869.8016	2324349.258	-156.692001	21.004242	0	0.078641	1.489631896	6140.153804	37701488.74	0.86	0.39	-0.120855	0.917522	1	179.976394	94.989395	89.827774	0.087893	-0.050718	-0.126949	-0.05009095	8069.028982
739894.8016	2324349.258	-156.692001	21.004239	0	0.073225	1.492003455	7227.127967	52231378.65	1.04	0.41	0.168565	0.576313	1	165.986892	165.638702	89.827774	0.087893	-0.002051	-0.230017	-0.05009095	8069.028982
739919.8016	2324349.258	-156.692001	21.004236	0	0.098358	1.480993333	2150.465314	4624501.067	0.86	0.36	0.145681	1.043249	10	169.301406	270	88.917266	-0.012676	0.024181	0	0.002893	7906.280193
739769.8016	2324324.258	-156.692993	21.00403	0	0.078641	1.489631896	7384.405515	54529444.81	1.04	0.41	0.044033	0.726634	4	175.812606	321.069854	92.971481	0.076133	0.024181	0	-0.05009095	8643.696279
739794.8016	2324324.258	-156.692993	21.004026	0	0.078641	1.489631896	3878.956227	15046301.41	0.86	0.36	-0.251597	1.487751	1	175.824905	200.774688	92.971481	0.087893	0.024181	0	-0.05009095	8643.696279
739819.8016	2324324.258	-156.692993	21.004023	0	0.078641	1.489631896	2252.12653	5072073.907	0.86	0.36	0.260415	1.864426	4	185.241394	270	91.343887	-0.012676	0.024181	0	-0.05009095	8343.705692
739844.8016	2324324.258	-156.692993	21.00402	0	0.078641	1.489631896	3808.674938	14506004.78	0.86	0.36	-0.434503	2.414096	1	183.907897	197.889877	91.343887	0.087893	-0.050718	-0.126949	-0.05009095	8343.705692
739669.8016	2324299.258	-156.694	21.003817	0	0.078641	1.489631896	4598.875869	21149659.26	0.86	0.36	-0.025435	0.130903	0	174.207397	214.748519	98.55989	0.087893	0.024181	0	-0.05009095	9714.051917
739694.8016	2324299.258	-156.694	21.003814	0	0.078641	1.489631896	4617.196292	21318501.6	0.99	0.36	0.025001	0.160839	0	182.017105	349.510681	98.55989	0.087893	0.024181	0	-0.05009095	9714.051917
739719.8016	2324299.258	-156.694	21.00381	0	0.078641	1.489631896	4023.437741	16188051.26	0.99	0.36	0.061705	0.345544	0	181.440795	171.818435	95.816406	0.087893	0.024181	0	-0.05009095	9180.783659
739744.8016	2324299.258	-156.694	21.003807	0	0.078641	1.489631896	3949.252845	15596598.03	0.86	0.36	-0.141125	0.792907	0	159.764999	192.295883	95.816406	0.087893	0.024181	0	-0.05009095	9180.783659
739769.8016	2324299.258	-156.692993	21.003804	0	0.098358	1.480993333	7403.370216	54809890.56	1.36	0.65	0.024273	0.566208	3	172.806106	356.700408	92.971481	0.076133	0.024181	0	0.002893	8643.696279
739544.8016	2324274.258	-156.695999	21.003607	0	0.078641	1.489631896	7701.259135	59309392.26	1.04	0.41	-0.090668	1.52032	1	158.561904	307.027648	101.943725	0.076133	0.024181	0	-0.05009095	10392.52307
739569.8016	2324274.258	-156.695007	21.003604	0	0.078641	1.489631896	7666.054366	58768389.54	0.99	0.39	-0.105419	1.532459	3	170.469406	325.738769	100.754455	0.076133	0.024181	0	-0.05009095	10151.4602
739594.8016	2324274.258	-156.695007	21.003601	0	0.078641	1.489631896	2474.7841	6124556.342	0.86	0.36	-0.074273	1.778664	0	164.186599	301.700317	100.754455	-0.011189	0.024181	0	-0.05009095	10151.4602
739619.8016	2324274.258	-156.695007	21.003598	0	0.078641	1.489631896	4086.258438	16697508.02	0.86	0.36	-0.241342	1.740092	3	178.437698	103.664207	99.453887	0.087893	0.024181	0	-0.05009095	9891.075639
739644.8016	2324274.258	-156.695007	21.003594	0	0.078641	1.489631896	4070.508424	16569038.83	0.86	0.36	0.081212	0.413914	2	179.764297	114.230728	99.453887	0.087893	0.024181	0	-0.05009095	9891.075639
718394.8016	2322324.258	-156.899002	20.988633	0	0.103375	1.478794095	6902.124265	47639319.37	1.34	0.63	0.491445	2.953826	64	NA	49.467556	167.141128	-0.036582	0.350928	0	NA	27936.15667
718394.8016	2322299.258	-156.899002	20.988407	0	0.103375	1.478794095	6926.730737	47979598.7	1.34	0.63	-0.85478	7.523689	120	NA	23.650617	167.141128	-0.036582	0.350928	0	NA	27936.15667
718369.8016	2322274.258	-156.899002	20.988184	0	0.103375	1.478794095	6955.778403	48382853.19	1.34	0.63	-1.001005	16.072353	255	NA	49.945629	160.12088	-0.036582	0.350928	0	NA	25638.69621
718394.8016	2322274.258	-156.899002	20.988181	0	0.103375	1.478794095	6951.340018	48321128.05	1.34	0.63	2.013293	8.636406	244	NA	37.200889	160.12088	-0.036582	0.350928	0	NA	25638.69621
718419.8016	2322274.258	-156.899002	20.988178	0	0.103375	1.478794095	6946.988766	48260652.91	1.34	0.63	-0.388408	7.023511	110	NA	48.191917	165.683715	-0.036582	0.350928	0	NA	27451.09342
718444.8016	2322274.258	-156.899002	20.988175	0	0.103375	1.478794095	6942.724809	48201427.77	1.34	0.63	1.047446	5.10638	47	NA	47.5032	165.683715	-0.036582	0.350928	0	NA	27451.09342
718469.8016	2322274.258	-156.897994	20.988172	0	0.103375	1.478794095	6938.548309	48143452.64	1.34	0.63	-0.118994	4.930642	10	NA	49.7943	169.09497	-0.036582	0.350928	0	NA	28593.10888
718494.8016	2322274.258	-156.897994	20.988169	0	0.103375	1.478794095	6959.131184	48429506.84	1.34	0.63	-0.098188	5.527818	7	NA	43.104034	169.09497	-0.036582	0.350928	0	NA	28593.10888
718494.8016	2322249.258	-156.897994	20.987944	0	0.103375	1.478794095	6934.459424	48086727.5	1.34	0.63	0.924877	4.873898	3	NA	49.236278	169.09497	-0.036582	0.350928	0	NA	28593.10888
718519.8016	2322249.258	-156.897994	20.987941	0	0.103375	1.478794095	6979.832451	48718061.04	1.34	0.63	-0.149663	5.542413	13	NA	49.581916	172.207916	-0.036582	0.350928	0	NA	29655.56633
718519.8016	2322224.258	-156.897994	20.987715	0	0.103375	1.478794095	6955.144262	48374031.71	1.34	0.63	-0.970405	5.215373	0	NA	46.428108	169.255828	-0.036582	0.350928	0	NA	28647.53531
718544.8016	2322224.258	-156.897994	20.987712	0	0.103375	1.478794095	7000.651059	49009115.25	1.34	0.63	-0.044511	5.676051	12	NA	45.0079	169.255828	-0.036582	0.350928	0	NA	28647.53531
718544.8016	2322199.258	-156.897994	20.987486	0	0.103375	1.478794095	6975.946954	48663835.91	1.34	0.63	1.012319	5.071438	4	NA	48.863479	169.255828	-0.036582	0.350928	0	NA	28647.53531
718569.8016	2322199.258	-156.897003	20.987483	0	0.103375	1.478794095	7021.585964	49302669.45	1.34	0.63	-0.134155	5.693879	10	NA	49.550121	172.630737	-0.036582	0.350928	0	NA	29801.37136
718569.8016	2322174.258	-156.897003	20.987258	0	0.103375	1.478794095	6996.866449	48956140.11	1.34	0.63	-1.035148	5.456639	1	NA	47.376911	169.535964	-0.036582	0.350928	0	NA	28742.44309
718594.8016	2322149.258	-156.897003	20.987029	0	0.103375	1.478794095	7067.372425	49947752.99	1.34	0.63	1.424445	6.748932	29	NA	48.491245	169.535964	-0.036582	0.350928	0	NA	28742.44309
718594.8016	2322124.258	-156.897003	20.986803	0	0.103375	1.478794095	7042.636129	49598723.65	1.34	0.63	-0.094626	6.2963	9	NA	44.699459	165.339355	-0.036582	0.350928	0	NA	27337.10231
718619.8016	2322124.258	-156.897003	20.9868	0	0.103375	1.478794095	7088.551135	50247557.19	1.34	0.63	-1.462011	8.322031	58	NA	46.522293	170.045532	-0.036582	0.350928	0	NA	28915.48295
718619.8016	2322099.258	-156.897003	20.986574	0	0.103375	1.478794095	7063.800525	49897277.86	1.34	0.63	-0.257687	6.353597	30	NA	52.737594	170.045532	-0.036582	0.350928	0	NA	28915.48295
718644.8016	2322074.258	-156.897003	20.986346	0	0.106958	1.477223191	2919.840599	8525469.124	1.34	0.63	0.070034	0.456654	1	NA	114.588478	165.614135	-0.036582	0.350928	0	NA	27428.04171
718644.8016	2322049.258	-156.897003	20.98612	0	0.106958	1.477223191	2943.577846	8664650.535	1.34	0.63	0.007341	0.235374	10	NA	143.832199	165.614135	-0.036582	0.350928	0	NA	27428.04171
718669.8016	2322049.258	-156.897003	20.986117	0	0.106958	1.477223191	2975.181458	8851704.708	1.34	0.63	-0.342935	2.51304	7	NA	178.648162	165.614135	-0.036582	0.350928	0	NA	27428.04171
718669.8016	2322024.258	-156.897003	20.985891	0	0.106958	1.477223191	2880.53451	8297479.063	1.34	0.63	-0.083692	0.730861	0	NA	73.936035	160.867187	-0.036582	0.350928	0	NA	25878.25185
718669.8016	2321999.258	-156.897003	20.985666	0	0.106958	1.477223191	2998.897484	8993386.12	1.31	0.62	0.310007	2.518518	3	NA	175.983795	160.867187	-0.033764	0.350928	0	NA	25878.25185
718694.8016	2321999.258	-156.895996	20.985663	0	0.106958	1.477223191	3006.868616	9041258.874	1.34	0.63	0.14119	2.959846	8	NA	203.554656	160.867187	-0.036582	0.350928	0	NA	25878.25185
718694.8016	2321974.258	-156.895996	20.985437	0	0.103375	1.478794095	7202.345346	51873778.48	1.34	0.63	2.039384	10.821881	94	NA	73.749649	157.744781	-0.036582	0.350928	0	NA	24883.41593
718694.8016	2321949.258	-156.895996	20.985211	0	0.103375	1.478794095	7227.140363	52231557.83	1.34	0.63	1.565285	10.705763	58	NA	89.929313	157.744781	-0.036582	0.350928	0	NA	24883.41593
718719.8016	2321949.258	-156.895996	20.985208	0	0.106958	1.477223191	3038.636709	9233313.049	1.34	0.63	0.241298	0.986746	21	NA	258.769012	167.36853	-0.036582	0.350928	0	NA	28012.22483
738044.8016	2322199.258	-156.710006	20.985068	0	0.087466	1.485766341	5762.989947	33212053.13	0.99	0.42	-0.034642	0.254146	0	186.044692	190.892471	82.957061	0.030679	-0.029313	-0.220331	0.008419	6881.87397
718719.8016	2321924.258	-156.895996	20.984982	0	0.103375	1.478794095	7223.993542	52186082.69	1.31	0.62	-1.62372	10.713068	7	NA	87.857994	166.844024	-0.033764	0.313458	0	NA	27836.92834
737994.8016	2322174.258	-156.710998	20.984849	0	0.087466	1.485766341	5799.000666	33628408.72	0.99	0.42	0.007561	0.056283	2	170.274902	239.90628	82.59909	0.030679	-0.029313	-0.220331	0.008419	6822.609669
738019.8016	2322174.258	-156.710006	20.984846	0	0.087466	1.485766341	2564.286166	6575563.541	0.98	0.39	-0.184155	1.006693	3	168.955795	177.496597	83.21817	0.030679	-0.029313	-0.263507	0.008419	6925.263818
718744.8016	2321899.258	-156.895996	20.984754	0	0.106958	1.477223191	7206.525744	51934013.3	1.31	0.62	1.210104	8.601531	4	NA	90	166.844024	-0.033764	0.313458	0	NA	27836.92834
718769.8016	2321899.258	-156.895996	20.984751	0	0.106958	1.477223191	3078.878038	9479489.973	1.34	0.63	-0.135992	1.481422	2	NA	97.139793	174.40718	-0.033764	0.313458	0	NA	30417.86444
718794.8016	2321899.258	-156.895004	20.984748	0	0.106958	1.477223191	3157.911805	9972406.968	1.31	0.62	0.070034	0.484031	0	NA	355.869415	174.40718	-0.033764	0.313458	0	NA	30417.86444
737969.8016	2322149.258	-156.710998	20.984627	0	0.078641	1.489631896	6893.448681	47519634.72	1.04	0.42	-0.876839	5.817439	43	190.824493	143.832031	82.59909	0.030679	-0.129149	0	-0.046422	6822.609669
737994.8016	2322149.258	-156.710998	20.984623	0	0.087466	1.485766341	1665.934468	2775337.652	0.98	0.36	0.03619	0.259195	1	162.187103	180	82.59909	0.001309	-0.029313	-0.220331	0.008419	6822.609669
737944.8016	2322124.258	-156.710998	20.984404	0	0.078641	1.489631896	2118.749693	4489100.262	0.98	0.36	-0.103468	2.49423	1	172.286605	308.198944	81.696327	0.001309	-0.129149	0	-0.069876	6674.289845
737969.8016	2322124.258	-156.710998	20.984401	0	0.087466	1.485766341	2550.556485	6505338.383	0.98	0.39	0.228317	1.002804	2	181.920593	241.386962	82.745574	0.030679	-0.029313	-0.220331	0.008419	6846.830017
737919.8016	2322099.258	-156.710998	20.984182	0	0.078641	1.489631896	3985.861772	15887094.07	0.99	0.39	0.014724	0.105453	0	184.496597	270	81.696327	0.030679	-0.129149	-0.220331	-0.069876	6674.289845
737944.8016	2322099.258	-156.710998	20.984178	0	0.078641	1.489631896	6928.548407	48004783.03	1.36	0.65	0.473082	2.554178	89	190.824493	108.298599	81.696327	0.030679	-0.129149	0	-0.046422	6674.289845
737844.8016	2322074.258	-156.712005	20.983966	0	0.09625	1.481917256	2794.542143	7809465.789	0.86	0.36	0.013	0.441663	0	162.737106	113.597099	77.997093	0.001309	-0.029313	-0.220331	0.008419	6083.546516
737869.8016	2322074.258	-156.712005	20.983962	0	0.078641	1.489631896	5924.080055	35094724.5	0.99	0.42	-0.05218	1.560136	2	165.6035	222.691818	79.382843	0.030679	-0.129149	-0.220331	-0.069876	6301.635763
737894.8016	2322074.258	-156.712005	20.983959	0	0.078641	1.489631896	6998.755579	48982579.65	1.04	0.42	0.447558	9.033282	128	184.183395	65.352226	79.382843	0.030679	-0.129149	0	-0.069876	6301.635763
737794.8016	2322049.258	-156.712997	20.983746	0	0.087466	1.485766341	4059.171307	16476871.7	0.99	0.42	-0.237982	1.094901	0	169.546905	225.766296	76.904541	0.030679	-0.029313	-0.220331	0.008419	5914.308426
737819.8016	2322049.258	-156.712005	20.983743	0	0.087466	1.485766341	3166.370823	10025904.19	0.86	0.36	-0.174808	1.251773	0	172.803604	90	77.997093	0.001309	-0.029313	-0.220331	0.008419	6083.546516
737744.8016	2322024.258	-156.712997	20.983527	0	0.087466	1.485766341	7387.106445	54569341.63	0.99	0.42	-0.843867	7.70809	89	186.037704	277.674041	75.893829	0.030679	-0.029313	-0.220331	0.008419	5759.87328
737769.8016	2322024.258	-156.712997	20.983524	0	0.087466	1.485766341	7272.745939	52892833.49	0.99	0.42	-1.262661	8.969155	94	190.803894	0	76.904541	0.030679	-0.029313	-0.220331	0.008419	5914.308426
737794.8016	2322024.258	-156.712997	20.983521	0	0.087466	1.485766341	3175.826906	10085876.54	0.86	0.36	0.174808	1.251773	0	169.583297	90	76.904541	0.001309	-0.029313	-0.220331	0.008419	5914.308426
737669.8016	2321999.258	-156.714004	20.983311	0	0.087466	1.485766341	3273.821965	10717910.26	0.98	0.36	-0.00275	0.235141	0	171.379394	137.932586	75.422279	0.001309	-0.029313	-0.220331	0.008419	5688.52017
737694.8016	2321999.258	-156.714004	20.983308	0	0.078641	1.489631896	2975.080669	8851104.987	0.86	0.36	-0.208979	1.22509	0	169.143295	355.173309	75.422279	0.001309	-0.129149	0	-0.069876	5688.52017
737719.8016	2321999.258	-156.712997	20.983305	0	0.078641	1.489631896	2290.536186	5246556.019	0.98	0.36	0.063491	0.334019	2	174.629806	224.201751	75.893829	0.001309	-0.129149	-0.220331	0.008419	5759.87328
737744.8016	2321999.258	-156.712997	20.983301	0	0.09625	1.481917256	7347.399997	53984286.72	0.99	0.42	-2.285877	8.49442	117	181.937698	228.8759	75.893829	0.030679	-0.029313	-0.220331	0.008419	5759.87328
737644.8016	2321974.258	-156.714004	20.983089	0	0.078641	1.489631896	2344.424498	5496326.227	0.98	0.36	0.237523	1.081887	1	169.61	172.144592	75.469161	0.001309	-0.129149	-0.220331	0.008419	5695.594262
737669.8016	2321974.258	-156.714004	20.983085	0	0.09625	1.481917256	2842.859615	8081850.791	0.99	0.42	-1.712799	6.337416	84	188.957702	66.370178	75.558593	0.030679	-0.029313	-0.220331	0.008419	5709.100976
737619.8016	2321949.258	-156.714004	20.982866	0	0.087466	1.485766341	4111.016188	16900454.1	0.99	0.36	0.0997	0.494078	0	177.1492	237.369491	75.469161	0.030679	-0.029313	-0.220331	0.008419	5695.594262
737644.8016	2321949.258	-156.714004	20.982863	0	0.087466	1.485766341	6089.864017	37086443.75	1.36	0.65	-0.062644	0.448645	0	158.661499	270	75.469161	0.030679	-0.029313	-0.220331	0.008419	5695.594262
737594.8016	2321924.258	-156.714996	20.982644	0	0.087466	1.485766341	4132.391195	17076656.99	0.99	0.41	-0.029703	0.477818	0	177.1492	240.554702	75.799041	0.030679	-0.029313	-0.220331	0.008419	5745.494617
737519.8016	2321899.258	-156.714996	20.982428	0	0.087466	1.485766341	2443.237199	5969408.011	0.98	0.36	-0.200189	1.351231	7	170.879806	59.747455	75.0755	0.001309	-0.029313	0	0.008419	5636.3307
737544.8016	2321899.258	-156.714996	20.982424	0	0.087466	1.485766341	2783.396279	7747294.846	0.98	0.36	-0.206932	2.666553	4	196.8208	276.453247	75.0755	0.030679	-0.029313	-0.220331	0.008419	5636.3307
737569.8016	2321899.258	-156.714996	20.982421	0	0.078641	1.489631896	4153.806674	17254109.88	0.99	0.36	0.093967	0.507988	0	169.657302	244.069747	75.799041	0.030679	-0.129149	0	0.008419	5745.494617
737469.8016	2321874.258	-156.716003	20.982208	0	0.087466	1.485766341	3398.796555	11551818.02	0.98	0.36	-0.447224	2.676639	0	167.951995	172.026794	76.523117	0.001309	-0.029313	0	0.008419	5855.787435
737494.8016	2321874.258	-156.716003	20.982205	0	0.078641	1.489631896	2736.318084	7487436.657	0.98	0.36	-0.124648	1.732678	41	191.361206	316.659332	76.523117	0.030679	-0.129149	0	0.008419	5855.787435
737419.8016	2321849.258	-156.716003	20.981989	0	0.078641	1.489631896	1924.736869	3704612.015	0.98	0.36	0.225286	0.645663	10	196.815093	325.37033	76.12088	0.001309	-0.029313	0	0.008419	5794.388372
737444.8016	2321849.258	-156.716003	20.981986	0	0.078641	1.489631896	2823.148762	7970168.932	0.98	0.36	-1.044735	6.079669	50	189.604797	205.810333	76.12088	0.030679	-0.029313	0	0.008419	5794.388372
737319.8016	2321824.258	-156.716995	20.981776	0	0.087466	1.485766341	2612.573279	6825539.138	0.98	0.36	-0.147672	1.132436	1	169.929397	348.637146	79.434623	0.001309	-0.029313	-0.263507	0.008419	6309.859331
737344.8016	2321824.258	-156.716995	20.981773	0	0.078641	1.489631896	2589.845173	6707298.02	0.98	0.36	-0.332091	1.762699	1	172.101501	315.292388	79.434623	0.001309	-0.029313	0	0.008419	6309.859331
737369.8016	2321824.258	-156.716995	20.98177	0	0.087466	1.485766341	2567.159306	6590306.902	0.98	0.36	-0.033934	1.846235	1	172.101501	317.806396	78.587333	0.001309	-0.029313	-0.263507	0.008419	6175.968908
737394.8016	2321824.258	-156.716995	20.981767	0	0.087466	1.485766341	1930.359746	3726288.749	0.98	0.36	0.098572	0.705937	3	184.286407	90	78.587333	0.001309	-0.029313	0	0.008419	6175.968908
737269.8016	2321799.258	-156.718002	20.981557	0	0.078641	1.489631896	2889.276154	8347916.694	0.98	0.36	0.044251	0.207504	0	178.364196	327.258758	80.608001	0.001309	-0.029313	0	0.008419	6497.649825
737294.8016	2321799.258	-156.716995	20.981554	0	0.087466	1.485766341	1994.205631	3976856.099	0.98	0.36	-0.025072	1.005247	0	181	296.23526	80.608001	0.001309	-0.029313	0	0.008419	6497.649825
737194.8016	2321774.258	-156.718002	20.981341	0	0.087466	1.485766341	2959.756825	8760160.463	0.98	0.36	0.166889	0.659939	0	178.012298	60.867622	83.864868	0.001309	-0.029313	-0.263507	0.008419	7033.316085
737219.8016	2321774.258	-156.718002	20.981338	0	0.087466	1.485766341	2053.277912	4215950.184	0.98	0.36	0.391455	3.417414	22	180.293396	241.043273	82.043113	0.001309	-0.029313	-0.263507	0.008419	6731.072391
737244.8016	2321774.258	-156.718002	20.981334	0	0.087466	1.485766341	3567.461861	12726784.13	0.98	0.36	-0.11988	1.675679	1	165.382293	283.130889	82.043113	0.001309	-0.029313	0	0.008419	6731.072391
737169.8016	2321749.258	-156.718994	20.981118	0	0.087466	1.485766341	2084.781832	4346315.287	0.98	0.36	0.047924	1.800003	19	198.658401	216.288864	83.864868	0.001309	-0.029313	-0.263507	0.008419	7033.316085
737119.8016	2321724.258	-156.718994	20.980899	0	0.087466	1.485766341	2786.201764	7762920.27	0.98	0.36	0.319535	1.429957	1	174.035598	294.445526	84.072891	0.001309	-0.029313	-0.263507	0.008419	7068.251001
737144.8016	2321724.258	-156.718994	20.980896	0	0.087466	1.485766341	2763.092317	7634679.152	0.98	0.36	-0.078291	1.537672	2	177.904693	304.553497	84.072891	0.001309	-0.029313	-0.263507	0.008419	7068.251001
737044.8016	2321699.258	-156.720001	20.980683	0	0.087466	1.485766341	3721.052928	13846234.89	0.86	0.36	-0.058692	2.143267	2	173	308.510284	87.271202	0.001309	-0.029313	0	0.008419	7616.262699
737069.8016	2321699.258	-156.720001	20.98068	0	0.078641	1.489631896	3705.571824	13731262.54	0.86	0.36	0.015345	2.133662	0	184.397796	311.438781	85.908569	0.001309	-0.029313	0	0.008419	7380.282228
737094.8016	2321699.258	-156.718994	20.980677	0	0.087466	1.485766341	2809.343586	7892411.384	0.98	0.36	-0.209346	1.31667	1	174.035598	278.616271	85.908569	0.001309	-0.029313	-0.263507	0.008419	7380.282228
737019.8016	2321674.258	-156.720001	20.980461	0	0.078641	1.489631896	2860.505746	8182493.123	0.98	0.36	0.142332	1.0154	1	180.680404	273.676879	86.139938	0.001309	-0.029313	0	0.008419	7420.088919
737044.8016	2321674.258	-156.720001	20.980457	0	0.078641	1.489631896	3729.179251	13906777.89	0.86	0.36	-0.399023	2.083177	0	184.397796	309.838989	86.139938	0.001309	-0.029313	0	0.008419	7420.088919
736969.8016	2321649.258	-156.720993	20.980241	0	0.078641	1.489631896	3412.960137	11648296.9	0.86	0.36	0.386376	2.18232	13	170.256805	288.661743	87.762214	-0.011189	-0.05062	0	NA	7702.206206
736994.8016	2321649.258	-156.720001	20.980238	0	0.078641	1.489631896	2866.045487	8214216.734	0.98	0.36	-0.139821	1.084264	0	180.680404	270.644531	87.762214	-0.011189	-0.05062	0	-0.067094	7702.206206
736894.8016	2321624.258	-156.720993	20.980025	0	0.078641	1.489631896	2544.261292	6473265.522	0.98	0.36	-0.120498	0.616707	0	169.972503	198.079467	91.997535	-0.011189	-0.05062	0	NA	8463.546446
736919.8016	2321624.258	-156.720993	20.980022	0	0.087466	1.485766341	2946.303746	8680705.764	0.86	0.36	0.027736	0.364023	0	176.899902	277.259429	89.990844	-0.011189	-0.05062	0	NA	8098.352004
736944.8016	2321624.258	-156.720993	20.980019	0	0.087466	1.485766341	3433.563265	11789356.69	0.86	0.36	-0.776569	2.942218	10	170.256805	315.376007	89.990844	-0.011189	-0.05062	0	NA	8098.352004
737694.8016	2321249.258	-156.714004	20.976536	0	0.078641	1.489631896	2659.09774	7070800.791	0.98	0.39	1.110965	6.862721	9	194.526504	103.198768	82.129333	0.030679	-0.129149	-0.220331	-0.069876	6745.227339
737694.8016	2321224.258	-156.714004	20.976311	0	0.078641	1.489631896	7516.92062	56504095.61	0.99	0.42	0.755461	17.557859	160	164.876007	211.87059	80.988525	0.030679	-0.129149	-0.220331	-0.069876	6559.141182
737719.8016	2321224.258	-156.712997	20.976308	0	0.09625	1.481917256	7481.907999	55978947.31	1.36	0.65	0.908851	9.216963	183	164.876007	232.076583	81.124588	0.030679	-0.029313	-0.220331	0.008419	6581.198778
737719.8016	2321199.258	-156.712997	20.976082	0	0.09625	1.481917256	2819.11278	7947396.866	0.99	0.42	-0.686374	5.256838	20	181.9915	96.652297	81.124588	0.030679	-0.029313	-0.220331	0.008419	6581.198778
737744.8016	2321199.258	-156.712997	20.976079	0	0.09625	1.481917256	4086.590458	16700221.57	0.98	0.39	-0.008391	0.992045	0	169.459701	223.973556	81.124588	0.030679	-0.029313	0	0.008419	6581.198778
737769.8016	2321174.258	-156.712997	20.97585	0	0.09625	1.481917256	7292.529461	53180985.94	0.99	0.42	1.262661	8.969155	192	191.783294	0	80.990188	0.030679	-0.029313	0	0.008419	6559.410552
737794.8016	2321149.258	-156.712997	20.975621	0	0.09625	1.481917256	10243.86487	104936767.5	1.36	0.65	-0.981491	12.085798	90	183.631103	148.592498	80.990188	0.030679	-0.029313	-0.220331	0.008419	6559.410552
737819.8016	2321149.258	-156.712997	20.975618	0	0.09625	1.481917256	7123.722836	50747427.04	0.99	0.42	0	0	9	189.775894	0	81.868392	0.030679	-0.029313	-0.220331	0.008419	6702.433609
737819.8016	2321124.258	-156.712997	20.975392	0	0.09625	1.481917256	4038.569525	16310043.81	0.99	0.39	0.04644	0.992458	0	169.546905	232.23001	82.081512	0.030679	-0.029313	0	0.008419	6737.374612
737844.8016	2321124.258	-156.712005	20.975389	0	0.09625	1.481917256	2192.405524	4806641.982	0.98	0.36	-0.353826	2.086333	2	169.563705	281.612762	82.081512	0.001309	-0.029313	0	0.008419	6737.374612
737869.8016	2321099.258	-156.712005	20.97516	0	0.087466	1.485766341	4011.912753	16095443.94	0.99	0.39	0.107528	0.770066	0	180.790206	270	82.375885	0.030679	-0.029313	-0.220331	0.008419	6785.78643
737894.8016	2321099.258	-156.712005	20.975156	0	0.087466	1.485766341	5905.901486	34879672.36	0.99	0.42	-0.324261	1.807767	3	173.461196	219.24414	82.375885	0.030679	-0.029313	-0.220331	0.008419	6785.78643
737894.8016	2321074.258	-156.712005	20.974931	0	0.078641	1.489631896	7018.420913	49258232.11	1.36	0.65	2.042358	10.173019	67	188.858993	68.316284	81.970558	0.030679	-0.129149	-0.220331	-0.046422	6719.172379
737919.8016	2321074.258	-156.712005	20.974927	0	0.087466	1.485766341	2846.239147	8101077.282	0.99	0.39	-0.740488	5.130299	18	171.611801	49.759254	82.033248	0.030679	-0.029313	-0.220331	0.008419	6729.453777
737944.8016	2321049.258	-156.710998	20.974699	0	0.087466	1.485766341	5852.428175	34250915.54	0.99	0.42	0.364215	1.697159	11	184.197204	155.965209	82.033248	0.030679	-0.029313	-0.220331	0.008419	6729.453777
737969.8016	2321049.258	-156.710998	20.974695	0	0.078641	1.489631896	6873.789512	47248982.26	1.04	0.42	-0.347371	7.072986	143	185.511993	131.520584	82.14682	0.030679	-0.129149	0	-0.046422	6748.100036
737969.8016	2321024.258	-156.710998	20.97447	0	0.078641	1.489631896	2644.075024	6991132.733	0.98	0.36	0.027514	1.124067	1	161.292892	28.070377	81.397186	0.001309	-0.129149	0	-0.069876	6625.501889
737994.8016	2321024.258	-156.710998	20.974466	0	0.087466	1.485766341	6819.049163	46499431.49	1.04	0.42	2.714655	15.344595	22	202.906005	166.431121	81.397186	0.030679	-0.029313	-0.220331	0.008419	6625.501889
723594.8016	2320799.258	-156.848999	20.974239	0	0.09835	1.48099684	7163.982604	51322646.75	1.37	0.67	-0.163315	1.803554	0	170.777099	16.304702	141.573425	-0.033764	0.313458	0	NA	20043.03467
738019.8016	2320999.258	-156.710998	20.974237	0	0.087466	1.485766341	5780.969347	33419606.59	0.99	0.42	-0.033742	0.166567	0	170.274902	196.998809	81.809272	0.030679	-0.029313	-0.220331	-0.069876	6692.756985
723569.8016	2320774.258	-156.850006	20.974016	0	0.09835	1.48099684	8135.276932	66182730.76	1.37	0.67	0.105585	0.756159	157	192.090393	270	141.573425	-0.033764	0.313458	0	NA	20043.03467
723594.8016	2320774.258	-156.848999	20.974013	0	0.09835	1.48099684	7142.302638	51012486.97	1.37	0.67	0.29702	1.7888	0	166.972503	14.601156	141.573425	-0.033764	0.313458	0	NA	20043.03467
738044.8016	2320974.258	-156.710006	20.974008	0	0.087466	1.485766341	6729.207413	45282232.41	0.99	0.42	-2.564182	18.455757	53	202.933807	177.664749	81.809272	0.030679	-0.029313	-0.220331	0.008419	6692.756985
723544.8016	2320749.258	-156.850006	20.973794	0	0.09835	1.48099684	7117.498715	50658787.96	1.37	0.67	0.254052	1.676953	0	177.753494	5.987267	142.233337	-0.033764	0.313458	0	NA	20230.32215
723569.8016	2320749.258	-156.850006	20.97379	0	0.09835	1.48099684	8115.001424	65853248.11	1.37	0.67	-1.371301	10.514033	157	192.090393	356.092224	141.573425	-0.033764	0.313458	0	NA	20043.03467
738069.8016	2320949.258	-156.710006	20.97378	0	0.087466	1.485766341	3973.435325	15788188.28	0.99	0.42	0.129283	0.925843	6	175.049606	180	82.25653	0.030679	-0.029313	-0.263507	0.008419	6766.136728
723519.8016	2320724.258	-156.850006	20.973571	0	0.09835	1.48099684	8065.493213	65052180.77	1.37	0.67	1.641501	10.788034	7	174.860198	353.686462	132.892791	-0.017997	0.001587	0	NA	17660.4939
723544.8016	2320724.258	-156.850006	20.973568	0	0.09835	1.48099684	8080.097346	65287973.12	1.37	0.67	1.406501	10.570859	7	165.631195	356.452178	132.892791	-0.017997	0.001587	0	NA	17660.4939
738094.8016	2320924.258	-156.710006	20.973551	0	0.087466	1.485766341	2875.12508	8266344.226	0.98	0.39	0.685173	3.307573	6	183.414703	40.385234	80.364471	0.030679	-0.029313	-0.263507	0.008419	6458.448199
723494.8016	2320699.258	-156.850006	20.973348	0	0.09835	1.48099684	7049.363047	49693519.37	1.37	0.67	0.251326	1.512219	2	172.499801	6.030539	133.81163	-0.017997	0.001587	0	NA	17905.55232
723519.8016	2320699.258	-156.850006	20.973345	0	0.09835	1.48099684	8045.197209	64725198.13	1.37	0.67	-1.012033	8.542081	7	174.860198	354.774383	132.892791	-0.017997	0.001587	0	NA	17660.4939
738119.8016	2320899.258	-156.710006	20.973322	0	0.078641	1.489631896	6722.447452	45191299.74	0.98	0.39	-0.433988	10.472764	77	193.4039	203.872711	81.394439	0.030679	-0.129149	0	-0.069876	6625.0547
738144.8016	2320899.258	-156.708999	20.973318	0	0.078641	1.489631896	6549.5484	42896584.24	0.98	0.39	-0.154337	1.105225	0	196.047302	270	81.394439	0.030679	-0.129149	0	-0.069876	6625.0547
724194.8016	2320699.258	-156.843994	20.973263	0	0.09835	1.48099684	8436.792206	71179462.73	1.37	0.67	2.196357	8.90894	137	189.397796	5.266387	149.741928	-0.007105	0.313458	0	NA	22422.645
739219.8016	2320899.258	-156.699005	20.973179	0	0.078641	1.489631896	8159.039636	66569927.78	0.99	0.42	0.127384	0.912243	5	169.987899	180	34.764507	0.007993	0.086179	0.440346	-0.051252	1208.570947
723369.8016	2320674.258	-156.852005	20.973138	0	0.09835	1.48099684	7917.479319	62686478.77	1.37	0.67	-1.488601	10.540768	3	173.518402	0	127.320922	-0.017997	0.001587	0	NA	16210.61718
723394.8016	2320674.258	-156.850997	20.973135	0	0.09835	1.48099684	5088.850241	25896396.78	1.37	0.67	0.073329	0.525168	1	172.456695	90	127.320922	-0.017997	0.001587	0	NA	16210.61718
723419.8016	2320674.258	-156.850997	20.973131	0	0.09835	1.48099684	6968.489668	48559848.25	1.37	0.67	0.102216	1.684614	0	183.745101	24.905731	126.194671	-0.017997	0.001587	0	NA	15925.09499
723444.8016	2320674.258	-156.850997	20.973128	0	0.09835	1.48099684	5083.049271	25837389.89	1.37	0.67	-0.139151	1.069214	0	183.203704	173.479248	126.194671	-0.017997	0.001587	0	NA	15925.09499
723469.8016	2320674.258	-156.850997	20.973125	0	0.09835	1.48099684	7015.224103	49213369.22	1.37	0.67	-0.635741	2.850084	2	169.4496	32.02396	125.628242	-0.017997	0.001587	0	NA	15782.45519
738144.8016	2320874.258	-156.708999	20.973093	0	0.078641	1.489631896	6569.131351	43153486.71	0.98	0.39	-0.165324	0.936705	0	196.047302	264.198791	79.071052	0.030679	-0.129149	-0.383625	-0.069876	6252.231264
738169.8016	2320874.258	-156.708999	20.973089	0	0.078641	1.489631896	9544.92339	91105562.52	1.04	0.42	0.143509	1.011937	1	171	274.664184	80.514434	0.030679	-0.129149	0	-0.046422	6482.574082
724169.8016	2320674.258	-156.843994	20.97304	0	0.09835	1.48099684	5124.687722	26262424.25	1.37	0.67	0.672068	3.181769	0	176.692199	313.51361	139.335662	-0.007105	0.313458	0	NA	19414.4267
724194.8016	2320674.258	-156.843994	20.973037	0	0.09835	1.48099684	8456.121772	71505995.42	1.37	0.67	-2.798649	10.205032	210	190.976303	330.123016	139.335662	-0.033764	0.292972	0	NA	19414.4267
739219.8016	2320874.258	-156.699005	20.972953	0	0.065925	1.495199011	10242.83014	104915569.3	1.04	0.42	0.229143	2.127757	0	172.819107	278.760864	33.42321	0.201851	0.086179	0.400458	-0.061197	1117.110967
723244.8016	2320649.258	-156.852996	20.972927	0	0.09835	1.48099684	7846.258157	61563767.07	1.37	0.67	-1.970819	10.775983	4	184.543197	344.785522	132.504791	-0.017997	0.001587	0	NA	17557.51964
723269.8016	2320649.258	-156.852005	20.972924	0	0.09835	1.48099684	7860.39499	61785809.4	1.37	0.67	-0.865662	10.095967	2	184.543197	343.70877	129.688659	-0.017997	0.001587	0	NA	16819.14827
723294.8016	2320649.258	-156.852005	20.972921	0	0.09835	1.48099684	6840.987987	46799116.64	1.37	0.67	-0.191647	1.45964	1	167.625701	6.097177	129.688659	-0.017997	0.001587	0	NA	16819.14827
723319.8016	2320649.258	-156.852005	20.972918	0	0.09835	1.48099684	5118.441522	26198443.61	1.37	0.67	0.057153	1.342738	5	180.805099	63.791561	127.320922	-0.017997	0.001587	0	NA	16210.61718
723344.8016	2320649.258	-156.852005	20.972915	0	0.09835	1.48099684	5095.365994	25962754.61	1.37	0.67	0.182752	1.165134	0	184.752395	97.58242	127.320922	-0.017997	0.001587	0	NA	16210.61718
723369.8016	2320649.258	-156.852005	20.972912	0	0.09835	1.48099684	6921.756661	47910715.27	1.37	0.67	-0.301606	1.592219	0	184.368804	23.536251	127.320922	-0.017997	0.001587	0	NA	16210.61718
738169.8016	2320849.258	-156.708999	20.972864	0	0.078641	1.489631896	6912.903517	47788235.04	0.99	0.41	0.066466	1.265797	2	178	145.078628	80.514434	0.030679	-0.129149	0	-0.046422	6482.574082
738194.8016	2320849.258	-156.708999	20.972861	0	0.078641	1.489631896	6915.364446	47822265.42	0.99	0.41	-0.03074	1.554896	5	175.988098	158.397659	80.514434	0.030679	-0.129149	0	-0.046422	6482.574082
724169.8016	2320649.258	-156.843994	20.972815	0	0.09835	1.48099684	5140.112761	26420759.2	1.37	0.67	-0.070399	2.964914	1	172.488601	317.645111	139.335662	-0.007105	0.313458	0	NA	19414.4267
739219.8016	2320849.258	-156.699005	20.972728	0	0.073225	1.492003455	1385.464667	1919512.344	0.98	0.39	0.056056	1.146574	1	168.723602	303.27478	33.42321	-0.26237	0.188192	0.225441	-0.085217	1117.110967
723219.8016	2320624.258	-156.852996	20.972704	0	0.09835	1.48099684	7811.51343	61019742.07	1.37	0.67	1.911024	11.524527	5	199.939498	344.31488	123.003303	-0.017997	0.001587	0	NA	15129.81255
738194.8016	2320824.258	-156.708999	20.972635	0	0.078641	1.489631896	4013.851627	16111004.88	0.99	0.39	-0.054688	0.336399	0	182.010803	214.724441	78.003181	0.030679	-0.129149	0	-0.069876	6084.496246
738219.8016	2320824.258	-156.708999	20.972632	0	0.078641	1.489631896	5655.931597	31989562.23	0.99	0.41	0.242817	1.40396	0	168.122695	257.215118	79.655952	0.030679	-0.129149	-0.383625	-0.069876	6345.070689
724119.8016	2320624.258	-156.843994	20.972595	0	0.09835	1.48099684	5132.229528	26339779.93	1.37	0.67	-0.105978	1.666587	2	174.192794	327.690338	132.271499	-0.006138	0.001587	0	NA	17495.74945
724144.8016	2320624.258	-156.843994	20.972592	0	0.09835	1.48099684	5136.05097	26379019.57	1.37	0.67	-0.043919	2.384154	1	172.488601	314.557006	132.271499	-0.006138	0.001587	0	NA	17495.74945
724169.8016	2320624.258	-156.843994	20.972589	0	0.09835	1.48099684	8401.605512	70586975.18	1.37	0.67	-1.255046	6.140713	51	173.9319	33.470256	134.65335	-0.017997	-0.097193	0	NA	18131.52467
739219.8016	2320824.258	-156.699005	20.972502	0	0.073225	1.492003455	1378.520643	1900319.163	0.98	0.41	0.201627	1.08719	2	171.602096	305.354309	33.42321	-0.26237	0.188192	0.307538	-0.076225	1117.110967
723194.8016	2320599.258	-156.852996	20.972482	0	0.09835	1.48099684	7756.125606	60157484.42	1.37	0.67	1.269293	10.810498	7	182.884094	348.898101	125.445716	-0.017997	0.001587	0	NA	15736.62766
738219.8016	2320799.258	-156.708999	20.972406	0	0.078641	1.489631896	9493.174024	90120353.05	1.04	0.41	0.244139	0.889821	62	171	218.496215	79.655952	0.030679	-0.129149	0	-0.046422	6345.070689
738244.8016	2320799.258	-156.707992	20.972403	0	0.078641	1.489631896	4024.612185	16197503.24	0.99	0.39	0.118432	0.660652	0	177.800994	161.90802	79.655952	0.030679	-0.129149	0	-0.046422	6345.070689
724019.8016	2320599.258	-156.845001	20.972381	0	0.09835	1.48099684	5103.134962	26041986.44	1.37	0.67	-0.010386	0.082544	0	169.497192	70.69091	130.187149	-0.006138	0.001587	0	NA	16948.69376
724044.8016	2320599.258	-156.845001	20.972378	0	0.09835	1.48099684	5106.121432	26072476.08	1.37	0.67	-0.023507	0.298877	0	168.853698	267.211761	130.187149	-0.006138	0.001587	0	NA	16948.69376
724069.8016	2320599.258	-156.845001	20.972375	0	0.09835	1.48099684	5109.350811	26105465.71	1.37	0.67	0.088087	0.426307	1	176.932296	283.717071	130.388397	-0.006138	0.001587	0	NA	17001.13407
724094.8016	2320599.258	-156.845001	20.972372	0	0.09835	1.48099684	5112.82264	26140955.35	1.37	0.67	-0.253811	1.46863	1	174.192794	322.657531	130.388397	-0.006138	0.001587	0	NA	17001.13407
739219.8016	2320799.258	-156.699005	20.972276	0	0.078641	1.489631896	4259.575042	18143979.54	0.99	0.42	-1.068814	6.563211	21	184.940597	101.851509	33.42321	0.007993	0.188192	0.307538	-0.061197	1117.110967
723169.8016	2320574.258	-156.852996	20.972259	0	0.09835	1.48099684	7721.380021	59619709.43	1.37	0.67	-0.789448	9.812261	7	176.293396	341.501892	115.875549	-0.017997	0.001587	0	NA	13427.14286
723194.8016	2320574.258	-156.852996	20.972256	0	0.09835	1.48099684	7776.774207	60478217.07	1.37	0.67	-1.922012	10.905154	6	199.939498	346.547302	115.875549	-0.017997	0.001587	0	NA	13427.14286
738244.8016	2320774.258	-156.707992	20.972177	0	0.078641	1.489631896	4008.194451	16065622.76	0.99	0.39	-0.029854	0.482086	0	177.800994	155.362655	77.184738	0.030679	-0.129149	0	-0.069876	5957.48378
738269.8016	2320774.258	-156.707992	20.972174	0	0.078641	1.489631896	4022.413725	16179812.18	0.99	0.39	-0.110041	0.641779	0	167.940994	162.766479	79.266555	0.030679	-0.129149	0	-0.046422	6283.186742
723994.8016	2320574.258	-156.845993	20.972159	0	0.09835	1.48099684	5084.108758	25848161.86	1.37	0.67	0.021328	0.093151	0	169.497192	56.749908	116.963027	-0.006138	0.001587	0	NA	13680.34969
739194.8016	2320774.258	-156.699005	20.972054	0	0.078641	1.489631896	2884.85564	8322392.064	0.98	0.41	0.200512	0.166788	14	180.059005	62.388103	33.648052	0.007993	0.086179	0.400458	-0.061197	1132.191403
739219.8016	2320774.258	-156.699005	20.972051	0	0.065925	1.495199011	10226.72141	104585830.8	1.04	0.42	0.304716	2.137342	0	172.819107	276.394622	32.905544	0.201851	0.188192	0.225441	-0.085217	1082.774826
723144.8016	2320549.258	-156.854003	20.972036	0	0.09835	1.48099684	7707.312572	59402667.08	1.37	0.67	-1.918476	10.364898	6	176.293396	342.541656	118.880706	-0.017997	0.001587	0	NA	14132.62226
723169.8016	2320549.258	-156.852996	20.972033	0	0.09835	1.48099684	7742.040563	59939192.08	1.37	0.67	2.012052	11.64469	8	176.293396	341.77658	115.875549	-0.017997	0.001587	0	NA	13427.14286
738269.8016	2320749.258	-156.707992	20.971948	0	0.078641	1.489631896	9574.195299	91665215.62	1.04	0.42	-0.870372	3.264843	39	181.771499	52.032897	79.266555	0.030679	-0.129149	0	-0.046422	6283.186742
738294.8016	2320749.258	-156.707992	20.971945	0	0.078641	1.489631896	10663.6603	113713651	1.04	0.42	1.247551	6.216618	50	189	127.476699	79.266555	0.030679	-0.129149	0	-0.046422	6283.186742
723969.8016	2320549.258	-156.845993	20.971936	0	0.09835	1.48099684	5081.47835	25821422.22	1.37	0.67	0.013363	0.156989	0	174.995193	311.655517	116.963027	-0.006138	0.001587	0	NA	13680.34969
739194.8016	2320749.258	-156.699005	20.971828	0	0.078641	1.489631896	1371.826996	1881909.307	0.98	0.39	0.415976	1.727549	10	176.973007	93.897987	33.648052	-0.26237	0.086179	0.400458	-0.076225	1132.191403
723119.8016	2320524.258	-156.854003	20.971813	0	0.09835	1.48099684	7651.905608	58551659.43	1.37	0.67	-0.779306	8.637167	5	192.150405	343.498901	109.895385	0.015347	0.03695	0	NA	12076.99564
723144.8016	2320524.258	-156.854003	20.97181	0	0.09835	1.48099684	7686.639996	59084434.43	1.37	0.67	1.124204	10.206163	5	184.486892	345.719085	109.895385	0.015347	0.03695	0	NA	12076.99564
738294.8016	2320724.258	-156.707992	20.971719	0	0.078641	1.489631896	9519.908975	90628666.89	1.04	0.42	0.940826	10.482161	70	179.585098	62.493896	78.227989	0.030679	-0.129149	0	-0.046422	6119.618263
738319.8016	2320724.258	-156.707992	20.971716	0	0.078641	1.489631896	4070.174626	16566321.49	0.99	0.41	0.15248	0.983634	0	172	245.841705	78.73841	0.030679	-0.129149	0	-0.046422	6199.737209
723919.8016	2320524.258	-156.845993	20.971716	0	0.09835	1.48099684	5060.346629	25607108.01	1.37	0.67	0.14976	1.072457	1	173.7135	270	106.401855	-0.011189	0.03695	0	NA	11321.35475
723944.8016	2320524.258	-156.845993	20.971713	0	0.09835	1.48099684	5062.617667	25630097.64	1.37	0.67	-0.054057	0.220827	1	174.995193	327.915985	106.401855	-0.011189	0.03695	0	NA	11321.35475
739194.8016	2320724.258	-156.699005	20.971602	0	0.073225	1.492003455	8213.417469	67460226.52	0.99	0.42	0	0	11	170.866104	0	33.011077	0.201851	0.188192	0.307538	-0.085217	1089.731205
723119.8016	2320499.258	-156.854003	20.971588	0	0.09835	1.48099684	7672.590312	58868642.1	1.37	0.67	1.803149	10.632518	5	192.150405	345.317565	109.895385	0.015347	0.03695	0	NA	12076.99564
723894.8016	2320499.258	-156.845993	20.971494	0	0.09835	1.48099684	8092.480639	65488242.89	1.37	0.67	0.970811	6.102242	4	177.039398	0.525729	107.362777	0.015347	0.03695	0	NA	11526.76589
723919.8016	2320499.258	-156.845993	20.971491	0	0.09835	1.48099684	8127.62145	66058230.43	1.37	0.67	-0.539891	5.38527	32	165.956497	352.389129	106.401855	0.015347	0.03695	0	NA	11321.35475
738319.8016	2320699.258	-156.707992	20.97149	0	0.078641	1.489631896	10643.9943	113294614.7	1.04	0.42	-0.21291	6.107314	38	189	126.107269	78.73841	0.030679	-0.129149	0	-0.046422	6199.737209
738344.8016	2320699.258	-156.707992	20.971487	0	0.087466	1.485766341	2195.02617	4818139.887	0.98	0.36	-0.153431	1.315923	0	172.7229	12.254134	78.73841	0.001309	-0.029313	-0.220331	0.008419	6199.737209
739194.8016	2320699.258	-156.699005	20.971377	0	0.073225	1.492003455	10245.86737	104977798.2	1.04	0.42	-0.212963	2.164908	0	172.819107	281.153442	33.011077	0.201851	0.188192	0.307538	-0.076225	1089.731205
723094.8016	2320474.258	-156.854003	20.971365	0	0.09835	1.48099684	7617.176934	58021384.44	1.37	0.67	0.942041	8.83644	8	180.7509	345.82901	104.516174	0.015347	0.03695	0	NA	10923.63063
723119.8016	2320474.258	-156.854003	20.971362	0	0.09835	1.48099684	5136.513063	26383766.45	1.37	0.67	-0.32122	4.269859	17	186.399398	120.845031	102.740356	0.015347	0.03695	0	NA	10555.58075
723869.8016	2320474.258	-156.847	20.971271	0	0.09835	1.48099684	7475.53641	55883644.62	1.37	0.67	0.014582	0.104439	2	173.151199	270	101.680908	0.015347	0.03695	0	NA	10339.00705
723894.8016	2320474.258	-156.845993	20.971268	0	0.09835	1.48099684	5041.65483	25418283.42	1.37	0.67	-0.14976	1.072457	1	173.7135	270	101.680908	-0.011189	0.03695	0	NA	10339.00705
738344.8016	2320674.258	-156.707992	20.971261	0	0.078641	1.489631896	9392.418401	88217523.42	1.04	0.42	-0.815297	12.325587	106	174.078094	158.727462	77.575851	0.030679	-0.129149	0	0.008419	6018.012658
738369.8016	2320674.258	-156.707	20.971258	0	0.078641	1.489631896	9357.164137	87556520.69	0.99	0.41	1.533034	13.120402	73	174.089202	165.884231	77.940132	0.030679	-0.129149	0	-0.046422	6074.664176
739169.8016	2320674.258	-156.699996	20.971154	0	0.065925	1.495199011	10249.02565	105042526.8	1.04	0.42	0.2752	2.452598	0	178.223907	284.478973	32.514678	0.201851	0.188192	0.307538	-0.085217	1057.204285
739194.8016	2320674.258	-156.699005	20.971151	0	0.065925	1.495199011	8194.262048	67145930.51	0.99	0.42	-0.127384	0.912243	9	170.866104	180	32.514678	0.201851	0.188192	0.225441	-0.085217	1057.204285
723069.8016	2320449.258	-156.854003	20.971142	0	0.09835	1.48099684	7561.770745	57180376.8	1.37	0.67	1.035515	6.4526	7	181.293502	345.03186	104.516174	0.015347	0.03695	0	NA	10923.63063
723094.8016	2320449.258	-156.854003	20.971139	0	0.09835	1.48099684	7596.505894	57706901.8	1.37	0.67	-1.122084	6.382431	8	180.7509	340.952392	104.516174	0.015347	0.03695	0	NA	10923.63063
723869.8016	2320449.258	-156.847	20.971045	0	0.09835	1.48099684	5039.746401	25399043.79	1.37	0.67	0.013991	0.100208	1	176.6828	270	101.680908	-0.011189	0.03695	0	NA	10339.00705
738369.8016	2320649.258	-156.707	20.971032	0	0.078641	1.489631896	2165.09227	4687624.538	0.86	0.36	0.102017	1.250339	1	166.552398	17.277374	77.940132	0.001309	-0.129149	0	-0.046422	6074.664176
738394.8016	2320649.258	-156.707	20.971029	0	0.078641	1.489631896	2135.324143	4559609.196	0.86	0.36	-0.253474	1.378019	1	166.794097	333.456726	77.940132	0.001309	-0.129149	0	0.008419	6074.664176
739169.8016	2320649.258	-156.699996	20.970929	0	0.073225	1.492003455	4224.390344	17845473.78	0.99	0.39	-1.35644	7.230087	9	180.712203	98.893661	32.514678	0.007993	0.188192	0.225441	-0.085217	1057.204285
723069.8016	2320424.258	-156.854003	20.970917	0	0.09835	1.48099684	5127.83236	26294664.71	1.37	0.67	0.357575	1.476414	44	197	342.131317	99.278961	0.015347	0.03695	0	NA	9856.312097
723844.8016	2320424.258	-156.847	20.970823	0	0.09835	1.48099684	7441.253948	55372260.32	1.37	0.67	-0.014582	0.104439	2	176.655899	270	94.744918	0.015347	0.03695	0	NA	8976.599487
738394.8016	2320624.258	-156.707	20.970803	0	0.078641	1.489631896	2452.197054	6013270.392	0.98	0.36	0.62669	3.210478	27	179.394195	75.030822	76.878768	0.066954	-0.129149	0	-0.046422	5910.344969
738419.8016	2320624.258	-156.707	20.9708	0	0.078641	1.489631896	2895.16202	8381963.122	0.98	0.36	-0.174203	3.987643	4	175.163696	54.566024	76.297355	0.066954	-0.129149	0	0.008419	5821.28638
736894.8016	2320599.258	-156.720993	20.970771	0	0.071	1.492977563	10247.16364	105004362.7	1.36	0.65	0.537973	2.90387	10	191.033996	112.101104	73.728561	0.030679	-0.029313	-0.220331	-0.069876	5435.900707
736919.8016	2320599.258	-156.720993	20.970768	0	0.073225	1.492003455	10249.43332	105050883.4	1.36	0.65	-0.380639	2.724076	26	192.244201	90	73.425643	0.030679	-0.129149	-0.220331	-0.069876	5391.32505
736944.8016	2320599.258	-156.720993	20.970765	0	0.073225	1.492003455	7530.347494	56706133.38	0.99	0.42	-0.000074	0.624503	12	177.020996	108.200584	73.425643	0.030679	-0.129149	-0.220331	-0.069876	5391.32505
736969.8016	2320599.258	-156.720993	20.970761	0	0.071	1.492977563	7477.105138	55907101.24	0.99	0.41	-0.29424	1.505812	5	178.6734	127.569496	71.010787	0.030679	-0.129149	-0.220331	-0.069876	5042.53187
739144.8016	2320624.258	-156.699996	20.970706	0	0.065925	1.495199011	4437.643343	19692678.44	0.99	0.39	0.786272	5.613234	0	185.729797	90	33.191944	0.201851	0.188192	0.307538	-0.085217	1101.705146
739169.8016	2320624.258	-156.699996	20.970703	0	0.073225	1.492003455	4241.854109	17993326.28	0.99	0.39	-0.895557	8.171422	7	180.712203	98.544906	32.897495	0.201851	0.188192	0.307538	-0.076225	1082.245177
723044.8016	2320399.258	-156.854995	20.970694	0	0.09835	1.48099684	7527.041372	56656351.82	1.37	0.67	-0.871152	4.807193	7	181.293502	345.020568	100.513717	0.015347	0.03695	0	NA	10103.00731
723069.8016	2320399.258	-156.854003	20.970691	0	0.09835	1.48099684	7541.113588	56868394.15	1.37	0.67	-0.381376	4.482756	7	181.293502	343.903015	99.278961	0.015347	0.03695	0	NA	9856.312097
723819.8016	2320399.258	-156.847	20.9706	0	0.09835	1.48099684	7406.981574	54863376.04	1.37	0.67	-0.194381	1.314556	2	173.045303	8.441743	94.744918	0.015347	0.03695	0	NA	8976.599487
723844.8016	2320399.258	-156.847	20.970597	0	0.09835	1.48099684	5055.011286	25553139.1	1.37	0.67	0.144652	0.507167	0	173.720504	131.491271	94.744918	-0.011189	0.03695	0	NA	8976.599487
738419.8016	2320599.258	-156.707	20.970574	0	0.078641	1.489631896	2105.728816	4434093.847	0.86	0.36	0.272214	1.423083	18	174.032394	332.851989	76.297355	0.001309	-0.129149	0	-0.046422	5821.28638
738444.8016	2320599.258	-156.707	20.970571	0	0.078641	1.489631896	10592.94468	112210477	1.04	0.42	-1.40041	8.431734	160	180.282699	281.00241	76.297355	0.030679	-0.129149	0	-0.046422	5821.28638
736769.8016	2320574.258	-156.723007	20.970561	0	0.078641	1.489631896	2514.052885	6320461.909	0.98	0.36	0.174957	1.080348	0	173.772705	259.91101	71.577545	0.001309	-0.029313	-0.263507	-0.069876	5123.344948
736794.8016	2320574.258	-156.722	20.970558	0	0.073225	1.492003455	2852.989273	8139547.792	0.98	0.36	-0.189042	0.772873	0	188.445999	233.107818	71.577545	0.001309	-0.029313	-0.220331	-0.069876	5123.344948
736819.8016	2320574.258	-156.722	20.970555	0	0.073225	1.492003455	6070.75198	36854029.6	0.98	0.39	0.032955	0.236023	0	168.002807	270	71.374267	0.030679	-0.029313	0	-0.069876	5094.28599
736844.8016	2320574.258	-156.722	20.970552	0	0.073225	1.492003455	2533.141048	6416803.569	0.98	0.36	-0.175653	1.148496	0	185	266.788085	71.374267	0.001309	-0.029313	0	-0.069876	5094.28599
736869.8016	2320574.258	-156.722	20.970549	0	0.073225	1.492003455	3279.676104	10756275.35	0.98	0.36	-0.149137	0.757815	1	187.588806	52.724483	71.143608	0.001309	-0.029313	0	-0.069876	5061.412959
739144.8016	2320599.258	-156.699996	20.97048	0	0.073225	1.492003455	4242.340364	17997451.76	0.99	0.39	1.239464	7.149666	110	180.712203	87.719612	33.191944	0.201851	0.188192	0.225441	-0.085217	1101.705146
723044.8016	2320374.258	-156.854995	20.970468	0	0.09835	1.48099684	7485.728856	56036136.51	1.37	0.67	-0.102907	0.736981	31	181.600296	270	96.303771	0.015347	0.03695	0	NA	9274.416309
723794.8016	2320374.258	-156.847	20.970377	0	0.09835	1.48099684	7372.719426	54356991.73	1.37	0.67	0.251016	1.432231	0	181.941894	11.860266	90.253837	0.015347	0.03695	0	NA	8145.755093
723819.8016	2320374.258	-156.847	20.970374	0	0.09835	1.48099684	7967.543382	63481747.54	1.37	0.67	0.73203	5.144032	6	169.617401	359.872406	90.211784	0.015347	0.03695	0	NA	8138.165972
736569.8016	2320549.258	-156.725006	20.970361	0	0.086258	1.486295563	2642.185819	6981145.902	0.98	0.46	-0.100845	0.601368	0	172.953506	175.743972	73.302772	0.001309	-0.029313	-0.263507	-0.069876	5373.296383
736594.8016	2320549.258	-156.723999	20.970358	0	0.0809	1.488642548	9211.638665	84854286.89	0.86	0.46	0.046169	1.86129	6	172.304397	108.925918	73.302772	0.030679	-0.129149	-0.302234	-0.046422	5373.296383
736619.8016	2320549.258	-156.723999	20.970355	0	0.0809	1.488642548	9207.692915	84781608.82	0.86	0.46	-1.210471	6.186435	23	186.002304	31.157905	72.861297	0.030679	-0.129149	-0.302234	-0.069876	5308.768601
736644.8016	2320549.258	-156.723999	20.970352	0	0.071	1.492977563	8208.774207	67383973.98	0.95	0.46	0.151591	3.288496	28	193.333892	134.276351	72.861297	0.030679	-0.129149	-0.383625	-0.069876	5308.768601
736669.8016	2320549.258	-156.723999	20.970349	0	0.0809	1.488642548	2865.334329	8210140.817	0.98	0.41	0.074864	0.507857	0	178.257095	274.257995	72.499023	0.001309	-0.029313	-0.263507	-0.069876	5256.108336
736694.8016	2320549.258	-156.723007	20.970345	0	0.0809	1.488642548	2778.109329	7717891.444	0.86	0.36	-0.187687	0.973181	3	162.601501	291.944915	72.499023	0.001309	-0.029313	0	-0.069876	5256.108336
738469.8016	2320574.258	-156.705993	20.970342	0	0.078641	1.489631896	4116.191586	16943033.17	0.99	0.36	0.022105	0.640591	0	172.430099	234.746292	71.783447	0.066954	-0.129149	0	-0.069876	5152.863263
736719.8016	2320549.258	-156.723007	20.970342	0	0.0809	1.488642548	7956.608264	63307615.07	0.98	0.46	-0.144832	1.578001	162	164.6557	332.147735	71.995864	0.030679	-0.029313	-0.263507	-0.069876	5183.404433
736744.8016	2320549.258	-156.723007	20.970339	0	0.0809	1.488642548	6059.102435	36712722.32	0.98	0.42	-0.126729	0.651148	0	165.026092	203.719802	71.995864	0.030679	-0.029313	-0.263507	-0.069876	5183.404433
739119.8016	2320574.258	-156.699996	20.970258	0	0.065925	1.495199011	4208.526828	17711698.06	0.98	0.36	0.269913	3.938206	60	176.9216	304.619964	33.957103	0.007993	0.188192	0.225441	-0.085217	1153.084844
739144.8016	2320574.258	-156.699996	20.970255	0	0.073225	1.492003455	4224.949823	17850201.01	0.99	0.36	0.569104	5.759202	96	181.547393	87.163444	33.957103	0.007993	0.188192	0.307538	-0.076225	1153.084844
723044.8016	2320349.258	-156.854995	20.970242	0	0.09835	1.48099684	7506.371904	56345619.16	1.37	0.67	0.570683	4.731429	32	181.600296	348.979797	96.303771	0.015347	0.03695	0	NA	9274.416309
736294.8016	2320524.258	-156.727005	20.970171	0	0.087466	1.485766341	2934.760226	8612817.584	0.86	0.46	-0.1265	0.718004	0	174.826599	197.778793	74.772895	0.001309	-0.029313	-0.263507	-0.046422	5590.985827
736319.8016	2320524.258	-156.727005	20.970168	0	0.087466	1.485766341	2909.953248	8467827.906	0.86	0.46	-0.064019	0.715151	0	174.826599	197.852096	74.721008	0.001309	-0.029313	-0.263507	0.008419	5583.229037
736344.8016	2320524.258	-156.727005	20.970165	0	0.087466	1.485766341	2870.837665	8241708.899	0.95	0.46	0.036332	1.070436	0	168.639495	316.627624	74.721008	0.001309	-0.029313	-0.263507	0.008419	5583.229037
736369.8016	2320524.258	-156.727005	20.970161	0	0.087466	1.485766341	3372.525942	11373931.23	0.86	0.41	0.053796	0.565281	0	164.607498	247.958023	74.52423	0.001309	-0.029313	-0.263507	0.008419	5553.860857
736394.8016	2320524.258	-156.725997	20.970158	0	0.087466	1.485766341	2835.532314	8040243.504	1.04	0.48	-0.15638	0.646039	0	180.616897	206.627944	74.52423	0.001309	-0.029313	-0.263507	0.008419	5553.860857
736419.8016	2320524.258	-156.725997	20.970155	0	0.087466	1.485766341	2790.808333	7788611.152	1.21	0.6	0.034953	0.216505	0	174.9319	336.976989	73.84098	0.001309	-0.029313	-0.263507	0.008419	5452.490327
736444.8016	2320524.258	-156.725997	20.970152	0	0.087466	1.485766341	3089.96663	9547893.775	1.21	0.6	0.096868	1.497244	1	176.502899	209.611404	73.84098	0.001309	-0.029313	-0.263507	0.008419	5452.490327
723794.8016	2320349.258	-156.847	20.970151	0	0.09835	1.48099684	7932.402536	62923009.99	1.37	0.67	-0.447064	3.168138	6	169.617401	358.821655	90.253837	0.015347	0.03695	0	NA	8145.755093
736469.8016	2320524.258	-156.725997	20.970148	0	0.087466	1.485766341	5957.317379	35489630.35	1.21	0.6	-0.068857	0.493142	6	185.029205	90	73.047393	0.030679	-0.029313	-0.263507	0.008419	5335.921624
736494.8016	2320524.258	-156.725006	20.970145	0	0.086258	1.486295563	2712.320499	7356682.489	0.95	0.46	-0.152512	1.051799	0	171.440902	272.243377	73.047393	0.001309	-0.029313	0	-0.069876	5335.921624
736519.8016	2320524.258	-156.725006	20.970142	0	0.087466	1.485766341	3258.6496	10618797.22	0.86	0.46	-0.02668	2.042019	2	175.212402	308.12973	72.240722	0.001309	-0.029313	-0.220331	0.008419	5218.721915
736544.8016	2320524.258	-156.725006	20.970139	0	0.086258	1.486295563	3234.407764	10461393.58	0.86	0.41	-0.527014	2.757473	2	168.231994	304.442626	72.240722	0.001309	-0.029313	-0.263507	-0.069876	5218.721915
738494.8016	2320549.258	-156.705993	20.970113	0	0.078641	1.489631896	4146.289825	17191719.31	0.99	0.39	-0.541167	3.09809	11	168.622894	334.882629	71.783447	0.030679	-0.129149	0	-0.046422	5152.863263
723019.8016	2320324.258	-156.854995	20.97002	0	0.09835	1.48099684	7430.351867	55210128.87	1.37	0.67	-0.518674	4.14947	23	172.404006	351.408843	96.303771	0.015347	0.03695	0	NA	9274.416309
736144.8016	2320499.258	-156.729003	20.969964	0	0.087466	1.485766341	3512.172035	12335352.4	1.21	0.6	0.119396	0.596558	0	179.358306	104.757698	73.966835	0.001309	-0.029313	-0.263507	0.008419	5471.09268
736169.8016	2320499.258	-156.727996	20.969961	0	0.087466	1.485766341	3079.752135	9484873.213	1.21	0.6	0.822566	4.385591	2	178.102996	344.287475	74.539665	0.001309	-0.029313	-0.263507	0.008419	5556.161658
736194.8016	2320499.258	-156.727996	20.969958	0	0.087466	1.485766341	5944.837479	35341092.65	1.21	0.6	-0.201962	0.76015	1	173.333892	241.509124	74.539665	0.030679	-0.029313	-0.263507	0.008419	5556.161658
736219.8016	2320499.258	-156.727996	20.969955	0	0.087466	1.485766341	3400.436891	11562971.05	1.21	0.6	-0.087771	0.620563	0	173.903701	99.175659	74.772895	0.001309	-0.029313	-0.263507	0.008419	5590.985827
736244.8016	2320499.258	-156.727996	20.969952	0	0.087466	1.485766341	8577.73058	73577461.9	1.21	0.6	-0.436413	3.122487	4	172.541595	270	74.772895	0.030679	-0.029313	-0.263507	-0.046422	5590.985827
736269.8016	2320499.258	-156.727996	20.969948	0	0.087466	1.485766341	2954.057639	8726456.535	0.86	0.46	0.004166	3.073985	7	165.282302	316.799285	74.772895	0.001309	-0.029313	0	-0.046422	5590.985827
736294.8016	2320499.258	-156.727005	20.969945	0	0.087466	1.485766341	2913.446861	8488172.612	0.86	0.46	-0.067562	0.33496	0	174.3488	320.052062	74.772895	0.001309	-0.029313	-0.263507	-0.046422	5590.985827
723769.8016	2320324.258	-156.848007	20.969929	0	0.09835	1.48099684	5051.897683	25521670.2	1.37	0.67	-0.051992	0.320369	1	179.981704	187.955642	87.501739	0.015347	0.03695	0	NA	7656.554328
738519.8016	2320524.258	-156.705993	20.969884	0	0.078641	1.489631896	2443.374414	5970078.527	0.98	0.36	1.107291	9.802742	98	175.483901	280.670043	65.281135	0.066954	-0.129149	0	-0.046422	4261.626587
739094.8016	2320524.258	-156.699996	20.96981	0	0.065925	1.495199011	2842.316816	8078764.883	0.98	0.36	-0.048031	0.343996	71	180.242095	270	35.849731	0.007993	0.188192	0.225441	-0.085217	1285.203213
723019.8016	2320299.258	-156.854995	20.969794	0	0.09835	1.48099684	7450.980574	55517111.51	1.37	0.67	0.070952	0.508144	23	172.404006	270	96.303771	0.015347	0.03695	0	NA	9274.416309
735994.8016	2320474.258	-156.729995	20.969758	0	0.087466	1.485766341	3297.698546	10874815.7	1.04	0.46	1.471948	7.601435	6	195.895401	124.508049	72.359283	0.001309	-0.029313	-0.263507	-0.080232	5235.865836
736019.8016	2320474.258	-156.729995	20.969755	0	0.087466	1.485766341	3261.906747	10640035.63	1.04	0.46	-0.689039	6.398717	26	201.820602	105.890266	73.214065	0.001309	-0.029313	-0.263507	-0.080232	5360.299314
736044.8016	2320474.258	-156.729995	20.969752	0	0.087466	1.485766341	3657.589507	13377961	1.21	0.6	-0.211135	1.03342	0	175.962905	198.179183	73.214065	0.001309	-0.029313	-0.263507	-0.080232	5360.299314
736069.8016	2320474.258	-156.729003	20.969748	0	0.087466	1.485766341	5928.976284	35152759.78	1.21	0.6	0.306597	2.241718	1	183.651397	186.195739	73.796417	0.030679	-0.029313	-0.263507	-0.080232	5445.911162
736094.8016	2320474.258	-156.729003	20.969745	0	0.087466	1.485766341	8371.340925	70079348.88	1.21	0.6	-0.119016	1.88403	9	172.580307	191.244461	73.796417	0.030679	-0.029313	0	-0.046422	5445.911162
736119.8016	2320474.258	-156.729003	20.969742	0	0.087466	1.485766341	3534.478093	12492535.39	1.04	0.46	-0.037369	0.509056	0	175.320999	120.762268	74.276573	0.001309	-0.029313	-0.263507	0.008419	5517.009297
738519.8016	2320499.258	-156.705993	20.969659	0	0.078641	1.489631896	2460.871272	6055887.417	0.98	0.36	1.604496	9.769378	111	195	280.707641	65.281135	0.066954	-0.129149	0	-0.046422	4261.626587
738544.8016	2320499.258	-156.705993	20.969655	0	0.078641	1.489631896	4154.541135	17260212.04	0.99	0.42	0.194851	1.550791	15	179	58.316982	65.281135	0.030679	-0.129149	0	0	4261.626587
739094.8016	2320499.258	-156.699996	20.969584	0	0.073225	1.492003455	2858.434075	8170645.361	0.99	0.36	-0.951243	6.642196	70	180.242095	355.473846	35.849731	0.007993	0.188192	0.307538	-0.085217	1285.203213
722994.8016	2320274.258	-156.854995	20.969571	0	0.09835	1.48099684	7395.596924	54694853.86	1.37	0.67	0.392687	3.969327	0	167.673995	347.706176	93.455764	0.015347	0.03695	0	NA	8733.979825
738544.8016	2320474.258	-156.705993	20.96943	0	0.078641	1.489631896	2443.141452	5968940.154	0.98	0.36	0.118217	2.045481	111	188.010894	330.8302	66.039596	0.066954	-0.129149	0	-0.046422	4361.22824
738569.8016	2320474.258	-156.705001	20.969426	0	0.078641	1.489631896	2913.256857	8487065.515	0.99	0.36	-0.043443	1.166527	17	175	308.850189	58.676269	0.144901	-0.084272	0.151891	-0.076216	3442.904544
739069.8016	2320474.258	-156.701004	20.969362	0	0.065925	1.495199011	4635.108396	21484229.84	0.99	0.36	0.105009	1.912712	122	185.076797	285.799407	36.403118	0.201851	0.188192	0.225441	-0.085217	1325.187
739094.8016	2320474.258	-156.699996	20.969358	0	0.078641	1.489631896	2874.678389	8263775.84	0.99	0.36	0.75324	6.680356	25	169.935897	352.365325	36.403118	0.201851	0.086179	0.400458	-0.085217	1325.187
722969.8016	2320249.258	-156.854995	20.969349	0	0.09835	1.48099684	7360.847701	54182078.88	1.37	0.67	-0.338486	3.663017	0	163.477096	341.822875	93.455764	0.015347	0.03695	0	NA	8733.979825
738569.8016	2320449.258	-156.705001	20.969201	0	0.078641	1.489631896	8999.378579	80988814.81	0.99	0.42	-0.002673	0.98775	2	170.670806	139.953201	58.676269	0.144901	-0.084272	0.151891	-0.076216	3442.904544
738594.8016	2320449.258	-156.705001	20.969197	0	0.078641	1.489631896	2480.02212	6150509.716	0.98	0.36	-0.535539	2.71525	35	194.894104	161.971603	58.676269	-0.003091	-0.084272	0.151891	-0.076216	3442.904544
739069.8016	2320449.258	-156.701004	20.969136	0	0.073225	1.492003455	4672.117812	21828684.85	0.99	0.39	0.538047	2.141402	97	188.143295	255.397262	36.403118	0.201851	0.188192	0.307538	-0.085217	1325.187
722919.8016	2320224.258	-156.856002	20.969129	0	0.09835	1.48099684	7312.045647	53466011.54	1.37	0.67	0.471594	3.463307	1	178.900405	357.959045	91.485992	0.015347	0.03695	0	NA	8369.686732
722944.8016	2320224.258	-156.856002	20.969126	0	0.09835	1.48099684	7326.104277	53671803.88	1.37	0.67	0.29184	3.611465	1	175.847	340.152618	91.485992	0.015347	0.03695	0	NA	8369.686732
738594.8016	2320424.258	-156.705001	20.968972	0	0.078641	1.489631896	1904.004402	3625232.763	0.86	0.36	-1.365554	11.832236	20	183.710296	255.64714	60.781219	-0.126069	-0.084272	0.151891	-0.078118	3694.356583
738619.8016	2320424.258	-156.705001	20.968968	0	0.078641	1.489631896	1872.609771	3506667.354	0.98	0.36	1.387655	9.840435	20	176.301895	270	52.108375	-0.126069	-0.084272	0.151331	-0.076216	2715.282745
739044.8016	2320424.258	-156.701004	20.968913	0	0.065925	1.495199011	10298.02884	106049398	1.04	0.42	-0.667485	2.651572	16	180.865005	188.923522	37.805488	0.201851	0.188192	0.225441	-0.085217	1429.254923
739069.8016	2320424.258	-156.701004	20.96891	0	0.078641	1.489631896	4690.712883	22002787.35	0.99	0.41	-0.13226	0.992723	72	177.392807	237.041122	36.508819	0.201851	0.086179	0.400458	-0.076225	1332.893865
722894.8016	2320199.258	-156.856002	20.968906	0	0.09835	1.48099684	7256.635163	52658753.89	1.37	0.67	0.367882	2.94326	2	175.268402	356.299835	91.501571	0.015347	0.03695	0	NA	8372.537495
722919.8016	2320199.258	-156.856002	20.968903	0	0.09835	1.48099684	6843.549851	46834174.56	1.37	0.67	-0.330103	3.690391	13	174.306503	343.469787	91.485992	0.015347	0.03695	0	NA	8369.686732
738619.8016	2320399.258	-156.705001	20.968743	0	0.078641	1.489631896	1594.739639	2543194.516	0.98	0.36	0.049057	0.122895	2	196.710495	99.756988	52.108375	-0.126069	-0.084272	0.151891	-0.076216	2715.282745
739044.8016	2320399.258	-156.701004	20.968688	0	0.065925	1.495199011	10313.78381	106374136.5	1.04	0.42	0.059462	2.121735	10	180.865005	228.415374	37.805488	0.201851	0.188192	0.225441	-0.085217	1429.254923
722844.8016	2320174.258	-156.856994	20.968686	0	0.09835	1.48099684	7207.907918	51953936.55	1.37	0.67	-0.318468	1.797859	1	167	343.349273	89.454544	0.015347	0.03695	0	NA	8002.115442
722869.8016	2320174.258	-156.856002	20.968683	0	0.09835	1.48099684	6673.56996	44536536.01	1.37	0.67	1.045825	5.722156	39	182.726699	284.614135	88.986297	0.015347	0.03695	0	NA	7918.561054
722894.8016	2320174.258	-156.856002	20.96868	0	0.09835	1.48099684	7277.326882	52959486.55	1.37	0.67	-0.404936	2.938096	1	178.900405	358.533264	88.986297	0.015347	0.03695	0	NA	7918.561054
738644.8016	2320374.258	-156.705001	20.968514	0	0.073225	1.492003455	1844.917528	3403720.685	0.86	0.36	-1.472548	10.429606	3	180.462402	270	52.108375	-0.126069	-0.004278	0.128249	-0.076216	2715.282745
738669.8016	2320374.258	-156.703994	20.968511	0	0.065925	1.495199011	4151.086351	17231517.89	0.99	0.39	1.238205	4.922828	46	198.421401	320.883209	42.904949	-0.003091	-0.004278	0.128249	-0.076216	1840.834649
722769.8016	2320149.258	-156.856994	20.96847	0	0.09835	1.48099684	7166.261894	51355309.53	1.37	0.67	-0.098601	2.100886	3	174.531494	331.288482	90.239349	0.015347	0.03695	0	NA	8143.140108
722794.8016	2320149.258	-156.856994	20.968467	0	0.09835	1.48099684	7180.083696	51553601.88	1.37	0.67	-0.374055	1.981311	1	171	333.303771	90.239349	0.015347	0.03695	0	NA	8143.140108
739019.8016	2320374.258	-156.701004	20.968465	0	0.065925	1.495199011	8440.850055	71247949.65	0.99	0.41	-0.251606	1.663834	2	169.490402	57.967475	37.95964	0.201851	0.188192	0.225441	-0.085217	1440.934269
722819.8016	2320149.258	-156.856994	20.968464	0	0.09835	1.48099684	7193.96582	51753144.22	1.37	0.67	-0.117979	1.965548	1	171	333.072296	89.454544	0.015347	0.03695	0	NA	8002.115442
722844.8016	2320149.258	-156.856994	20.968461	0	0.09835	1.48099684	7228.652655	52253419.21	1.37	0.67	0.307244	2.815848	1	167	349.774902	89.454544	0.015347	0.03695	0	NA	8002.115442
725069.8016	2320174.258	-156.835006	20.968416	0	0.09835	1.48099684	8487.337677	72034900.84	1.37	0.67	-0.548691	11.726922	30	172.0513	55.378402	165.175201	-0.007105	0.292972	0	NA	27282.84703
738669.8016	2320349.258	-156.703994	20.968285	0	0.073225	1.492003455	1820.066691	3312642.76	0.86	0.36	1.472548	10.429606	64	180.462402	270	42.904949	-0.126069	-0.004278	0.091801	-0.076216	1840.834649
722694.8016	2320124.258	-156.858001	20.968253	0	0.09835	1.48099684	6230.272565	38816296.23	1.37	0.67	-4.166212	19.677659	69	189.602798	285.004089	89.522766	0.015347	0.03695	0	NA	8014.325632
722719.8016	2320124.258	-156.858001	20.96825	0	0.09835	1.48099684	6304.708492	39749349.17	1.37	0.67	3.566248	21.989828	255	195.505706	283.342254	89.400543	0.015347	0.03695	0	NA	7992.457089
722744.8016	2320124.258	-156.858001	20.968247	0	0.09835	1.48099684	7131.622154	50860034.55	1.37	0.67	0.169816	2.158333	1	165.903198	335.886138	89.400543	0.015347	0.03695	0	NA	7992.457089
722769.8016	2320124.258	-156.856994	20.968244	0	0.09835	1.48099684	6414.330803	41143639.65	1.37	0.67	0.334321	5.845007	53	178.074905	273.250335	88.686309	0.015347	0.03695	0	NA	7865.261404
738994.8016	2320349.258	-156.701004	20.968243	0	0.073225	1.492003455	4852.693454	23548633.76	0.99	0.39	1.323464	4.612474	255	182.305297	75.201416	39.036685	0.201851	0.188192	0.307538	-0.085217	1523.862776
725044.8016	2320149.258	-156.835006	20.968193	0	0.09835	1.48099684	8452.446989	71443860.1	1.37	0.67	0.07581	13.831563	8	172.0513	47.458503	156.241546	-0.007105	0.292972	0	NA	24411.4207
738694.8016	2320324.258	-156.703994	20.968056	0	0.065925	1.495199011	2488.549993	6192881.068	0.98	0.36	-0.615535	4.399777	3	185.578094	180	44.075054	-0.003091	-0.004278	0.128249	-0.076216	1942.610385
722644.8016	2320099.258	-156.858993	20.968033	0	0.09835	1.48099684	6101.268152	37225473.06	1.37	0.67	-0.99419	20.172046	64	182.309799	297.046081	89.799415	0.015347	0.03695	0	NA	8063.934934
722669.8016	2320099.258	-156.858001	20.96803	0	0.09835	1.48099684	7069.61278	49979424.86	1.37	0.67	-0.199139	1.853937	7	178.205093	353.230499	89.522766	0.015347	0.03695	0	NA	8014.325632
722694.8016	2320099.258	-156.858001	20.968027	0	0.09835	1.48099684	7083.270234	50172717.21	1.37	0.67	-0.262958	1.7279	3	175.653396	355.98587	89.522766	0.015347	0.03695	0	NA	8014.325632
738969.8016	2320324.258	-156.701995	20.96802	0	0.065925	1.495199011	4925.623655	24261768.39	0.99	0.41	0.177529	1.271251	176	173.811294	270	39.036685	0.201851	0.188192	0.307538	-0.085217	1523.862776
738994.8016	2320324.258	-156.701004	20.968017	0	0.073225	1.492003455	4871.497332	23731486.26	0.99	0.39	1.154736	7.371758	255	182.305297	109.598236	39.036685	0.201851	0.086179	0.307538	-0.085217	1523.862776
725019.8016	2320124.258	-156.835998	20.967971	0	0.09835	1.48099684	8417.560179	70855319.37	1.37	0.67	-0.273576	14.779872	143	164.873199	48.052185	147.781707	-0.007105	0.292972	0	NA	21839.43292
738719.8016	2320299.258	-156.703994	20.967827	0	0.065925	1.495199011	1514.226441	2292881.715	0.86	0.36	-0.45497	1.819132	2	179.932693	130.149917	39.45177	-0.26237	0.188192	0.225441	-0.085217	1556.442156
738969.8016	2320299.258	-156.701995	20.967795	0	0.073225	1.492003455	4887.97641	23892313.38	0.99	0.39	1.531851	7.095006	255	182.854995	270.535003	39.036685	0.201851	0.188192	0.225441	-0.085217	1523.862776
724994.8016	2320099.258	-156.835998	20.967748	0	0.09835	1.48099684	8382.677296	70269278.65	1.37	0.67	1.62715	11.496785	248	164.873199	90	137.612014	-0.007105	0.292972	0	NA	18937.0664
738744.8016	2320274.258	-156.703994	20.967598	0	0.065925	1.495199011	1714.138138	2938269.556	0.86	0.36	-0.416659	2.713438	36	182.369796	5.992099	38.466896	-0.26237	0.188192	0.307538	-0.085217	1479.702088
738944.8016	2320274.258	-156.701995	20.967572	0	0.065925	1.495199011	4979.789205	24798300.53	0.99	0.39	-1.154509	4.737864	177	188.982406	13.493409	39.210842	0.201851	0.188192	0.225441	-0.085217	1537.49013
738969.8016	2320274.258	-156.701995	20.967569	0	0.073225	1.492003455	4171.976511	17405388.01	0.99	0.36	-0.1084	4.699033	23	184.798797	214.82283	39.236419	0.201851	0.086179	0.307538	-0.076225	1539.496576
724969.8016	2320074.258	-156.835998	20.967525	0	0.09835	1.48099684	8347.798387	69685737.91	1.37	0.67	-2.721229	18.785924	255	176.057495	90	137.612014	-0.007105	0.292972	0	NA	18937.0664
738744.8016	2320249.258	-156.703994	20.967372	0	0.073225	1.492003455	4128.839923	17047319.11	0.98	0.39	-0.878933	4.67503	7	175.385299	340.15451	38.466896	0.007993	0.188192	0.307538	-0.085217	1479.702088
738769.8016	2320249.258	-156.703994	20.967369	0	0.065925	1.495199011	4136.069638	17107072.05	0.99	0.39	-0.296262	3.526791	15	194.668396	342.940368	38.466896	0.007993	0.188192	0.307538	-0.085217	1479.702088
738919.8016	2320249.258	-156.701995	20.96735	0	0.065925	1.495199011	1532.135846	2347440.251	0.98	0.36	-0.200902	1.021031	1	171.971496	68.908248	39.210842	-0.26237	0.188192	0.225441	-0.085217	1537.49013
738944.8016	2320249.258	-156.701995	20.967346	0	0.073225	1.492003455	4998.740144	24987403.03	0.99	0.39	2.128408	7.424365	255	188.762496	51.79557	39.210842	0.201851	0.188192	0.307538	-0.085217	1537.49013
738794.8016	2320224.258	-156.703002	20.96714	0	0.073225	1.492003455	1659.203513	2752956.298	0.86	0.36	0.375339	1.656533	3	172.182296	19.407026	36.852275	-0.26237	0.188192	0.307538	-0.085217	1358.090173
738819.8016	2320224.258	-156.703002	20.967137	0	0.073225	1.492003455	1635.151991	2673722.034	0.86	0.36	-0.019158	1.131	1	172.182296	29.126907	37.583526	-0.26237	0.188192	0.307538	-0.085217	1412.521427
738844.8016	2320224.258	-156.703002	20.967134	0	0.065925	1.495199011	1611.129346	2595737.77	0.86	0.36	0.224108	0.959867	1	172.490402	53.624889	37.583526	-0.26237	0.188192	0.225441	-0.085217	1412.521427
738869.8016	2320224.258	-156.703002	20.96713	0	0.073225	1.492003455	4142.164743	17157528.76	0.98	0.36	-0.396916	1.46246	6	177.644302	58.046768	38.372699	0.201851	0.188192	0.307538	-0.085217	1472.464029
738894.8016	2320224.258	-156.701995	20.967127	0	0.065925	1.495199011	1563.176011	2443519.241	0.86	0.36	0.165755	0.962602	0	171.971496	82.935241	38.372699	-0.26237	0.188192	0.225441	-0.085217	1472.464029
738919.8016	2320224.258	-156.701995	20.967124	0	0.073225	1.492003455	2826.063848	7986636.873	0.98	0.36	-0.747859	4.281592	13	192.354202	98.736694	39.255886	0.007993	0.188192	0.307538	-0.076225	1541.024586
724919.8016	2320024.258	-156.837005	20.96708	0	0.09835	1.48099684	8278.052696	68526156.44	1.37	0.67	0.815166	17.362463	118	178.906295	37.457626	107.09832	-0.011189	-0.05062	0	NA	11470.05015
724169.8016	2319999.258	-156.843994	20.966946	0	0.09835	1.48099684	8382.299355	70262942.48	1.37	0.67	0.368073	5.908594	44	182.391403	29.866249	84.076446	0.001309	-0.029313	-0.155619	0.066346	7068.848772
738919.8016	2320199.258	-156.701995	20.966898	0	0.073225	1.492003455	1546.731943	2392379.703	0.86	0.36	-0.10245	0.841992	1	172	89.655937	39.255886	-0.26237	0.188192	0.307538	-0.085217	1541.024586
724894.8016	2319999.258	-156.837005	20.966857	0	0.09835	1.48099684	8243.186017	67950115.71	1.37	0.67	0.64637	10.362286	90	178.906295	53.65097	98.687095	-0.011189	-0.05062	0	NA	9739.14272
734944.8016	2320124.258	-156.740005	20.966732	0	0.087466	1.485766341	7074.617397	50050211.31	1.04	0.46	-0.128527	0.920433	1	172.662399	270	100.033889	0.076133	-0.05062	0	-0.081079	10006.77895
724119.8016	2319974.258	-156.843994	20.966726	0	0.09835	1.48099684	8350.585774	69732282.77	1.37	0.67	0.323093	4.975166	94	168.258697	25.034276	83.014053	0.112647	-0.029313	-0.155619	0.066346	6891.332995
724144.8016	2319974.258	-156.843994	20.966723	0	0.09835	1.48099684	8366.42024	69996987.63	1.37	0.67	1.005485	5.529371	76	182.391403	32.165412	83.014053	0.112647	-0.029313	-0.155619	0.066346	6891.332995
724844.8016	2319974.258	-156.837005	20.966638	0	0.09835	1.48099684	8193.866252	67139444.16	1.37	0.67	1.033082	5.636202	6	169.677398	43.253734	91.193634	-0.011189	-0.05062	0	NA	8316.278882
724869.8016	2319974.258	-156.837005	20.966635	0	0.09835	1.48099684	8208.323518	67376574.98	1.37	0.67	0.199896	6.07776	21	169.677398	39.428306	94.315689	-0.011189	-0.05062	0	NA	8895.449192
724094.8016	2319949.258	-156.845001	20.966503	0	0.09835	1.48099684	5128.648973	26303040.29	1.37	0.67	-0.085392	0.706304	1	174.192794	293.497253	83.000579	0.001309	-0.109815	-0.150621	0.066346	6889.096114
734969.8016	2320099.258	-156.740005	20.966503	0	0.087466	1.485766341	4394.800365	19314270.25	0.95	0.41	-0.027295	0.423305	0	190.7686	185.649154	91.511642	-0.011189	-0.05062	0	0.037264	8374.380622
724119.8016	2319949.258	-156.843994	20.9665	0	0.09835	1.48099684	5116.536424	26178944.98	1.37	0.67	0.388465	1.806847	1	174.404907	321.217132	83.014053	0.001309	-0.109815	-0.150621	0.066346	6891.332995
724819.8016	2319949.258	-156.837997	20.966415	0	0.09835	1.48099684	8159.022823	66569653.43	1.37	0.67	-0.759753	3.549539	5	175.640594	42.874156	91.193634	-0.011189	-0.05062	0	NA	8316.278882
724844.8016	2319949.258	-156.837005	20.966412	0	0.09835	1.48099684	8173.465253	66805534.24	1.37	0.67	0.106635	4.515746	5	169.677398	47.862594	91.193634	-0.011189	-0.05062	0	NA	8316.278882
724069.8016	2319924.258	-156.845001	20.966281	0	0.09835	1.48099684	7728.813568	59734559.17	1.37	0.67	0.091137	0.747152	0	176.979705	6.207598	82.356407	0.001309	-0.029313	-0.155619	0.066346	6782.577774
734969.8016	2320074.258	-156.740005	20.966277	0	0.087466	1.485766341	4254.914173	18104294.62	0.95	0.41	0.010977	0.169528	0	165	146.516448	89.063201	-0.011189	-0.05062	0	0.037264	7932.253772
724794.8016	2319924.258	-156.837997	20.966192	0	0.09835	1.48099684	8103.761644	65670952.78	1.37	0.67	0.043881	2.311204	2	176.339096	42.194625	87.175689	0.001309	-0.029313	-0.155619	0.066346	7599.600753
724819.8016	2319924.258	-156.837997	20.966189	0	0.09835	1.48099684	8138.611277	66236993.52	1.37	0.67	0.142915	3.280076	3	176.339096	37.514167	88.738052	-0.011189	-0.05062	0	NA	7874.441873
724044.8016	2319899.258	-156.845001	20.966058	0	0.09835	1.48099684	7694.441167	59204424.87	1.37	0.67	-0.172995	1.256336	0	176.979705	7.503962	82.281845	0.001309	-0.029313	-0.155619	0.066346	6770.302017
734994.8016	2320049.258	-156.740005	20.966049	0	0.087466	1.485766341	4351.373819	18934454.11	0.95	0.46	0.074864	0.52908	0	175.546295	203.703033	89.063201	-0.011189	-0.05062	0	0.037264	7932.253772
724794.8016	2319899.258	-156.837997	20.965967	0	0.09835	1.48099684	8124.183817	66002362.69	1.37	0.67	0.525988	2.960015	2	176.339096	42.449516	87.175689	0.001309	-0.029313	-0.155619	0.066346	7599.600753
723994.8016	2319874.258	-156.845993	20.965838	0	0.09835	1.48099684	7647.095271	58478066.08	1.37	0.67	0.271669	1.520695	0	180.030593	14.058967	80.759674	0.112647	-0.109815	-0.155619	0.066346	6522.124945
724019.8016	2319874.258	-156.845001	20.965835	0	0.09835	1.48099684	7660.077714	58676790.58	1.37	0.67	0.126303	1.42328	0	180.030593	15.043625	81.12606	0.112647	-0.109815	-0.155619	0.066346	6581.437611
734994.8016	2320024.258	-156.740005	20.965823	0	0.086258	1.486295563	6761.848155	45722590.47	1.04	0.46	-0.020253	1.310015	0	166.191497	315.891174	87.122642	0.030679	-0.029313	0	0.025621	7590.354749
724769.8016	2319874.258	-156.837997	20.965744	0	0.09835	1.48099684	8068.916411	65107412.05	1.37	0.67	0.111723	1.563121	1	173	31.713222	85.887588	0.001309	-0.029313	-0.155619	0.066346	7376.677772
723969.8016	2319849.258	-156.845993	20.965616	0	0.09835	1.48099684	7612.764398	57954181.78	1.37	0.67	-0.302075	1.73515	0	179.929595	13.192923	80.759674	0.112647	-0.109815	-0.155619	0.066346	6522.124945
723994.8016	2319849.258	-156.845993	20.965613	0	0.09835	1.48099684	7625.723329	58151656.29	1.37	0.67	-0.182735	1.743805	0	180.030593	15.565338	80.759674	0.112647	-0.109815	-0.155619	0.066346	6522.124945
734994.8016	2319999.258	-156.740005	20.965597	0	0.086258	1.486295563	4357.679737	18989372.69	0.95	0.46	-0.171178	0.679917	0	186	224.561645	87.122642	0.001309	-0.029313	0	0.025621	7590.354749
724744.8016	2319849.258	-156.837997	20.965521	0	0.09835	1.48099684	8034.075636	64546371.32	1.37	0.67	-0.008933	1.007603	0	173	38.434169	85.29776	0.001309	-0.029313	-0.155619	0.066346	7275.707861
723944.8016	2319824.258	-156.845993	20.965393	0	0.09835	1.48099684	7557.042259	57108887.7	1.37	0.67	-0.21278	1.81341	0	177.975601	9.320559	79.006874	0.112647	-0.109815	-0.155619	0.066346	6242.086139
723969.8016	2319824.258	-156.845993	20.96539	0	0.09835	1.48099684	7591.378136	57629022	1.37	0.67	0.202266	1.719143	0	177.975601	10.679844	79.25119	0.112647	-0.109815	-0.155619	0.066346	6280.751116
734994.8016	2319974.258	-156.740005	20.965371	0	0.086258	1.486295563	6809.002654	46362517.14	1.04	0.46	-0.240767	1.583995	0	177.890701	285.198974	85.255523	0.030679	-0.029313	0	0.025621	7268.504202
724719.8016	2319824.258	-156.839004	20.965299	0	0.09835	1.48099684	7978.810731	63661420.68	1.37	0.67	-0.183963	0.969816	0	177.297805	32.84571	84.652099	0.001309	-0.029313	-0.155619	0.066346	7165.977865
724744.8016	2319824.258	-156.837997	20.965295	0	0.09835	1.48099684	8013.657804	64218711.4	1.37	0.67	0.170039	0.949266	0	162.581604	33.749847	84.652099	0.001309	-0.029313	-0.155619	0.066346	7165.977865
723919.8016	2319799.258	-156.845993	20.96517	0	0.09835	1.48099684	8147.147546	66376013.14	1.37	0.67	1.534611	9.868591	35	165.956497	353.570831	79.006874	0.112647	-0.109815	-0.155619	0.066346	6242.086139
723944.8016	2319799.258	-156.845993	20.965167	0	0.09835	1.48099684	7578.442946	57432797.49	1.37	0.67	0.25882	1.643166	0	177.975601	11.180172	79.006874	0.112647	-0.109815	-0.155619	0.066346	6242.086139
734869.8016	2319949.258	-156.740997	20.965162	0	0.087466	1.485766341	5028.597248	25286790.28	0.95	0.41	1.743088	9.537482	23	170.852005	296.409484	94.310623	-0.011189	-0.05062	0	0.037264	8894.493611
734894.8016	2319949.258	-156.740997	20.965158	0	0.086258	1.486295563	6872.722063	47234308.56	1.21	0.6	-0.027576	0.545171	1	176.702804	15.672505	94.310623	0.076133	-0.05062	0	0.037264	8894.493611
734919.8016	2319949.258	-156.740997	20.965155	0	0.086258	1.486295563	7059.165362	49831815.61	0.95	0.46	0.113458	0.771224	0	180.285705	274.769348	88.011672	0.076133	-0.05062	0	0.037264	7746.054408
734944.8016	2319949.258	-156.740005	20.965152	0	0.086258	1.486295563	4439.210109	19706586.39	0.95	0.41	0.204332	0.963508	0	195.1781	142.899337	88.011672	-0.011189	-0.05062	0	0.037264	7746.054408
734969.8016	2319949.258	-156.740005	20.965149	0	0.086258	1.486295563	4754.652672	22606722.03	0.95	0.46	0.048787	0.270665	0	165.438507	346.472076	85.255523	0.001309	-0.029313	0	0.025621	7268.504202
724694.8016	2319799.258	-156.839004	20.965076	0	0.09835	1.48099684	7943.968148	63106629.94	1.37	0.67	0.197015	1.002138	0	175.769104	33.243503	84.203224	0.001309	-0.029313	-0.155619	0.066346	7090.182932
724719.8016	2319799.258	-156.839004	20.965073	0	0.09835	1.48099684	7999.239376	63987830.59	1.37	0.67	0.031485	0.900715	0	177.297805	34.920188	84.652099	0.001309	-0.029313	-0.155619	0.066346	7165.977865
722994.8016	2319774.258	-156.854995	20.965057	0	0.09835	1.48099684	6968.548623	48560669.91	1.37	0.67	-0.235794	1.179481	0	172.803207	325.242584	79.421554	0.112647	-0.109815	-0.07405	0.064164	6307.78324
723894.8016	2319774.258	-156.847	20.964947	0	0.09835	1.48099684	8112.014274	65804775.58	1.37	0.67	-1.062846	6.143145	27	165.956497	353.338623	77.634529	0.112647	-0.029313	-0.155619	0.066346	6027.120093
723919.8016	2319774.258	-156.845993	20.964944	0	0.09835	1.48099684	7544.131043	56913913.19	1.37	0.67	-0.281795	1.695121	0	186.809402	3.479584	77.432678	0.112647	-0.029313	-0.155619	0.066346	5995.819622
734869.8016	2319924.258	-156.740997	20.964936	0	0.087466	1.485766341	6995.940807	48943187.78	1.21	0.6	-0.015555	0.110443	0	174.785095	89.497688	90.757232	0.076133	-0.05062	0	0.037264	8236.87516
724694.8016	2319774.258	-156.839004	20.96485	0	0.09835	1.48099684	7964.40769	63431789.85	1.37	0.67	-0.046849	0.989524	0	177.297805	32.111858	83.46154	0.001309	-0.029313	-0.155619	0.066346	6965.828659
722969.8016	2319749.258	-156.854995	20.964834	0	0.09835	1.48099684	6953.665584	48353465.05	1.37	0.67	-0.069575	1.099223	0	176.050094	331.96051	79.421554	0.112647	-0.109815	-0.07405	0.064164	6307.78324
722994.8016	2319749.258	-156.854995	20.964831	0	0.09835	1.48099684	6988.630238	48840952.6	1.37	0.67	0.110469	1.614045	0	172.803207	332.013031	79.421554	0.112647	-0.109815	-0.110185	0.060296	6307.78324
723869.8016	2319749.258	-156.847	20.964725	0	0.09835	1.48099684	5056.543161	25568628.74	1.37	0.67	0.034112	0.061915	1	176.6828	104.912391	77.634529	0.001309	-0.109815	-0.155619	0.066346	6027.120093
734869.8016	2319899.258	-156.740997	20.96471	0	0.087466	1.485766341	6846.359157	46872633.71	1.21	0.6	-0.111619	0.545493	0	174.293396	100.986862	90.757232	0.076133	-0.05062	0	0.037264	8236.87516
722969.8016	2319724.258	-156.854995	20.964608	0	0.09835	1.48099684	6913.512108	47796649.67	1.37	0.67	-0.032384	0.993458	0	171.292297	319.983001	78.555259	0.112647	-0.109815	-0.110185	0.060296	6170.928717
723844.8016	2319724.258	-156.847	20.964502	0	0.09835	1.48099684	5038.085366	25382304.16	1.37	0.67	-0.083253	0.341291	1	176.6828	169.903686	77.725669	0.001309	-0.109815	-0.155619	0.066346	6041.279621
734869.8016	2319874.258	-156.740997	20.964485	0	0.087466	1.485766341	5001.428814	25014290.18	1.04	0.46	0.928027	8.144609	46	184.328399	280.029754	87.312988	0.001309	-0.029313	-0.282521	0.025621	7623.557873
722969.8016	2319699.258	-156.854995	20.964382	0	0.09835	1.48099684	6933.572842	48074432.36	1.37	0.67	0.220139	1.120953	0	171.292297	329.940948	78.555259	0.112647	-0.109815	-0.110185	0.060296	6170.928717
723819.8016	2319699.258	-156.847	20.964279	0	0.09835	1.48099684	5036.671969	25368064.52	1.37	0.67	-0.050921	0.981316	0	177.853805	122.842124	77.725669	0.112647	-0.109815	-0.155619	0.066346	6041.279621
734869.8016	2319849.258	-156.740997	20.964259	0	0.087466	1.485766341	4354.504711	18961711.28	1.04	0.46	0.013151	0.092108	0	175.175994	234.632064	87.312988	0.001309	-0.029313	0	0.025621	7623.557873
722944.8016	2319674.258	-156.856002	20.96416	0	0.09835	1.48099684	5265.867425	27729359.74	1.37	0.67	0.208811	4.063511	16	182.472305	328.673522	78.544647	0.112647	-0.109815	-0.07405	0.064164	6169.261572
723794.8016	2319674.258	-156.848007	20.964057	0	0.09835	1.48099684	7951.936411	63233292.68	1.37	0.67	0.698073	5.071207	7	169.617401	359.870574	76.333801	0.112647	-0.109815	-0.155619	0.060296	5826.849175
734869.8016	2319824.258	-156.740997	20.964033	0	0.087466	1.485766341	4987.979978	24879944.26	1.04	0.46	0.744298	5.009529	15	164.964096	300.859527	87.312988	0.001309	-0.029313	0	0.025621	7623.557873
722919.8016	2319649.258	-156.856002	20.963937	0	0.09835	1.48099684	7291.366737	53164028.89	1.37	0.67	-0.43202	3.052586	1	178.900405	358.588378	78.544647	0.112647	-0.109815	-0.110185	0.060296	6169.261572
722944.8016	2319649.258	-156.856002	20.963934	0	0.09835	1.48099684	6445.672416	41546692.89	1.37	0.67	0.720826	3.836112	123	170.954498	99.295181	78.544647	0.112647	-0.109815	-0.07405	0.064164	6169.261572
723769.8016	2319649.258	-156.848007	20.963834	0	0.09835	1.48099684	7338.46765	53853107.45	1.37	0.67	-0.324709	1.803253	0	183.237396	16.89538	76.333801	0.112647	-0.109815	-0.110185	0.060296	5826.849175
734869.8016	2319799.258	-156.740997	20.963807	0	0.087466	1.485766341	5035.65667	25357838.1	0.86	0.41	0.723205	9.904354	10	177.293792	295.340301	87.312988	0.001309	-0.029313	-0.388566	0.025621	7623.557873
722919.8016	2319624.258	-156.856002	20.963711	0	0.09835	1.48099684	6429.77356	41341988.03	1.37	0.67	0.603811	4.65937	122	190.501205	282.236175	75.508468	0.112647	-0.109815	-0.110185	0.060296	5701.52874
723719.8016	2319624.258	-156.848007	20.963614	0	0.09835	1.48099684	5033.498384	25336105.98	1.37	0.67	0.031212	0.238315	0	177.716201	205.450027	74.435836	0.112647	-0.109815	-0.07405	0.064164	5540.693681
723744.8016	2319624.258	-156.848007	20.963611	0	0.09835	1.48099684	5051.354329	25516180.56	1.37	0.67	-0.003533	0.261023	0	177.604095	213.418685	74.435836	0.112647	-0.109815	-0.07405	0.064164	5540.693681
734869.8016	2319774.258	-156.740997	20.963582	0	0.086258	1.486295563	5008.10811	25081146.84	0.95	0.46	1.725625	10.8906	60	186.576202	277.44345	85.744171	0.001309	-0.029313	-0.388566	-0.079797	7352.06286
722369.8016	2319599.258	-156.860992	20.963552	1	0.09835	1.48099684	6445.156975	41540048.43	1.37	0.67	4.723295	22.726699	159	183.566604	236.827819	88.551391	0.015347	0.03695	0	NA	7841.348848
722894.8016	2319599.258	-156.856002	20.963489	0	0.09835	1.48099684	6728.525563	45273056.25	1.37	0.67	0.306911	2.541019	24	172.943099	351.373626	76.25962	0.112647	-0.109815	-0.110185	0.060296	5815.529643
722919.8016	2319599.258	-156.856002	20.963486	0	0.09835	1.48099684	6823.49924	46560141.88	1.37	0.67	0.605972	3.65639	3	176.402999	345.377319	75.508468	0.112647	-0.109815	-0.110185	0.060296	5701.52874
723669.8016	2319599.258	-156.848999	20.963395	0	0.09835	1.48099684	5051.20893	25514711.65	1.37	0.67	-0.044909	0.342563	0	174.656906	217.051803	74.087249	0.112647	-0.109815	-0.07405	0.064164	5488.920464
723694.8016	2319599.258	-156.848999	20.963392	0	0.09835	1.48099684	5051.009928	25512701.29	1.37	0.67	0.055435	0.308904	0	172.728607	174.11	74.087249	0.112647	-0.109815	-0.07405	0.064164	5488.920464
734894.8016	2319749.258	-156.740997	20.963353	0	0.086258	1.486295563	6871.322307	47215070.25	1.21	0.6	0.007457	0.320846	0	176.702804	113.193771	85.744171	0.030679	-0.029313	0	-0.079797	7352.06286
722369.8016	2319574.258	-156.860992	20.963326	1	0.09835	1.48099684	6403.50163	41004833.13	1.37	0.67	4.877079	21.896123	36	176.837707	231.023773	97.479766	0.015347	0.03695	0	NA	9502.304779
738644.8016	2319799.258	-156.705001	20.963322	0	0.065925	1.495199011	4145.993843	17189264.95	0.99	0.39	-0.03142	0.22503	106	192.266693	270	35.562477	0.201851	0.188192	0.225441	-0.085217	1264.68977
738669.8016	2319799.258	-156.705001	20.963319	0	0.065925	1.495199011	5348.918017	28610923.95	0.99	0.39	0.396687	1.593093	3	184.932998	228.995361	35.767345	0.007993	0.188192	0.225441	-0.085217	1279.302968
722894.8016	2319574.258	-156.856002	20.963263	0	0.09835	1.48099684	6768.483703	45812371.64	1.37	0.67	0.256098	2.290677	10	172.869903	345.47113	74.240386	0.112647	-0.109815	-0.110185	0.060296	5511.634913
723619.8016	2319574.258	-156.848999	20.963175	0	0.09835	1.48099684	5088.629705	25894152.27	1.37	0.67	0.0233	1.283983	0	175.142196	227.351852	72.019012	0.112647	-0.109815	-0.07405	0.064164	5186.738089
723644.8016	2319574.258	-156.848999	20.963172	0	0.09835	1.48099684	5051.655374	25519222.02	1.37	0.67	-0.097312	0.461427	0	170.321395	267.670837	72.019012	0.112647	-0.109815	-0.07405	0.064164	5186.738089
723669.8016	2319574.258	-156.848999	20.963169	0	0.09835	1.48099684	5033.401108	25335126.71	1.37	0.67	0.057999	0.250597	0	174.656906	178.466186	72.347152	0.112647	-0.109815	-0.07405	0.064164	5234.110403
734919.8016	2319724.258	-156.740997	20.963124	0	0.086258	1.486295563	7091.874462	50294683.38	1.04	0.46	0.084674	0.60641	0	176.883697	270	76.223869	0.030679	-0.029313	0	-0.079797	5810.078205
738494.8016	2319774.258	-156.705993	20.963116	0	0.065925	1.495199011	4129.826237	17055464.75	0.99	0.39	-0.182965	1.012122	10	168.622894	273.606842	34.607528	0.201851	0.188192	0.307538	-0.085217	1197.680994
738519.8016	2319774.258	-156.705993	20.963113	0	0.065925	1.495199011	2922.875887	8543203.451	0.99	0.39	-0.093369	0.668676	19	174.7341	180	35.474956	0.007993	0.188192	0.225441	-0.085217	1258.472503
738544.8016	2319774.258	-156.705993	20.96311	0	0.065925	1.495199011	4140.217504	17141400.98	0.99	0.41	0.27697	2.213385	21	181	68.41397	35.474956	0.201851	0.188192	0.225441	-0.085217	1258.472503
738569.8016	2319774.258	-156.705993	20.963106	0	0.065925	1.495199011	4132.898182	17080847.38	0.99	0.36	0.135866	2.037999	12	179	40.347217	35.474956	0.201851	0.188192	0.225441	-0.085217	1258.472503
738594.8016	2319774.258	-156.705001	20.963103	0	0.065925	1.495199011	2891.299469	8359612.619	0.99	0.36	0.016661	1.464649	15	173	46.643669	35.474956	0.007993	0.188192	0.225441	-0.085217	1258.472503
722369.8016	2319549.258	-156.860992	20.963101	1	0.09835	1.48099684	6466.029004	41809531.08	1.37	0.67	1.418769	21.391368	255	183.566604	240.246154	97.479766	0.015347	0.03695	0	NA	9502.304779
738619.8016	2319774.258	-156.705001	20.9631	0	0.065925	1.495199011	2499.932278	6249661.395	0.98	0.36	-0.853637	5.671679	7	185.183898	178.252502	35.365413	0.007993	0.188192	0.225441	-0.085217	1250.712437
738694.8016	2319774.258	-156.703994	20.96309	0	0.065925	1.495199011	8841.979255	78180597.15	0.99	0.41	0.108803	2.912529	1	167.779205	215.038894	35.882587	0.201851	0.188192	0.225441	-0.085217	1287.56005
738719.8016	2319774.258	-156.703994	20.963087	0	0.065925	1.495199011	8825.680734	77892640.42	0.99	0.41	0.54846	2.858763	2	167.779205	215.799377	37.399311	0.201851	0.188192	0.225441	-0.085217	1398.708463
738744.8016	2319774.258	-156.703994	20.963084	0	0.065925	1.495199011	1721.224646	2962614.282	0.86	0.36	0.157579	1.128437	42	182.369796	0	37.399311	-0.26237	0.188192	0.225441	-0.085217	1398.708463
738769.8016	2319774.258	-156.703994	20.963081	0	0.065925	1.495199011	1690.128779	2856535.29	0.86	0.36	-0.258339	2.151426	3	182.369796	7.567715	38.054965	-0.26237	0.188192	0.225441	-0.085217	1448.180361
738794.8016	2319774.258	-156.703002	20.963077	0	0.073225	1.492003455	4144.040902	17173075	0.99	0.39	0.102305	2.088244	11	193	49.069328	38.054965	0.201851	0.086179	0.307538	-0.076225	1448.180361
738819.8016	2319774.258	-156.703002	20.963074	0	0.073225	1.492003455	4138.136707	17124175.41	0.98	0.39	0.189819	2.165177	30	175.271896	29.155153	38.139575	0.007993	0.188192	0.307538	-0.076225	1454.627181
738844.8016	2319774.258	-156.703002	20.963071	0	0.073225	1.492003455	8668.44408	75141922.77	0.99	0.42	-0.631719	2.857259	2	171.391799	311.494598	38.139575	0.201851	0.086179	0.400458	-0.076225	1454.627181
722894.8016	2319549.258	-156.856002	20.963037	0	0.09835	1.48099684	6748.4879	45542088.94	1.37	0.67	-0.422564	2.551652	16	172.869903	349.91925	74.240386	0.112647	-0.109815	-0.110185	0.060296	5511.634913
723594.8016	2319549.258	-156.848999	20.962952	0	0.09835	1.48099684	8170.174769	66751755.76	1.37	0.67	-0.069006	0.494209	153	176.845397	270	71.552818	0.112647	-0.109815	-0.110185	0.060296	5119.805764
738044.8016	2319749.258	-156.710998	20.962949	0	0.073225	1.492003455	2557.358083	6540080.365	0.86	0.36	0.071561	0.512506	6	169.397293	90	54.341453	-0.126069	-0.084272	0.137794	-0.036562	2952.993514
723619.8016	2319549.258	-156.848999	20.962949	0	0.09835	1.48099684	5070.460268	25709567.33	1.37	0.67	0.214861	1.09561	0	175.142196	241.597564	72.019012	0.112647	-0.109815	-0.07405	0.064164	5186.738089
738069.8016	2319749.258	-156.710006	20.962945	0	0.078641	1.489631896	1585.713801	2514488.259	0.98	0.36	-0.277857	1.479506	0	168.152893	130.079345	55.000766	-0.126069	-0.084272	0.151331	-0.076216	3025.084261
738094.8016	2319749.258	-156.710006	20.962942	0	0.078641	1.489631896	9820.882585	96449734.75	1.04	0.42	-0.094837	0.497111	0	172.752502	179.486862	55.000766	0.144901	-0.084272	0.151891	-0.036562	3025.084261
738119.8016	2319749.258	-156.710006	20.962939	0	0.073225	1.492003455	6782.017186	45995757.11	0.99	0.39	0.678256	3.628123	203	186.207107	194.654266	58.30384	0.144901	-0.084272	0.151331	-0.078118	3399.337759
738144.8016	2319749.258	-156.710006	20.962936	0	0.073225	1.492003455	9750.396366	95070229.29	1.04	0.42	0.001036	0.439468	1	169.3721	327.902618	58.30384	0.144901	-0.084272	0.151331	-0.078118	3399.337759
738394.8016	2319749.258	-156.707	20.962903	0	0.065925	1.495199011	10616.27454	112705285.1	1.04	0.42	0.538493	3.062947	16	171.571197	198.402709	35.45935	0.201851	0.188192	0.225441	-0.085217	1257.365502
738419.8016	2319749.258	-156.707	20.9629	0	0.065925	1.495199011	9362.782665	87661699.23	1.04	0.42	0.459426	3.267098	255	174.365798	228.009872	33.848087	0.201851	0.188192	0.225441	-0.085217	1145.692994
734919.8016	2319699.258	-156.740997	20.962898	0	0.086258	1.486295563	7124.784289	50762551.16	1.04	0.46	0.08404	0.567713	0	191.134094	274.548889	76.223869	0.030679	-0.029313	0	0.025621	5810.078205
738444.8016	2319749.258	-156.707	20.962897	0	0.065925	1.495199011	9327.550402	87003196.5	1.04	0.42	-0.70711	13.375948	231	176.2639	151.190338	33.848087	0.201851	0.188192	0.225441	-0.085217	1145.692994
738469.8016	2319749.258	-156.705993	20.962894	0	0.065925	1.495199011	9178.244262	84240167.73	0.99	0.39	-0.607811	3.088578	9	173.725006	90.026084	34.607528	0.201851	0.188192	0.225441	-0.085217	1197.680994
738494.8016	2319749.258	-156.705993	20.96289	0	0.073225	1.492003455	2427.016277	5890408.009	0.98	0.36	-1.002597	7.438838	52	181.339492	281.130279	34.607528	0.007993	0.188192	0.225441	-0.085217	1197.680994
738519.8016	2319749.258	-156.705993	20.962887	0	0.073225	1.492003455	2934.188031	8609459.401	0.99	0.39	0.406715	3.787479	27	174.7341	192.109756	35.474956	0.201851	0.188192	0.307538	-0.085217	1258.472503
738819.8016	2319749.258	-156.703002	20.962848	0	0.073225	1.492003455	4152.749445	17245327.95	0.98	0.39	0.023355	1.247583	20	175.271896	141.027786	38.139575	0.201851	0.086179	0.307538	-0.076225	1454.627181
738844.8016	2319749.258	-156.703002	20.962845	0	0.078641	1.489631896	5196.819129	27006929.06	0.99	0.42	0.766206	3.704077	6	182.418197	145.352462	38.139575	0.201851	0.188192	0.307538	-0.076225	1454.627181
722894.8016	2319524.258	-156.856002	20.962811	0	0.09835	1.48099684	6788.512674	46083904.33	1.37	0.67	-0.443261	2.345643	8	176.402999	340.963867	72.017974	0.112647	-0.109815	-0.110185	0.060296	5186.588579
737919.8016	2319724.258	-156.712005	20.962739	0	0.071	1.492977563	3087.631554	9533468.613	0.86	0.36	-0.376561	2.432998	2	176.119903	84.04248	55.105876	-0.126069	-0.084272	0.151331	-0.076216	3036.65757
737944.8016	2319724.258	-156.712005	20.962736	0	0.073225	1.492003455	2675.658438	7159148.077	0.98	0.36	-0.176025	1.284882	1	177.813293	11.813627	55.105876	-0.126069	-0.084272	0.151891	-0.076216	3036.65757
737969.8016	2319724.258	-156.710998	20.962733	0	0.065925	1.495199011	1693.714661	2868669.353	0.98	0.36	-0.040491	0.577996	0	182.012207	64.365814	53.253295	-0.126069	-0.084272	0.128249	-0.076216	2835.913428
723544.8016	2319524.258	-156.850006	20.962733	0	0.09835	1.48099684	5074.381581	25749348.43	1.37	0.67	-0.108065	1.085955	1	184.577697	288.872192	69.923568	0.112647	-0.109815	-0.110185	0.060296	4889.305362
723569.8016	2319524.258	-156.850006	20.96273	0	0.09835	1.48099684	5072.828409	25733588.07	1.37	0.67	0.291126	1.378454	2	184.577697	226.996307	70.065902	0.112647	-0.109815	-0.110185	0.060296	4909.230623
737994.8016	2319724.258	-156.710998	20.962729	0	0.078641	1.489631896	9961.864569	99238745.69	1.36	0.65	-1.278693	6.156293	4	170.381195	207.08258	53.253295	0.144901	-0.084272	0.151331	-0.076216	2835.913428
723594.8016	2319524.258	-156.848999	20.962727	0	0.09835	1.48099684	8149.909392	66421023.1	1.37	0.67	-0.069006	0.494209	151	192.040496	270	70.065902	0.112647	-0.109815	-0.110185	0.060296	4909.230623
738019.8016	2319724.258	-156.710998	20.962726	0	0.073225	1.492003455	3966.233242	15731006.13	0.99	0.41	0.183475	1.07564	0	169.414901	278.875091	52.36618	0.144901	-0.084272	0.151331	-0.076216	2742.216808
738044.8016	2319724.258	-156.710998	20.962723	0	0.065925	1.495199011	2033.92851	4136865.184	0.98	0.39	0.315591	2.45875	3	185.667495	4.346307	52.36618	-0.126069	-0.084272	0.128249	-0.076216	2742.216808
738069.8016	2319724.258	-156.710006	20.96272	0	0.073225	1.492003455	2526.027518	6380815.022	0.86	0.36	-0.37429	2.20771	6	169.397293	12.993486	52.363353	-0.126069	-0.084272	0.151331	-0.076216	2741.920737
738144.8016	2319724.258	-156.710006	20.96271	0	0.073225	1.492003455	2507.419814	6287154.124	0.86	0.36	-0.162676	0.775702	1	177.218704	235.520233	53.921184	-0.003091	-0.084272	0.151331	-0.078118	2907.494084
738169.8016	2319724.258	-156.708999	20.962707	0	0.073225	1.492003455	6397.625467	40929611.62	0.99	0.39	-0.984849	7.348066	64	174.956695	349.013153	57.347583	0.144901	-0.084272	0.151331	-0.076216	3288.745276
738194.8016	2319724.258	-156.708999	20.962704	0	0.065925	1.495199011	10727.25648	115074031.6	1.04	0.42	1.324677	8.178133	34	180.981903	91.038833	57.347583	0.144901	-0.084272	0.128249	-0.076216	3288.745276
738219.8016	2319724.258	-156.708999	20.9627	0	0.065925	1.495199011	2346.959015	5508216.618	0.86	0.36	0.044357	2.936734	1	161.186706	35.993709	56.758201	-0.126069	-0.004278	0.128249	-0.076216	3221.493381
738244.8016	2319724.258	-156.708999	20.962697	0	0.065925	1.495199011	9476.74239	89808646.33	1.04	0.42	0.929516	6.26174	69	171.561401	102.583656	56.758201	0.144901	-0.084272	0.128249	-0.076216	3221.493381
738269.8016	2319724.258	-156.707992	20.962694	0	0.065925	1.495199011	2488.427445	6192271.149	0.98	0.36	0.167738	0.786188	7	179.4962	307.125701	51.163806	-0.003091	-0.004278	0.091801	-0.076216	2617.735044
738294.8016	2319724.258	-156.707992	20.962691	0	0.065925	1.495199011	2249.428129	5059926.908	0.98	0.36	0.247838	1.386733	2	166.504196	27.028673	51.163806	-0.126069	-0.004278	0.128249	-0.076216	2617.735044
738319.8016	2319724.258	-156.707992	20.962687	0	0.065925	1.495199011	2219.383148	4925661.558	0.98	0.36	-0.267677	1.514808	0	166.504196	24.588939	42.481796	-0.126069	-0.004278	0.091801	-0.076216	1804.702991
738344.8016	2319724.258	-156.707992	20.962684	0	0.065925	1.495199011	2189.496795	4793896.215	0.98	0.36	0.244294	1.338475	0	166.552398	16.107154	42.481796	-0.126069	-0.004278	0.091801	-0.076216	1804.702991
738369.8016	2319724.258	-156.707	20.962681	0	0.065925	1.495199011	2159.775652	4664630.867	0.98	0.36	-0.228103	1.313561	1	166.552398	19.537025	35.594501	-0.26237	0.188192	0.225441	-0.085217	1266.968501
725819.8016	2319549.258	-156.828002	20.962681	0	0.09835	1.48099684	8454.562672	71479629.97	1.37	0.67	0.272834	18.498697	255	174.606994	40.217395	162.957275	-0.007105	0.292972	0	NA	26555.07348
738394.8016	2319724.258	-156.707	20.962678	0	0.065925	1.495199011	10600.6849	112374520.3	1.04	0.42	-0.469172	3.299865	5	171.571197	179.365188	35.594501	0.201851	0.188192	0.225441	-0.085217	1266.968501
725844.8016	2319549.258	-156.828002	20.962678	0	0.09835	1.48099684	8489.878651	72078039.51	1.37	0.67	-0.165629	18.927368	14	176	44.248138	162.957275	-0.007105	0.292972	0	NA	26555.07348
738419.8016	2319724.258	-156.707	20.962674	0	0.065925	1.495199011	10596.75652	112291248.7	1.04	0.42	0.006425	1.386831	63	171.571197	224.248214	34.954483	0.201851	0.188192	0.307538	-0.085217	1221.815882
734944.8016	2319674.258	-156.740005	20.962669	0	0.086258	1.486295563	6959.136002	48429573.89	1.04	0.46	-0.117611	1.102833	0	177.170394	274.00299	74.398376	0.030679	-0.029313	0	-0.079797	5535.118351
734969.8016	2319674.258	-156.740005	20.962666	0	0.086258	1.486295563	4765.313762	22708215.25	0.95	0.46	-0.021187	0.221438	0	165.438507	330.810211	73.260147	0.001309	-0.029313	0	0.025621	5367.049138
722369.8016	2319499.258	-156.860992	20.962649	1	0.09835	1.48099684	6486.930224	42080263.73	1.37	0.67	3.769154	20.030206	255	175.436798	237.775405	109.204681	0.015347	0.03695	0	NA	11925.66235
722869.8016	2319499.258	-156.856002	20.962589	0	0.09835	1.48099684	6693.509445	44803068.69	1.37	0.67	0.437694	5.257509	31	174.223007	285.947082	72.017974	0.112647	-0.109815	-0.07405	0.064164	5186.588579
737819.8016	2319699.258	-156.712997	20.962526	0	0.071	1.492977563	2763.830602	7638759.597	0.98	0.39	-0.019097	0.160855	0	175.035705	70.066581	59.045898	0.144901	-0.084272	0.151331	-0.076216	3486.418071
737844.8016	2319699.258	-156.712005	20.962523	0	0.073225	1.492003455	7108.300162	50527931.19	1.36	0.65	0.106722	0.764297	37	185.921707	90	59.045898	0.144901	-0.084272	0.151331	-0.076216	3486.418071
737869.8016	2319699.258	-156.712005	20.96252	0	0.073225	1.492003455	2762.734233	7632700.442	0.86	0.36	-0.111951	0.51663	0	162.737106	34.978576	57.231422	-0.126069	-0.084272	0.151331	-0.076216	3275.435664
737894.8016	2319699.258	-156.712005	20.962517	0	0.073225	1.492003455	10083.88371	101684710.7	1.36	0.65	1.584554	14.573292	255	176.345794	192.800247	57.231422	0.144901	-0.084272	0.151331	-0.076216	3275.435664
723519.8016	2319499.258	-156.850006	20.96251	0	0.09835	1.48099684	5076.180532	25767608.79	1.37	0.67	0.072198	1.014644	0	174.9971	276.437591	69.923568	0.112647	-0.109815	-0.110185	0.060296	4889.305362
723544.8016	2319499.258	-156.850006	20.962507	0	0.09835	1.48099684	8100.383063	65616205.77	1.37	0.67	-1.600073	10.574808	162	192.090393	356.115234	69.923568	0.112647	-0.109815	-0.110185	0.060296	4889.305362
725794.8016	2319524.258	-156.828002	20.962458	0	0.09835	1.48099684	8437.760686	71195805.39	1.37	0.67	3.857568	18.70965	255	174.606994	39.63351	139.381973	-0.007105	0.292972	0	NA	19427.3344
725819.8016	2319524.258	-156.828002	20.962455	0	0.09835	1.48099684	8473.072933	71792964.93	1.37	0.67	-3.686528	18.321977	16	169.310501	39.511192	150.317016	-0.007105	0.292972	0	NA	22595.2053
734969.8016	2319649.258	-156.740005	20.96244	0	0.086258	1.486295563	4401.470076	19372938.83	0.95	0.46	0.218063	1.236325	1	190.7686	177.254531	73.260147	0.001309	-0.029313	0	-0.079797	5367.049138
722869.8016	2319474.258	-156.856002	20.962363	0	0.09835	1.48099684	6653.664653	44271253.31	1.37	0.67	0.691958	6.224693	46	182.726699	273.717437	70.541763	0.112647	-0.109815	-0.110185	0.060296	4976.140327
737694.8016	2319674.258	-156.714004	20.962317	0	0.073225	1.492003455	7536.892468	56804748.07	0.99	0.42	-3.370814	17.362482	143	177.846496	210.748336	60.216365	0.144901	-0.084272	0.151331	-0.076216	3626.010614
737719.8016	2319674.258	-156.714004	20.962313	0	0.073225	1.492003455	2944.43851	8669718.139	0.86	0.36	0.112539	1.050444	1	166.588897	3.797455	59.811859	-0.126069	-0.084272	0.151331	-0.076216	3577.458477
737744.8016	2319674.258	-156.712997	20.96231	0	0.073225	1.492003455	7446.898615	55456298.98	1.36	0.65	-0.193293	5.699878	46	187.234603	236.563018	59.811859	0.144901	-0.084272	0.151331	-0.078118	3577.458477
737769.8016	2319674.258	-156.712997	20.962307	0	0.073225	1.492003455	10260.16444	105270974.3	1.36	0.65	-3.202061	13.962343	63	174.1259	137.732391	59.351684	0.144901	-0.084272	0.151331	-0.076216	3522.622394
737794.8016	2319674.258	-156.712997	20.962304	0	0.073225	1.492003455	7217.914015	52098282.73	1.04	0.42	0.309168	2.385531	35	182.738998	47.371555	59.351684	0.144901	-0.084272	0.151331	-0.078118	3522.622394
737819.8016	2319674.258	-156.712997	20.962301	0	0.071	1.492977563	2571.3646	6611915.906	0.98	0.39	-0.545618	3.90166	7	188.469894	0	58.648956	0.144901	-0.084272	0.151331	-0.048281	3439.70004
723469.8016	2319474.258	-156.850997	20.96229	0	0.09835	1.48099684	7036.840579	49517125.33	1.37	0.67	-0.035051	2.416682	3	169.4496	38.292243	68.59169	0.112647	-0.109815	-0.110185	0.060296	4704.819937
723494.8016	2319474.258	-156.850006	20.962287	0	0.09835	1.48099684	8030.607436	64490655.79	1.37	0.67	-1.456356	9.065615	8	174.860198	355.081604	68.59169	0.112647	-0.109815	-0.110185	0.060296	4704.819937
725769.8016	2319499.258	-156.828994	20.962236	0	0.09835	1.48099684	8402.448802	70601145.87	1.37	0.67	-2.855324	19.642274	255	176.154296	90	139.381973	-0.007105	0.292972	0	NA	19427.3344
725794.8016	2319499.258	-156.828002	20.962233	0	0.09835	1.48099684	8419.247024	70883720.45	1.37	0.67	1.749606	12.3364	255	174.606994	90	139.381973	-0.007105	0.292972	0	NA	19427.3344
734994.8016	2319624.258	-156.740005	20.962211	0	0.086258	1.486295563	4230.019558	17893065.46	0.95	0.46	0.049433	0.233161	0	174.822204	127.94564	72.821922	0.001309	-0.029313	0	-0.079797	5303.032324
722869.8016	2319449.258	-156.856002	20.962137	0	0.09835	1.48099684	7242.614276	52455461.55	1.37	0.67	0.477363	2.887168	2	167	350.030517	70.541763	0.112647	-0.109815	-0.110185	0.060296	4976.140327
737594.8016	2319649.258	-156.714996	20.962104	0	0.071	1.492977563	6127.217805	37542798.03	1.04	0.42	-0.069158	0.495302	0	174.095703	270	59.617534	0.144901	-0.084272	0.151891	-0.076216	3554.25036
737619.8016	2319649.258	-156.714996	20.962101	0	0.078641	1.489631896	2848.031654	8111284.302	0.99	0.36	-1.254257	9.765873	1	192.911102	96.0764	59.877265	0.144901	-0.084272	0.151891	-0.076216	3585.286864
737644.8016	2319649.258	-156.714004	20.962097	0	0.071	1.492977563	3273.16202	10713589.61	0.98	0.36	0.092094	0.557895	0	166.548995	170.182876	59.877265	-0.126069	-0.084272	0.151891	-0.076216	3585.286864
737669.8016	2319649.258	-156.714004	20.962094	0	0.078641	1.489631896	6071.255357	36860141.61	1.36	0.65	0.062644	0.448645	0	158.661499	270	60.216365	0.144901	-0.084272	0.151891	-0.076216	3626.010614
737694.8016	2319649.258	-156.714004	20.962091	0	0.073225	1.492003455	7596.986602	57714205.43	1.36	0.65	-0.439094	3.141628	174	177.933807	270	60.216365	0.144901	-0.084272	0.151331	-0.078118	3626.010614
723444.8016	2319449.258	-156.850997	20.962068	0	0.09835	1.48099684	7002.665123	49037318.82	1.37	0.67	0.047281	2.34689	1	169.4496	40.101261	67.000228	0.112647	-0.109815	-0.07405	0.064164	4489.030552
723469.8016	2319449.258	-156.850997	20.962065	0	0.09835	1.48099684	7995.725783	63931630.8	1.37	0.67	1.39997	9.642499	4	174.966705	354.347259	68.59169	0.112647	-0.109815	-0.110185	0.060296	4704.819937
725744.8016	2319474.258	-156.828994	20.962013	0	0.09835	1.48099684	8348.616735	69699401.39	1.37	0.67	0.394781	25.178735	255	177.263504	46.869617	121.536193	-0.006138	-0.097193	0	NA	14771.04621
725769.8016	2319474.258	-156.828994	20.96201	0	0.09835	1.48099684	8383.93171	70290310.92	1.37	0.67	-2.855324	19.642274	255	177.263504	90	139.381973	-0.007105	0.292972	0	NA	19427.3344
735019.8016	2319599.258	-156.740005	20.961983	0	0.086258	1.486295563	6649.307473	44213289.87	0.95	0.46	0.171922	0.91931	0	171.812805	335.277984	72.49755	0.030679	-0.029313	0	0.025621	5255.894756
737469.8016	2319624.258	-156.716003	20.961894	0	0.071	1.492977563	2787.842183	7772064.037	0.98	0.36	1.801149	10.20284	10	201.857604	198.972793	58.417289	0.144901	-0.084272	0.172817	-0.076216	3412.579654
737494.8016	2319624.258	-156.716003	20.961891	0	0.071	1.492977563	2825.82605	7985292.865	0.99	0.36	-0.479021	2.39253	14	176.807098	296.451507	58.417289	0.144901	-0.084272	0.151891	-0.076216	3412.579654
737519.8016	2319624.258	-156.716003	20.961888	0	0.078641	1.489631896	6183.583463	38236704.44	1.36	0.65	0.010278	0.073613	0	168.774093	270	59.849365	0.144901	-0.084272	0.151891	-0.076216	3581.946491
737544.8016	2319624.258	-156.714996	20.961885	0	0.078641	1.489631896	6164.75079	38004152.3	1.36	0.65	-0.043533	0.311785	0	168.245498	270	59.849365	0.144901	-0.084272	0.151891	-0.076216	3581.946491
737569.8016	2319624.258	-156.714996	20.961881	0	0.071	1.492977563	10542.24815	111138996.1	1.36	0.65	-0.448525	1.978434	117	175.379806	184.463287	60.786468	0.144901	-0.084272	0.151331	-0.076216	3694.994692
737594.8016	2319624.258	-156.714996	20.961878	0	0.078641	1.489631896	3306.860641	10935327.3	0.98	0.36	-0.088809	0.789114	1	162.871093	162.02069	60.786468	-0.126069	-0.084272	0.151891	-0.076216	3694.994692
723394.8016	2319424.258	-156.850997	20.961848	0	0.09835	1.48099684	6955.930688	48384971.74	1.37	0.67	0.336691	1.763534	0	183.745101	23.720134	65.04718	0.112647	-0.109815	-0.07405	0.064164	4231.135626
723419.8016	2319424.258	-156.850997	20.961845	0	0.09835	1.48099684	7966.730578	63468796.1	1.37	0.67	1.662548	10.229214	3	180	354.628234	65.704277	0.112647	-0.109815	-0.110185	0.060296	4317.052016
725694.8016	2319449.258	-156.828994	20.961793	0	0.09835	1.48099684	8315.076802	69140502.22	1.37	0.67	1.353284	18.211694	255	184.434295	55.819377	105.881713	-0.011189	-0.05062	0	NA	11210.93715
725719.8016	2319449.258	-156.828994	20.96179	0	0.09835	1.48099684	8331.826139	69419326.81	1.37	0.67	-4.96526	20.858644	255	184.434295	45.587112	121.536193	-0.006138	-0.097193	0	NA	14771.04621
725744.8016	2319449.258	-156.828994	20.961787	0	0.09835	1.48099684	8367.137284	70008986.33	1.37	0.67	2.855324	19.642274	255	177.263504	90	121.536193	-0.006138	-0.097193	0	NA	14771.04621
735019.8016	2319574.258	-156.740005	20.961757	0	0.086258	1.486295563	6664.671692	44417848.76	0.95	0.46	-0.135419	1.372538	0	171.812805	340.619873	72.436767	0.030679	-0.029313	0	-0.079797	5247.085213
722344.8016	2319399.258	-156.861999	20.961749	0	0.09835	1.48099684	6265.153221	39252144.88	1.37	0.67	-0.385581	10.171116	84	174.785202	229.48674	143.000305	-0.033764	0.313458	0	NA	20449.08723
737194.8016	2319599.258	-156.718994	20.961704	0	0.078641	1.489631896	2957.975781	8749620.721	0.98	0.39	0.099838	0.684714	0	178.012298	85.587043	62.348369	-0.126069	-0.092744	0.188169	-0.033243	3887.319117
737219.8016	2319599.258	-156.718994	20.961701	0	0.071	1.492977563	2047.200921	4191031.611	0.98	0.36	0.239812	2.252036	15	191.589599	222.677688	62.348369	-0.126069	-0.092744	0.188169	-0.036562	3887.319117
737244.8016	2319599.258	-156.718002	20.961698	0	0.071	1.492977563	2029.073624	4117139.772	0.98	0.36	-0.267719	0.866158	15	194.091903	228.310882	62.348369	-0.126069	-0.084272	0.172817	-0.048281	3887.319117
737269.8016	2319599.258	-156.718002	20.961694	0	0.071	1.492977563	10418.594	108547100.9	1.36	0.65	0.030046	0.213862	1	173	297.858795	61.579788	0.144901	-0.084272	0.172817	-0.048281	3792.07029
737294.8016	2319599.258	-156.718002	20.961691	0	0.071	1.492977563	2986.654948	8920107.778	1.04	0.42	-0.194335	1.44199	21	183.218902	250.797225	61.579788	0.144901	-0.092744	0.172817	-0.036562	3792.07029
737319.8016	2319599.258	-156.718002	20.961688	0	0.071	1.492977563	4370.055931	19097388.84	0.99	0.41	-0.228925	0.956215	1	169.281906	68.539031	61.459403	0.144901	-0.084272	0.151891	-0.036562	3777.258217
737344.8016	2319599.258	-156.716995	20.961685	0	0.071	1.492977563	10439.72019	108987757.6	1.04	0.42	0.132292	0.521451	0	172.488998	128.233978	61.459403	0.144901	-0.084272	0.151331	-0.036562	3777.258217
737369.8016	2319599.258	-156.716995	20.961681	0	0.071	1.492977563	2926.358545	8563574.334	0.99	0.36	0.343521	5.943039	5	177.550094	296.892791	60.427169	0.144901	-0.084272	0.151891	-0.036562	3651.442753
737394.8016	2319599.258	-156.716995	20.961678	0	0.071	1.492977563	10473.17252	109687342.6	1.36	0.65	-0.075063	0.664013	1	175.192794	247.803848	60.427169	0.144901	-0.084272	0.151331	-0.076216	3651.442753
737419.8016	2319599.258	-156.716995	20.961675	0	0.071	1.492977563	4308.287265	18561339.16	0.99	0.41	-0.136553	1.410512	1	173.954696	100.565711	58.59954	0.144901	-0.084272	0.188169	-0.036562	3433.906088
737444.8016	2319599.258	-156.716003	20.961672	0	0.071	1.492977563	2838.826618	8058936.567	0.98	0.36	-0.428011	2.754798	23	180	269.60144	58.59954	0.144901	-0.084272	0.151891	-0.048281	3433.906088
737469.8016	2319599.258	-156.716003	20.961669	0	0.078641	1.489631896	2844.360622	8090387.348	0.99	0.41	1.114155	5.771796	13	184.124694	304.180908	58.417289	0.144901	-0.084272	0.172817	-0.078118	3412.579654
723369.8016	2319399.258	-156.852005	20.961625	0	0.09835	1.48099684	7937.944408	63010961.42	1.37	0.67	1.302148	9.752544	3	173.518402	357.038818	65.04718	0.112647	-0.109815	-0.110185	0.060296	4231.135626
725644.8016	2319424.258	-156.830001	20.961574	0	0.09835	1.48099684	8263.066508	68278268.12	1.37	0.67	1.226585	7.421979	22	163.913803	41.057037	95.168884	-0.011189	-0.05062	0	NA	9057.116482
725669.8016	2319424.258	-156.830001	20.961571	0	0.09835	1.48099684	8279.770087	68554592.69	1.37	0.67	0.588811	8.785107	116	163.913803	33.617221	98.685264	-0.011189	-0.05062	0	NA	9738.781331
725694.8016	2319424.258	-156.828994	20.961568	0	0.09835	1.48099684	8296.51537	68832167.28	1.37	0.67	2.347037	14.860137	187	184.675506	45.843143	98.685264	-0.011189	-0.05062	0	NA	9738.781331
735044.8016	2319549.258	-156.738998	20.961528	0	0.086258	1.486295563	7177.673036	51518990.21	1.21	0.6	0.085361	0.611332	3	180.990493	0	72.436767	0.030679	-0.029313	0	-0.079797	5247.085213
737069.8016	2319574.258	-156.720001	20.961494	0	0.071	1.492977563	10324.4306	106593867.2	1.36	0.65	0.754218	3.896776	43	183.680404	201.697525	63.855796	0.030679	-0.029313	0	-0.069876	4077.562683
737094.8016	2319574.258	-156.720001	20.961491	0	0.071	1.492977563	2144.29261	4597990.797	0.98	0.36	-0.573089	4.716101	14	185.994094	277.213531	63.855796	0.001309	-0.029313	-0.220331	-0.069876	4077.562683
737119.8016	2319574.258	-156.718994	20.961488	0	0.073225	1.492003455	2124.052486	4511598.963	0.98	0.36	0.674115	4.521624	26	185.994094	270.359283	62.547382	0.001309	-0.029313	0	-0.069876	3912.174995
737144.8016	2319574.258	-156.718994	20.961485	0	0.073225	1.492003455	2104.211758	4427707.123	0.98	0.36	-0.015792	0.245509	33	198.658401	198.387527	62.547382	0.001309	-0.029313	0	-0.069876	3912.174995
737169.8016	2319574.258	-156.718994	20.961481	0	0.073225	1.492003455	2851.627426	8131778.977	0.98	0.36	0.34317	2.780209	0	186	263.447052	61.369377	-0.126069	-0.092744	0.188169	-0.078118	3766.200433
737194.8016	2319574.258	-156.718994	20.961478	0	0.073225	1.492003455	2065.774298	4267423.45	0.98	0.36	-0.161778	0.891767	15	191.589599	244.921691	61.369377	-0.126069	-0.092744	0.188169	-0.078118	3766.200433
722844.8016	2319374.258	-156.856994	20.961463	1	0.09835	1.48099684	6559.090462	43021667.69	1.37	0.67	-1.007882	7.180592	11	168.090103	270	74.87059	0.112647	-0.109815	-0.110185	0.060296	5605.605247
723319.8016	2319374.258	-156.852005	20.961406	0	0.09835	1.48099684	6875.110499	47267144.37	1.37	0.67	0.174124	1.35636	0	167.625701	5.540726	63.273803	0.112647	-0.109815	-0.07405	0.064164	4003.574146
723344.8016	2319374.258	-156.852005	20.961402	0	0.09835	1.48099684	6887.593014	47438937.53	1.37	0.67	0.265874	1.508439	0	171.522705	22.2789	63.273803	0.112647	-0.109815	-0.110185	0.060296	4003.574146
725619.8016	2319399.258	-156.830001	20.961351	0	0.09835	1.48099684	8227.764495	67696108.59	1.37	0.67	-0.930288	4.704892	5	167.495193	47.353843	95.168884	-0.011189	-0.05062	0	NA	9057.116482
725644.8016	2319399.258	-156.830001	20.961348	0	0.09835	1.48099684	8244.463789	67971183.17	1.37	0.67	0.116597	5.112583	13	163.913803	49.821773	95.168884	-0.011189	-0.05062	0	NA	9057.116482
735044.8016	2319524.258	-156.738998	20.961302	0	0.086258	1.486295563	4757.114586	22630139.18	0.86	0.41	0.115109	1.479608	0	167.498703	111.420944	72.914024	0.001309	-0.029313	0	0.025621	5316.454896
722344.8016	2319349.258	-156.861999	20.961298	0	0.09835	1.48099684	6306.533135	39772360.18	1.37	0.67	-1.204565	8.562741	166	160.440795	270	143.000305	-0.033764	0.313458	0	NA	20449.08723
736994.8016	2319549.258	-156.720993	20.961278	0	0.071	1.492977563	3760.548176	14141722.58	0.86	0.36	-0.259564	1.858339	2	183.902999	270	65.057205	0.001309	-0.129149	-0.383625	-0.069876	4232.439922
737019.8016	2319549.258	-156.720001	20.961275	0	0.071	1.492977563	3744.729661	14023000.23	0.86	0.36	0.440566	2.229037	2	183.902999	304.723449	64.249359	0.001309	-0.129149	-0.220331	-0.069876	4127.980132
737044.8016	2319549.258	-156.720001	20.961272	0	0.071	1.492977563	10312.0078	106337504.9	1.36	0.65	-0.568501	3.471619	2	182.788803	198.629592	64.249359	0.030679	-0.129149	-0.220331	-0.069876	4127.980132
722819.8016	2319349.258	-156.856994	20.96124	1	0.09835	1.48099684	6308.412679	39796070.53	1.37	0.67	0.92705	4.899715	60	204.024902	284.97052	74.87059	0.112647	-0.109815	-0.110185	0.060296	5605.605247
722844.8016	2319349.258	-156.856994	20.961237	1	0.09835	1.48099684	6578.901913	43281950.38	1.37	0.67	-0.764138	7.445863	28	168.090103	282.832092	74.87059	0.112647	-0.109815	-0.110185	0.060296	5605.605247
723294.8016	2319349.258	-156.852005	20.961183	0	0.09835	1.48099684	7874.585814	62009101.74	1.37	0.67	-1.695081	10.088144	2	174.555297	342.756042	63.171619	0.112647	-0.109815	-0.110185	0.060296	3990.653447
725569.8016	2319374.258	-156.830993	20.961132	0	0.09835	1.48099684	8175.810326	66843874.49	1.37	0.67	0.194587	3.881969	15	169.0876	20.336343	89.353897	-0.011189	-0.05062	0	NA	7984.118909
725594.8016	2319374.258	-156.830001	20.961129	0	0.09835	1.48099684	8192.462942	67116449.06	1.37	0.67	0.930507	4.705444	9	169.780303	47.353569	89.353897	-0.011189	-0.05062	0	NA	7984.118909
735044.8016	2319499.258	-156.738998	20.961076	0	0.087466	1.485766341	4751.561977	22577341.22	0.95	0.41	0.318079	1.30033	1	167.498703	120.370414	72.914024	0.001309	-0.029313	0	0.025621	5316.454896
722319.8016	2319324.258	-156.861999	20.961075	0	0.09835	1.48099684	6230.418917	38818119.88	1.37	0.67	0.208505	9.568304	54	182.906005	239.48944	148.118957	-0.033764	0.313458	0	NA	21939.22542
736944.8016	2319524.258	-156.720993	20.961059	0	0.071	1.492977563	3248.513392	10552839.26	0.98	0.39	1.424202	9.986914	90	201.266098	181.204437	65.716026	0.030679	-0.129149	-0.383625	-0.069876	4318.596073
736969.8016	2319524.258	-156.720993	20.961056	0	0.071	1.492977563	10264.80913	105366306.5	1.04	0.42	-0.375832	2.328907	8	179.906402	160.229553	64.997383	0.030679	-0.129149	-0.383625	-0.069876	4224.659797
723244.8016	2319324.258	-156.852996	20.960963	0	0.09835	1.48099684	6791.753289	46127912.74	1.37	0.67	0.062861	1.73746	3	177	326.257904	62.727016	0.112647	-0.109815	-0.110185	0.060296	3934.678536
723269.8016	2319324.258	-156.852996	20.96096	0	0.09835	1.48099684	6806.878058	46333588.9	1.37	0.67	0.344858	1.762155	5	177	326.792938	61.871635	-0.318563	-0.102131	-0.043198	-0.055804	3828.099218
725519.8016	2319349.258	-156.830993	20.960912	0	0.09835	1.48099684	8105.21779	65694555.42	1.37	0.67	0.173669	1.24362	2	173.870895	0	87.781738	-0.011189	-0.05062	0	NA	7705.633526
725544.8016	2319349.258	-156.830993	20.960909	0	0.09835	1.48099684	8140.513802	66267964.96	1.37	0.67	0.077875	2.154961	12	169.0876	47.798446	87.781738	-0.011189	-0.05062	0	NA	7705.633526
735044.8016	2319474.258	-156.738998	20.960851	0	0.087466	1.485766341	4746.13456	22525793.26	0.95	0.41	-0.074331	0.906174	3	168.469497	136.516067	73.705329	0.001309	-0.029313	0	0.025621	5432.475523
722319.8016	2319299.258	-156.861999	20.960849	0	0.09835	1.48099684	6209.761447	38561137.23	1.37	0.67	1.059006	7.340447	55	182.906005	268.107788	148.118957	-0.033764	0.313458	0	NA	21939.22542
736919.8016	2319499.258	-156.720993	20.960836	0	0.071	1.492977563	6119.449059	37447656.79	0.98	0.39	-0.03703	0.358492	0	179.658294	109.165794	65.716026	0.030679	-0.129149	-0.383625	-0.069876	4318.596073
736944.8016	2319499.258	-156.720993	20.960833	0	0.073225	1.492003455	6118.121614	37431412.08	0.98	0.39	-0.028934	0.113631	0	167.073699	230.754486	65.716026	0.030679	-0.129149	-0.383625	-0.069876	4318.596073
722794.8016	2319299.258	-156.856994	20.960792	0	0.09835	1.48099684	6488.966989	42106692.58	1.37	0.67	-1.717834	6.966582	184	198.485504	311.34671	80.514099	0.112647	-0.109815	-0.110185	0.060296	6482.520138
723219.8016	2319299.258	-156.852996	20.96074	0	0.09835	1.48099684	6756.509838	45650425.19	1.37	0.67	0.236002	1.689755	3	175.201202	270	62.727016	0.112647	-0.109815	-0.110185	0.060296	3934.678536
725469.8016	2319324.258	-156.830993	20.960692	0	0.09835	1.48099684	8053.326724	64856071.32	1.37	0.67	-0.233942	1.076194	0	168.985305	31.434431	86.696304	0.001309	-0.029313	-0.155619	0.066346	7516.249127
725494.8016	2319324.258	-156.830993	20.960689	0	0.09835	1.48099684	8088.617363	65425730.85	1.37	0.67	0.173669	1.24362	1	173.870895	0	86.696304	0.001309	-0.029313	-0.155619	0.066346	7516.249127
725519.8016	2319324.258	-156.830993	20.960686	0	0.09835	1.48099684	8123.908565	65997890.37	1.37	0.67	-0.173669	1.24362	13	168.386199	0	86.696304	0.001309	-0.029313	-0.155619	0.066346	7516.249127
722319.8016	2319274.258	-156.861999	20.960623	0	0.09835	1.48099684	6189.136013	38305404.59	1.37	0.67	1.006022	7.375823	43	173.020996	268.116973	148.315933	-0.033764	0.313458	0	NA	21997.61598
735069.8016	2319449.258	-156.738998	20.960622	0	0.087466	1.485766341	4711.188141	22195293.7	0.86	0.41	0.313282	1.153911	2	170.380004	328.216369	74.032066	0.001309	-0.029313	0	0.025621	5480.746796
736869.8016	2319474.258	-156.722	20.960617	0	0.071	1.492977563	2985.362656	8912390.188	0.86	0.36	-0.003634	0.165556	0	166.657592	216.168685	66.092643	0.001309	-0.029313	0	-0.069876	4368.237459
736894.8016	2319474.258	-156.722	20.960614	0	0.071	1.492977563	6102.332945	37238467.37	0.98	0.39	0.02837	0.273182	0	177.986099	87.644973	66.092643	0.030679	-0.029313	-0.220331	-0.069876	4368.237459
722794.8016	2319274.258	-156.856994	20.960566	0	0.09835	1.48099684	6469.169954	41850159.89	1.37	0.67	0.588297	5.408026	166	178.194503	328.503875	75.421142	0.112647	-0.109815	-0.110185	0.060296	5688.348661
723169.8016	2319274.258	-156.854003	20.960521	0	0.09835	1.48099684	6705.090065	44958232.78	1.37	0.67	0.154467	1.106156	1	180.602905	270	64.202034	0.112647	-0.109815	-0.110185	0.060296	4121.90117
723194.8016	2319274.258	-156.852996	20.960518	0	0.09835	1.48099684	6721.267562	45175437.64	1.37	0.67	-0.236002	1.689755	1	173.428604	270	64.202034	0.112647	-0.109815	-0.110185	0.060296	4121.90117
725419.8016	2319299.258	-156.832	20.960473	0	0.09835	1.48099684	8020.266339	64324672.15	1.37	0.67	-0.163415	0.778959	0	166.689193	40.892517	86.121017	0.001309	-0.029313	-0.155619	0.066346	7416.829569
725444.8016	2319299.258	-156.832	20.96047	0	0.09835	1.48099684	8036.774648	64589746.74	1.37	0.67	0.004829	0.914888	0	168.985305	37.842525	86.121017	0.001309	-0.029313	-0.155619	0.066346	7416.829569
725469.8016	2319299.258	-156.830993	20.960467	0	0.09835	1.48099684	8072.060224	65158156.26	1.37	0.67	0.081623	1.358565	1	168.985305	37.018218	86.696304	0.001309	-0.029313	-0.155619	0.066346	7516.249127
735069.8016	2319424.258	-156.738998	20.960396	0	0.087466	1.485766341	4716.390745	22244341.66	0.86	0.41	-0.234969	0.982035	5	168.469497	2.742201	72.890243	0.001309	-0.029313	0	0.025621	5312.987525
736844.8016	2319449.258	-156.722	20.960395	0	0.071	1.492977563	3335.561847	11125972.84	0.98	0.36	-0.019038	0.136354	32	199.5186	180	66.182235	0.030679	-0.029313	-0.220331	-0.069876	4380.08823
736869.8016	2319449.258	-156.722	20.960391	0	0.073225	1.492003455	3481.912351	12123713.62	0.86	0.36	0.450498	3.000001	0	171.995697	354.442321	66.092643	0.001309	-0.029313	0	-0.069876	4368.237459
722769.8016	2319249.258	-156.856994	20.960343	0	0.09835	1.48099684	7145.423492	51057076.88	1.37	0.67	0.362763	2.042768	0	165.903198	334.425445	75.421142	0.112647	-0.109815	-0.110185	0.060296	5688.348661
722794.8016	2319249.258	-156.856994	20.96034	0	0.09835	1.48099684	6449.409058	41594877.2	1.37	0.67	-0.008132	2.565127	108	178.194503	253.597259	75.421142	0.112647	-0.109815	-0.110185	0.060296	5688.348661
723144.8016	2319249.258	-156.854003	20.960298	0	0.09835	1.48099684	5130.983078	26326987.35	1.37	0.67	-0.204104	1.489487	18	172.167495	131.805633	65.167457	0.112647	-0.109815	-0.110185	0.060296	4246.797452
725394.8016	2319274.258	-156.832	20.96025	0	0.09835	1.48099684	7984.986702	63760012.63	1.37	0.67	0.123469	0.678125	0	171.307098	40.280384	85.224502	0.001309	-0.029313	-0.155619	0.066346	7263.215741
725419.8016	2319274.258	-156.832	20.960247	0	0.09835	1.48099684	8001.489687	64023837.21	1.37	0.67	0.030991	0.734139	0	171.307098	36.669239	85.575912	0.001309	-0.029313	-0.155619	0.066346	7323.236715
722294.8016	2319224.258	-156.861999	20.960175	0	0.09835	1.48099684	6051.670541	36622716.34	1.37	0.67	-0.605202	4.869734	22	181.278305	262.959075	156.397079	-0.033764	0.313458	0	NA	24460.04632
736819.8016	2319424.258	-156.722	20.960172	0	0.071	1.492977563	3017.329414	9104276.793	0.86	0.36	-0.045255	0.210318	0	173.361495	163.15065	66.384887	0.001309	-0.029313	0	-0.069876	4406.953222
736844.8016	2319424.258	-156.722	20.960169	0	0.071	1.492977563	3502.823635	12269773.42	0.86	0.36	0.391483	3.052594	0	171.995697	354.538543	66.384887	0.001309	-0.029313	0	-0.069876	4406.953222
735094.8016	2319399.258	-156.738998	20.960167	0	0.087466	1.485766341	4208.011866	17707363.86	0.95	0.41	0.139241	1.063575	6	186.689697	177.649032	72.890243	0.001309	-0.029313	0	-0.080232	5312.987525
722769.8016	2319224.258	-156.856994	20.960118	0	0.09835	1.48099684	6434.102295	41397672.34	1.37	0.67	1.830718	9.565871	155	172.117202	271.973754	76.786415	0.112647	-0.109815	-0.110185	0.060296	5896.153529
723094.8016	2319224.258	-156.854003	20.960078	0	0.09835	1.48099684	6618.519685	43804802.82	1.37	0.67	-0.034947	1.111293	1	180.799804	312.487121	65.069313	0.112647	-0.109815	-0.110185	0.060296	4234.015494
723119.8016	2319224.258	-156.854003	20.960075	0	0.09835	1.48099684	7631.246739	58235926.79	1.37	0.67	1.428935	8.560682	7	180.7509	345.355133	64.274932	0.112647	-0.109815	-0.110185	0.060296	4131.266884
725344.8016	2319249.258	-156.832992	20.96003	0	0.09835	1.48099684	7933.254598	62936528.52	1.37	0.67	-0.095302	1.105466	0	170.361206	21.38482	84.897224	0.001309	-0.029313	-0.155619	0.066346	7207.538643
725369.8016	2319249.258	-156.832	20.960027	0	0.09835	1.48099684	7949.707737	63197853.1	1.37	0.67	-0.184335	1.053347	0	170.361206	22.499546	85.224502	0.001309	-0.029313	-0.155619	0.066346	7263.215741
736794.8016	2319399.258	-156.723007	20.95995	0	0.071	1.492977563	2841.51013	8074179.819	0.98	0.36	0.054366	0.579009	0	183.088699	216.742797	66.304695	0.001309	-0.029313	-0.220331	-0.069876	4396.312579
722294.8016	2319199.258	-156.861999	20.959949	0	0.09835	1.48099684	5889.130252	34681855.13	1.37	0.67	0.525129	8.079834	74	168.935806	333.982086	156.397079	-0.033764	0.313458	0	NA	24460.04632
736819.8016	2319399.258	-156.722	20.959946	0	0.073225	1.492003455	3328.605981	11079617.78	0.98	0.36	-0.05413	0.960418	0	181.626495	63.593601	66.384887	0.001309	-0.029313	0	-0.069876	4406.953222
735094.8016	2319374.258	-156.738998	20.959942	0	0.087466	1.485766341	4218.821046	17798451.02	0.95	0.41	0.149875	1.003501	4	187.553604	162.64537	71.325164	0.001309	-0.029313	0	0.025621	5087.27902
735119.8016	2319374.258	-156.738998	20.959938	0	0.087466	1.485766341	6315.595751	39886749.69	1.04	0.46	0.04996	0.357814	0	177.526596	270	70.838485	0.030679	-0.029313	0	0.025621	5018.090957
723044.8016	2319199.258	-156.854995	20.959859	1	0.09835	1.48099684	5133.974465	26357693.81	1.37	0.67	0.034675	0.745994	7	183.695404	19.514059	66.130218	0.112647	-0.109815	-0.110185	0.060296	4373.205733
725294.8016	2319224.258	-156.832992	20.959811	0	0.09835	1.48099684	7881.579436	62119294.41	1.37	0.67	0.178574	1.068511	0	164.498397	13.748699	83.758361	0.001309	-0.029313	-0.155619	0.066346	7015.463037
725319.8016	2319224.258	-156.832992	20.959808	0	0.09835	1.48099684	7897.981957	62378118.99	1.37	0.67	0.113116	1.081185	0	164.498397	13.584378	83.974304	0.001309	-0.029313	-0.155619	0.066346	7051.683732
736769.8016	2319374.258	-156.723007	20.959727	0	0.071	1.492977563	2508.095559	6290543.333	0.98	0.36	0.069246	0.710843	1	177.488006	254.558486	66.17295	0.001309	-0.029313	0	-0.069876	4378.859312
736794.8016	2319374.258	-156.723007	20.959724	0	0.071	1.492977563	6777.390467	45933021.54	0.98	0.42	-0.056108	0.54674	0	168.795394	288.972381	66.17295	0.030679	-0.129149	-0.383625	-0.069876	4378.859312
722294.8016	2319174.258	-156.861999	20.959724	0	0.09835	1.48099684	5868.975394	34444872.18	1.37	0.67	-0.496823	3.553673	74	168.935806	270	157.25	-0.033764	0.313458	0	NA	24727.5625
735144.8016	2319349.258	-156.738006	20.959709	0	0.087466	1.485766341	7114.761533	50619831.67	1.21	0.6	-0.152297	0.965413	1	165.281692	303.483306	70.838485	0.030679	-0.029313	0	0.025621	5018.090957
722744.8016	2319174.258	-156.858001	20.959669	0	0.09835	1.48099684	6241.828519	38960423.26	1.37	0.67	-1.692768	8.301005	150	183.606399	271.003143	79.049697	0.112647	-0.109815	-0.110185	0.060296	6248.854596
723019.8016	2319174.258	-156.854995	20.959636	1	0.09835	1.48099684	6532.04584	42667622.86	1.37	0.67	-0.396333	1.697787	60	179.926498	138.824569	67.438659	0.112647	-0.109815	-0.110185	0.060296	4547.972728
725244.8016	2319199.258	-156.833999	20.959591	0	0.09835	1.48099684	7829.962343	61308310.29	1.37	0.67	-0.153143	1.419596	0	165.3777	13.928155	83.48648	0.001309	-0.029313	-0.155619	0.066346	6969.992343
725269.8016	2319199.258	-156.832992	20.959588	0	0.09835	1.48099684	7846.313458	61564634.88	1.37	0.67	-0.223266	1.361043	0	165.3777	14.54051	83.758361	0.001309	-0.029313	-0.155619	0.066346	7015.463037
736719.8016	2319349.258	-156.723007	20.959508	0	0.0809	1.488642548	2511.270278	6306478.409	0.91	0.36	0.152597	0.92276	1	175.128005	255.752105	65.722389	0.001309	-0.029313	0	-0.069876	4319.432416
736744.8016	2319349.258	-156.723007	20.959505	0	0.071	1.492977563	2501.967685	6259842.297	0.91	0.36	0.316588	1.896062	7	183.094406	192.702239	65.722389	0.001309	-0.029313	0	-0.069876	4319.432416
735144.8016	2319324.258	-156.738006	20.959484	0	0.086258	1.486295563	4138.999727	17131318.74	0.95	0.46	0.265065	1.448052	5	195.646804	128.341491	69.803062	0.001309	-0.029313	0	-0.079797	4872.467465
722744.8016	2319149.258	-156.858001	20.959443	0	0.09835	1.48099684	6359.510155	40443369.41	1.37	0.67	-0.375194	4.253877	255	189.386795	289.018188	79.049697	0.112647	-0.109815	-0.110185	0.060296	6248.854596
722969.8016	2319149.258	-156.856002	20.959416	1	0.09835	1.48099684	6480.870346	42001680.44	1.37	0.67	0.391531	3.16894	30	187.689804	145.434265	66.270019	0.112647	-0.109815	-0.110185	0.060296	4391.715418
725194.8016	2319174.258	-156.833999	20.959372	0	0.09835	1.48099684	7778.404476	60503576.19	1.37	0.67	0.160975	1.143298	0	165.466995	11.219465	82.14672	0.001309	-0.029313	-0.155619	0.066346	6748.083607
725219.8016	2319174.258	-156.833999	20.959369	0	0.09835	1.48099684	7794.703379	60757400.77	1.37	0.67	0.178927	1.331252	0	165.466995	9.618643	82.257453	0.001309	-0.029313	-0.155619	0.066346	6766.288574
736669.8016	2319324.258	-156.723999	20.959289	0	0.0809	1.488642548	2832.906183	8025357.442	0.98	0.36	0.110942	0.646264	0	177.104293	3.724959	64.948684	0.001309	-0.029313	0	-0.069876	4218.331553
736694.8016	2319324.258	-156.723999	20.959285	0	0.0809	1.488642548	9286.66822	86242206.63	0.98	0.46	0.296125	2.719632	13	188.643203	29.753778	64.948684	0.030679	-0.029313	0	-0.069876	4218.331553
722294.8016	2319124.258	-156.861999	20.959272	0	0.09835	1.48099684	5909.322108	34920087.78	1.37	0.67	-1.524184	8.088179	12	167	333.859619	157.288452	-0.033764	0.313458	0	NA	24739.65713
735169.8016	2319299.258	-156.738006	20.959255	0	0.083541	1.487485772	6023.976689	36288295.15	0.95	0.46	-0.009168	0.10486	0	168.219802	82.037437	69.889846	0.030679	-0.129149	-0.282521	0	4884.590574
722719.8016	2319124.258	-156.858001	20.959221	0	0.09835	1.48099684	6206.68476	38522935.71	1.37	0.67	1.193333	13.807069	61	177.971099	282.57019	75.398468	0.112647	-0.109815	-0.110185	0.060296	5684.928977
722919.8016	2319124.258	-156.856002	20.959197	1	0.09835	1.48099684	5294.813382	28035048.75	1.37	0.67	0.3353	2.400006	11	182.685195	270	65.240974	0.112647	-0.109815	-0.110185	0.060296	4256.384688
722944.8016	2319124.258	-156.856002	20.959194	1	0.09835	1.48099684	6878.529066	47314162.11	1.37	0.67	-0.028988	0.992113	12	165.692306	311.006439	65.240974	0.112647	-0.109815	-0.110185	0.060296	4256.384688
725169.8016	2319149.258	-156.833999	20.959149	0	0.09835	1.48099684	7743.152889	59956416.66	1.37	0.67	-0.238948	1.467899	0	167.224197	19.304021	82.14672	0.001309	-0.029313	-0.155619	0.066346	6748.083607
736619.8016	2319299.258	-156.723999	20.959069	0	0.071	1.492977563	9378.733735	87960646.47	0.98	0.48	0.525958	3.181039	1	172.4785	189.36853	64.804351	0.030679	-0.129149	-0.302234	-0.069876	4199.603909
736644.8016	2319299.258	-156.723999	20.959066	0	0.071	1.492977563	8227.200404	67686826.49	0.95	0.46	0.897653	5.744167	40	193.333892	139.841278	64.804351	0.030679	-0.129149	-0.383625	-0.069876	4199.603909
722269.8016	2319099.258	-156.861999	20.959049	0	0.09835	1.48099684	5935.234682	35227010.73	1.37	0.67	-0.274045	4.670384	4	NA	330.857727	157.288452	-0.033764	0.313458	0	NA	24739.65713
735144.8016	2319274.258	-156.738006	20.959032	0	0.086258	1.486295563	4561.698974	20809097.53	0.95	0.41	0.223339	1.157619	2	170.661697	134.063812	69.803062	0.001309	-0.029313	-0.282521	-0.079797	4872.467465
722719.8016	2319099.258	-156.858001	20.958995	0	0.09835	1.48099684	7117.881862	50664242.2	1.37	0.67	0.303649	2.332553	1	175.653396	350.031768	75.398468	0.112647	-0.109815	-0.110185	0.060296	5684.928977
722869.8016	2319099.258	-156.856994	20.958977	1	0.09835	1.48099684	6378.757373	40688545.62	1.37	0.67	-0.641827	4.586925	22	196	0	68.687286	0.112647	-0.109815	-0.110185	0.060296	4717.943258
736569.8016	2319274.258	-156.725006	20.95885	0	0.086258	1.486295563	3216.448027	10345537.91	0.86	0.41	0.731462	3.17176	8	168.231994	324.60501	62.421474	-0.126069	-0.092744	0.172817	-0.078118	3896.440416
736594.8016	2319274.258	-156.725006	20.958847	0	0.0809	1.488642548	9306.337568	86607918.93	1.04	0.46	-0.206928	1.014807	2	167.550201	190.719284	62.421474	0.144901	-0.084272	0.128249	-0.078118	3896.440416
722269.8016	2319074.258	-156.861999	20.958824	0	0.09835	1.48099684	5914.919956	34986278.09	1.37	0.67	0.932072	4.746715	13	NA	329.238647	155.738342	-0.033764	0.313458	0	NA	24254.43117
735169.8016	2319249.258	-156.738006	20.958803	0	0.083541	1.487485772	4109.755437	16890089.75	0.95	0.41	-0.170229	0.922021	4	195.646804	90.33348	69.889846	0.001309	-0.129149	-0.388566	0	4884.590574
722719.8016	2319074.258	-156.858001	20.958769	0	0.09835	1.48099684	6265.38377	39255033.79	1.37	0.67	3.578919	21.182168	255	189.602798	278.465026	72.370597	0.112647	-0.109815	-0.110185	0.060296	5237.50331
736519.8016	2319249.258	-156.725006	20.958631	0	0.086258	1.486295563	5978.401001	35741278.53	1.21	0.6	0.012999	1.057236	0	178.247192	228.66307	64.380393	0.030679	-0.029313	-0.220331	-0.069876	4144.835003
736544.8016	2319249.258	-156.725006	20.958627	0	0.086258	1.486295563	10116.08214	102335117.9	1.21	0.6	-0.016069	0.115087	13	182.434494	270	64.380393	0.030679	-0.029313	-0.263507	-0.069876	4144.835003
735169.8016	2319224.258	-156.738006	20.958578	0	0.083541	1.487485772	6132.680187	37609766.28	1.04	0.46	-0.035545	0.236435	0	171	89.428497	68.550117	0.030679	-0.129149	-0.238584	0	4699.118541
722694.8016	2319049.258	-156.858001	20.958547	0	0.09835	1.48099684	7104.202971	50469699.85	1.37	0.67	0.411948	2.852848	5	175.653396	351.865722	91.710975	0.015347	0.03695	0	NA	8410.902935
722819.8016	2319049.258	-156.856994	20.958531	1	0.09835	1.48099684	6543.849236	42821962.82	1.37	0.67	0.902961	6.43973	43	186.560592	270	64.675865	0.112647	-0.109815	-0.110185	0.060296	4182.967513
736494.8016	2319224.258	-156.725997	20.958408	0	0.086258	1.486295563	2712.105059	7355513.851	0.95	0.46	-0.129514	0.96954	0	181.514801	272.433868	65.150329	0.001309	-0.029313	-0.220331	-0.069876	4244.565369
736519.8016	2319224.258	-156.725006	20.958405	0	0.083541	1.487485772	2730.539949	7455848.413	0.95	0.46	0.063985	0.458253	0	179.014099	270	63.045471	0.001309	-0.129149	-0.383625	-0.069876	3974.731414
722269.8016	2319024.258	-156.861999	20.958372	0	0.09835	1.48099684	5996.391306	35956708.69	1.37	0.67	0.48936	2.485544	6	NA	315.778747	153.28894	-0.033764	0.313458	0	NA	23497.49913
735169.8016	2319199.258	-156.738006	20.958352	0	0.083541	1.487485772	6146.590531	37780575.16	1.04	0.46	-0.028271	0.220643	0	170.345092	89.387588	68.550117	0.030679	-0.129149	-0.238584	0	4699.118541
722694.8016	2319024.258	-156.858001	20.958321	0	0.09835	1.48099684	5415.161809	29323977.42	1.37	0.67	-0.707673	7.453668	31	191.098098	13.639087	85.012527	0.112647	-0.109815	-0.110185	0.060296	7227.129747
722744.8016	2319024.258	-156.858001	20.958315	0	0.09835	1.48099684	6339.801789	40193086.72	1.37	0.67	-1.15003	4.897482	255	189.386795	316.085357	73.949646	0.112647	-0.109815	-0.110185	0.060296	5468.550144
722769.8016	2319024.258	-156.856994	20.958312	0	0.09835	1.48099684	5366.16826	28795761.79	1.37	0.67	0.425794	4.719898	25	193.630294	155.834136	64.94889	0.112647	-0.109815	-0.110185	0.060296	4218.358312
736469.8016	2319199.258	-156.725997	20.958186	0	0.087466	1.485766341	5972.849927	35674936.25	1.21	0.6	0.260773	2.391027	6	185.029205	167.485946	65.150329	0.030679	-0.029313	0	-0.069876	4244.565369
722269.8016	2318999.258	-156.861999	20.958146	0	0.09835	1.48099684	5955.585058	35468993.38	1.37	0.67	0.699428	3.397482	4	NA	322.217071	153.28894	-0.033764	0.313458	0	NA	23497.49913
735169.8016	2319174.258	-156.738006	20.958126	0	0.083541	1.487485772	7117.145107	50653754.47	1.21	0.6	-0.261473	3.660302	29	183.391098	341.464385	68.621765	0.030679	-0.129149	-0.238584	0	4708.946632
722669.8016	2318999.258	-156.858001	20.958098	0	0.09835	1.48099684	6116.896919	37416427.92	1.37	0.67	3.379939	19.418174	60	182.309799	291.845336	85.012527	0.112647	-0.109815	-0.110185	0.060296	7227.129747
722694.8016	2318999.258	-156.858001	20.958095	0	0.09835	1.48099684	6210.657255	38572263.54	1.37	0.67	-0.698309	15.561712	107	177.971099	289.417388	85.012527	0.112647	-0.109815	-0.110185	0.060296	7227.129747
722719.8016	2318999.258	-156.858001	20.958092	0	0.09835	1.48099684	6285.027166	39501566.48	1.37	0.67	2.497592	20.835266	255	195.505706	278.620727	73.949646	0.112647	-0.109815	-0.110185	0.060296	5468.550144
736444.8016	2319174.258	-156.725997	20.957963	0	0.087466	1.485766341	8416.415588	70836051.35	1.21	0.6	-0.873203	5.14207	18	176.210998	193.009994	66.170188	0.030679	-0.029313	-0.263507	-0.001141	4378.49378
722269.8016	2318974.258	-156.861999	20.957921	0	0.09835	1.48099684	6016.846461	36202441.34	1.37	0.67	-0.003271	2.494043	11	NA	315.578216	149.654129	-0.033764	0.313458	0	NA	22396.35833
735169.8016	2319149.258	-156.738006	20.957901	0	0.083541	1.487485772	7103.52015	50459998.52	1.21	0.6	0.392385	1.544512	25	183.391098	316.116973	68.621765	0.030679	-0.129149	-0.238584	0	4708.946632
722669.8016	2318974.258	-156.858001	20.957872	0	0.09835	1.48099684	5424.43058	29424447.12	1.37	0.67	-0.08346	4.879006	20	191.928298	47.842552	85.129196	0.112647	-0.109815	-0.110185	0.060296	7246.980012
722694.8016	2318974.258	-156.858001	20.957869	0	0.09835	1.48099684	6191.08075	38329480.85	1.37	0.67	-1.751394	13.518216	98	177.971099	273.881073	85.129196	0.112647	-0.109815	-0.110185	0.060296	7246.980012
736419.8016	2319149.258	-156.725997	20.957741	0	0.087466	1.485766341	10071.48372	101434784.3	1.21	0.6	-0.042006	0.572952	1	180.178604	101.925804	66.170188	0.030679	-0.029313	-0.263507	-0.001141	4378.49378
722294.8016	2318949.258	-156.861999	20.957692	0	0.09835	1.48099684	6113.195914	37371164.28	1.37	0.67	-0.837727	6.91283	9	188.630203	260.932495	149.654129	-0.033764	0.313458	0	NA	22396.35833
735169.8016	2319124.258	-156.738006	20.957675	0	0.083541	1.487485772	6118.840362	37440207.38	1.04	0.46	-0.026373	0.250984	0	171	77.380111	69.492271	0.030679	-0.129149	-0.388566	0	4829.175729
722619.8016	2318949.258	-156.858993	20.957653	0	0.09835	1.48099684	6105.309238	37274800.89	1.37	0.67	0.426984	16.981529	103	174.567596	303.597473	104.179924	0.015347	0.03695	0	NA	10853.45656
722644.8016	2318949.258	-156.858993	20.95765	0	0.09835	1.48099684	7056.017469	49787382.52	1.37	0.67	-0.342628	2.049283	28	178.205093	353.878875	104.179924	0.015347	0.03695	0	NA	10853.45656
722669.8016	2318949.258	-156.858001	20.957647	0	0.09835	1.48099684	6175.538518	38137275.99	1.37	0.67	3.17864	21.380483	108	187.060501	270.170074	85.129196	0.112647	-0.109815	-0.110185	0.060296	7246.980012
736394.8016	2319124.258	-156.727005	20.957518	0	0.087466	1.485766341	10059.32007	101189920.3	1.21	0.6	0.249787	1.045997	3	180.178604	179.989227	66.83776	0.030679	-0.029313	-0.263507	-0.001141	4467.286162
722294.8016	2318924.258	-156.861999	20.957466	0	0.09835	1.48099684	6133.771021	37623146.94	1.37	0.67	-1.229638	7.311987	6	188.630203	254.676376	143.266922	-0.033764	0.313458	0	NA	20525.41094
735094.8016	2319099.258	-156.738998	20.957459	0	0.087466	1.485766341	4630.954488	21445739.47	0.95	0.46	-0.051803	0.285491	0	166.2872	325.273651	70.949142	0.001309	-0.029313	0	0.025621	5033.780751
735119.8016	2319099.258	-156.738998	20.957455	0	0.087466	1.485766341	6344.652668	40254617.48	1.04	0.46	-0.074688	0.92948	1	164.362197	332.957824	69.866088	0.030679	-0.029313	0	0.025621	4881.270252
735144.8016	2319099.258	-156.738998	20.957452	0	0.086258	1.486295563	4080.678924	16651940.48	0.95	0.46	-0.048004	0.466601	0	161.252197	267.681915	69.866088	0.001309	-0.029313	0	0.025621	4881.270252
722594.8016	2318924.258	-156.858993	20.95743	0	0.09835	1.48099684	5914.393613	34980051.81	1.37	0.67	-0.987539	18.237094	50	177.367996	300.098449	110.049369	0.015347	0.03695	0	NA	12110.86362
722619.8016	2318924.258	-156.858993	20.957427	0	0.09835	1.48099684	6085.701948	37035768.2	1.37	0.67	3.898894	18.392539	86	173.516693	300.544067	94.930603	0.015347	0.03695	0	NA	9011.819386
722644.8016	2318924.258	-156.858993	20.957424	0	0.09835	1.48099684	6081.7506	36987690.36	1.37	0.67	-4.429697	18.474472	109	182.309799	307.116241	94.930603	0.015347	0.03695	0	NA	9011.819386
722669.8016	2318924.258	-156.858001	20.957421	0	0.09835	1.48099684	6136.404534	37655460.6	1.37	0.67	2.142259	21.108779	109	178.715103	289.863586	79.46759	0.112647	-0.109815	-0.110185	0.060296	6315.09786
736369.8016	2319099.258	-156.727005	20.957296	0	0.087466	1.485766341	2827.452624	7994488.341	1.04	0.46	-0.007448	0.43627	0	182.951004	225.12117	66.83776	0.001309	-0.029313	-0.263507	-0.046422	4467.286162
722294.8016	2318899.258	-156.861999	20.95724	0	0.09835	1.48099684	6092.653907	37120431.63	1.37	0.67	-1.045097	6.68433	13	183.608093	260.61676	143.266922	-0.033764	0.313458	0	NA	20525.41094
735069.8016	2319074.258	-156.738998	20.957236	0	0.086258	1.486295563	4651.707857	21638385.99	0.86	0.41	0.14747	1.050742	0	167.372497	263.905212	70.992912	0.001309	-0.029313	0	0.025621	5039.993554
722569.8016	2318899.258	-156.858993	20.957207	0	0.09835	1.48099684	5840.654832	34113248.87	1.37	0.67	1.220311	15.765462	70	188.454299	296.980896	110.049369	0.015347	0.03695	0	NA	12110.86362
722644.8016	2318899.258	-156.858993	20.957198	0	0.09835	1.48099684	6062.273309	36751157.67	1.37	0.67	0.852561	15.149813	255	169.337097	318.126068	94.930603	0.015347	0.03695	0	NA	9011.819386
736344.8016	2319074.258	-156.727005	20.957073	0	0.087466	1.485766341	2854.122623	8146015.947	1.04	0.46	-0.012519	0.413066	0	182.617492	236.841217	67.786323	0.001309	-0.029313	-0.263507	-0.046422	4594.985586
735069.8016	2319049.258	-156.738998	20.95701	0	0.086258	1.486295563	4648.347876	21607137.98	0.86	0.41	0.083186	1.226749	0	167.372497	293.724914	70.992912	0.001309	-0.029313	0	0.025621	5039.993554
722644.8016	2318874.258	-156.858993	20.956973	0	0.09835	1.48099684	6120.825577	37464505.74	1.37	0.67	-4.528007	21.784677	128	178.715103	294.706726	82.708007	0.112647	-0.109815	-0.110185	0.060296	6840.614422
736319.8016	2319049.258	-156.727005	20.956851	0	0.087466	1.485766341	2898.41398	8400803.599	0.86	0.46	0.108718	1.841459	1	174.851593	303.437103	67.786323	0.001309	-0.029313	-0.263507	-0.046422	4594.985586
735094.8016	2319024.258	-156.738998	20.956781	0	0.086258	1.486295563	6438.505975	41454359.19	1.04	0.46	-0.009001	0.710724	0	169.973495	308.090454	70.547363	0.030679	-0.029313	0	0.025621	4976.930426
722619.8016	2318849.258	-156.858993	20.95675	0	0.09835	1.48099684	6007.673213	36092137.43	1.37	0.67	1.52413	10.786519	170	176.323394	270	82.708007	0.112647	-0.109815	-0.110185	0.060296	6840.614422
736269.8016	2319024.258	-156.727996	20.956631	0	0.086258	1.486295563	8630.785089	74490451.25	1.21	0.6	0.300661	4.081491	7	164.698104	297.067291	68.142036	0.030679	-0.029313	0	-0.046422	4643.33707
736294.8016	2319024.258	-156.727005	20.956628	0	0.086258	1.486295563	2926.154485	8562380.07	0.86	0.46	0.069015	2.70331	1	174.851593	316.115509	68.142036	0.001309	-0.029313	0	-0.046422	4643.33707
735094.8016	2318999.258	-156.738998	20.956556	0	0.086258	1.486295563	6394.191311	40885682.52	1.04	0.46	-0.166832	0.854835	0	171.644607	313.141448	70.547363	0.030679	-0.029313	0	0.025621	4976.930426
722619.8016	2318824.258	-156.858993	20.956524	0	0.09835	1.48099684	5420.929097	29386472.27	1.37	0.67	-1.066169	5.423213	12	190.140899	47.283538	82.708007	0.112647	-0.109815	-0.110185	0.060296	6840.614422
736244.8016	2318999.258	-156.727996	20.956409	0	0.087466	1.485766341	3474.472562	12071959.58	0.86	0.46	0.162922	0.984296	0	177.477294	69.672508	67.207939	0.001309	-0.029313	-0.263507	-0.046422	4516.907065
736269.8016	2318999.258	-156.727996	20.956406	0	0.086258	1.486295563	2959.56868	8759046.772	0.86	0.46	-0.100299	0.633025	0	191.944503	181.756011	68.142036	0.001309	-0.029313	-0.220331	-0.046422	4643.33707
735119.8016	2318974.258	-156.738998	20.956327	0	0.086258	1.486295563	7091.459364	50288795.91	1.21	0.6	0.141303	0.520781	1	174.438705	299.737915	69.308387	0.030679	-0.029313	0	0.025621	4803.652509
722619.8016	2318799.258	-156.858993	20.956298	0	0.09835	1.48099684	5442.559772	29621456.87	1.37	0.67	-0.404305	4.246407	13	190.140899	77.98204	82.708007	0.112647	-0.109815	-0.110185	0.060296	6840.614422
736219.8016	2318974.258	-156.727996	20.956186	0	0.087466	1.485766341	3013.977949	9084063.077	1.04	0.46	0.684266	3.736447	17	173.702804	335.172332	66.952369	0.001309	-0.029313	-0.263507	-0.046422	4482.619715
736244.8016	2318974.258	-156.727996	20.956183	0	0.087466	1.485766341	5945.448224	35348354.58	1.21	0.6	-0.446096	2.681476	4	183.105499	308.50061	66.952369	0.030679	-0.029313	0	-0.046422	4482.619715
735119.8016	2318949.258	-156.738998	20.956101	0	0.086258	1.486295563	6373.969348	40627485.25	1.21	0.6	0.001698	0.864137	0	171.644607	313.795745	69.308387	0.030679	-0.029313	0	-0.079797	4803.652509
735144.8016	2318949.258	-156.738998	20.956098	0	0.086258	1.486295563	4617.969353	21325640.95	0.86	0.41	0.179553	1.274868	5	162	7.926483	69.308387	0.001309	-0.029313	-0.282521	0	4803.652509
722619.8016	2318774.258	-156.858993	20.956073	1	0.09835	1.48099684	6027.119554	36326170.12	1.37	0.67	1.52413	10.786519	255	182.809402	270	72.06546	0.112647	-0.109815	-0.110185	0.060296	5193.430525
736169.8016	2318949.258	-156.729003	20.955967	0	0.087466	1.485766341	3541.530444	12542437.89	1.04	0.46	0.13893	1.166147	2	164.333297	243.735214	66.613021	0.001309	-0.029313	-0.263507	-0.001141	4437.294567
736194.8016	2318949.258	-156.727996	20.955964	0	0.087466	1.485766341	3520.312562	12392600.53	0.95	0.41	0.093879	0.230801	2	176.108596	116.167106	66.613021	0.001309	-0.029313	-0.263507	-0.001141	4437.294567
736219.8016	2318949.258	-156.727996	20.955961	0	0.087466	1.485766341	3017.824825	9107266.674	1.04	0.46	-0.236262	3.764664	7	176.613601	334.257202	66.952369	0.001309	-0.029313	0	-0.001141	4482.619715
735144.8016	2318924.258	-156.738998	20.955872	0	0.086258	1.486295563	4580.970957	20985294.91	0.86	0.41	-0.066267	0.491714	3	172.763504	281.667541	69.994651	0.001309	-0.029313	0	0.025621	4899.251169
736094.8016	2318924.258	-156.729003	20.955751	0	0.086258	1.486295563	5933.933669	35211568.79	1.04	0.46	-0.160998	1.152911	7	167.621398	270	68.608734	0.030679	-0.029313	-0.220331	-0.046422	4707.158381
736119.8016	2318924.258	-156.729003	20.955748	0	0.087466	1.485766341	3545.770993	12572491.93	1.21	0.6	-0.072141	0.433713	0	165.388107	126.893806	67.976135	0.001309	-0.029313	-0.263507	-0.046422	4620.75493
736144.8016	2318924.258	-156.729003	20.955744	0	0.087466	1.485766341	3566.294158	12718454.02	0.95	0.41	-0.348016	1.433907	1	164.333297	226.823669	67.976135	0.001309	-0.029313	-0.263507	-0.001141	4620.75493
736169.8016	2318924.258	-156.729003	20.955741	0	0.087466	1.485766341	3040.26827	9243231.154	1.21	0.6	-0.01388	0.092999	0	172.383605	342.754028	66.86042	0.001309	-0.029313	-0.263507	0.008419	4470.315763
735169.8016	2318899.258	-156.738006	20.955643	0	0.087466	1.485766341	7183.447059	51601911.65	1.21	0.6	-0.181472	1.271206	2	165.395004	170.05635	70.769836	0.030679	-0.029313	0	0.025621	5008.369687
722594.8016	2318724.258	-156.858993	20.955624	1	0.09835	1.48099684	6070.198789	36847313.34	1.37	0.67	-1.451237	17.611721	196	173.516693	295.562286	77.876548	0.112647	-0.109815	-0.110185	0.060296	6064.756728
736019.8016	2318899.258	-156.729995	20.955535	0	0.087466	1.485766341	3267.566255	10676989.23	1.04	0.46	-1.522617	7.725382	21	201.820602	124.680274	68.556793	0.001309	-0.029313	-0.263507	-0.080232	4700.033866
736044.8016	2318899.258	-156.729995	20.955532	0	0.087466	1.485766341	3182.979617	10131359.24	1.04	0.46	-0.149927	0.901903	0	169.003402	227.221237	68.556793	0.001309	-0.029313	-0.263507	-0.080232	4700.033866
736069.8016	2318899.258	-156.729995	20.955528	0	0.087466	1.485766341	3612.968911	13053544.35	1.04	0.46	-0.040574	0.291723	0	187.191894	184.188034	68.608734	0.001309	-0.029313	-0.263507	-0.080232	4707.158381
736094.8016	2318899.258	-156.729003	20.955525	0	0.086258	1.486295563	8364.709241	69968360.69	1.21	0.6	-0.174013	2.530937	8	170.710998	223.12207	68.608734	0.030679	-0.029313	0	-0.046422	4707.158381
735169.8016	2318874.258	-156.738006	20.955418	0	0.087466	1.485766341	7186.351644	51643649.95	1.21	0.6	-0.018635	0.133464	2	165.395004	90	71.063896	0.030679	-0.029313	0	0.025621	5050.077315
735194.8016	2318874.258	-156.738006	20.955414	0	0.086258	1.486295563	4076.17372	16615192.2	0.95	0.41	0.219357	1.042465	2	196.533798	90.80281	71.063896	0.001309	-0.029313	0	0.025621	5050.077315
735969.8016	2318874.258	-156.731002	20.955315	0	0.087466	1.485766341	3374.361773	11386317.38	0.95	0.46	-0.196866	1.409667	64	185.821899	90	69.194625	0.001309	-0.029313	-0.263507	-0.080232	4787.896129
735994.8016	2318874.258	-156.729995	20.955312	0	0.087466	1.485766341	3217.646348	10353248.02	1.04	0.46	-0.09307	0.656721	0	170.944305	266.002868	69.194625	0.001309	-0.029313	-0.263507	-0.080232	4787.896129
735194.8016	2318849.258	-156.738006	20.955189	0	0.086258	1.486295563	4022.487626	16180406.7	0.95	0.41	-0.056665	0.717391	0	172.642105	287.747772	71.063896	0.001309	-0.029313	0	0.025621	5050.077315
722594.8016	2318674.258	-156.858993	20.955173	0	0.09835	1.48099684	5856.658922	34300453.73	1.37	0.67	-2.463644	11.030586	77	185.434997	297.953338	71.149078	0.112647	-0.109815	-0.110185	0.060296	5062.1913
735194.8016	2318824.258	-156.738006	20.954963	0	0.086258	1.486295563	4501.757791	20265823.21	0.86	0.41	0.004678	0.052962	0	165.447402	65.109092	71.047828	0.001309	-0.029313	0	-0.079797	5047.793864
735219.8016	2318824.258	-156.738006	20.95496	0	0.086258	1.486295563	4471.877254	19997686.17	0.86	0.41	-0.005083	0.036404	0	165.555999	90	71.079597	0.001309	-0.029313	0	-0.079797	5052.30911
722569.8016	2318649.258	-156.858993	20.95495	0	0.09835	1.48099684	6035.0912	36422325.79	1.37	0.67	-1.818327	19.290771	249	173.218399	326.340332	71.149078	0.112647	-0.109815	-0.110185	0.060296	5062.1913
722594.8016	2318649.258	-156.858993	20.954947	0	0.09835	1.48099684	5473.539338	29959632.88	1.37	0.67	0.808143	5.343807	36	182.288696	73.983612	71.149078	0.112647	-0.109815	-0.110185	0.060296	5062.1913
735219.8016	2318799.258	-156.738006	20.954734	0	0.086258	1.486295563	4006.027083	16048252.99	0.86	0.41	-0.074161	0.399877	0	167.413192	354.133605	71.079597	0.001309	-0.029313	0	0.025621	5052.30911
722569.8016	2318624.258	-156.858993	20.954724	0	0.09835	1.48099684	5483.071613	30064074.31	1.37	0.67	-0.147675	1.057525	64	178.154693	0	65.470573	0.112647	-0.109815	-0.110185	0.060296	4286.395929
735244.8016	2318774.258	-156.738006	20.954505	0	0.086258	1.486295563	5947.196354	35369144.47	1.04	0.46	-0.06031	0.43193	0	165.647598	270	71.079597	0.030679	-0.029313	0	0.025621	5052.30911
722544.8016	2318599.258	-156.86	20.954502	0	0.09835	1.48099684	5786.231816	33480478.63	1.37	0.67	-2.744472	12.849079	20	176.940399	301.916015	75.872657	0.112647	-0.109815	-0.110185	0.060296	5756.66008
737669.8016	2318799.258	-156.714004	20.95442	0	0.078641	1.489631896	2322.435214	5393705.323	0.98	0.36	-0.005418	0.608682	3	169.61	165.939483	70.116157	0.001309	-0.129149	-0.220331	-0.069876	4916.275472
735244.8016	2318749.258	-156.738006	20.954279	0	0.087466	1.485766341	4889.091382	23903214.54	1.04	0.46	-0.162752	1.165465	0	171.316894	270	71.079597	0.001309	-0.029313	0	0.025621	5052.30911
737694.8016	2318774.258	-156.714004	20.954191	0	0.073225	1.492003455	2300.48266	5292220.469	0.86	0.36	-0.015883	0.726771	3	174.629806	262.697235	67.739311	0.001309	-0.129149	-0.383625	-0.069876	4588.614255
737719.8016	2318774.258	-156.714004	20.954188	0	0.073225	1.492003455	4107.407875	16870799.45	0.99	0.42	0.191093	0.879164	0	177.306594	226.190109	61.762168	0.144901	-0.084272	0.151331	-0.078118	3814.565396
735244.8016	2318724.258	-156.738006	20.954054	0	0.086258	1.486295563	4014.388576	16115315.64	0.95	0.46	0.243752	0.775533	3	181.923004	167.887634	71.045692	0.001309	-0.029313	0	-0.079797	5047.490352
735269.8016	2318724.258	-156.736999	20.954051	0	0.086258	1.486295563	3982.043204	15856668.08	0.95	0.46	-0.144059	0.728234	4	169.359802	60.345729	70.755424	0.001309	-0.029313	0	0.025621	5006.330025
737719.8016	2318749.258	-156.714004	20.953962	0	0.078641	1.489631896	7501.889746	56278349.76	1.36	0.65	3.601558	17.877393	139	164.876007	211.194274	61.762168	0.144901	-0.084272	0.151891	-0.078118	3814.565396
737744.8016	2318749.258	-156.714004	20.953959	0	0.073225	1.492003455	2618.740684	6857802.77	0.98	0.39	0.36637	5.230784	14	189.990905	110.816703	61.762168	0.144901	-0.084272	0.151331	-0.078118	3814.565396
735269.8016	2318699.258	-156.736999	20.953825	0	0.086258	1.486295563	5834.083903	34036534.99	1.04	0.46	0.044945	0.436307	0	171.015502	170.35733	70.755424	0.030679	-0.029313	0	0.025621	5006.330025
737744.8016	2318724.258	-156.714004	20.953733	0	0.071	1.492977563	2268.354845	5145433.703	0.86	0.36	-0.074857	0.438589	1	181.094406	281.715179	53.636657	-0.126069	-0.084272	0.151331	-0.048281	2876.890974
737769.8016	2318724.258	-156.712997	20.95373	0	0.065925	1.495199011	2610.546199	6814951.457	0.98	0.39	-0.16646	3.59151	20	193.540603	69.163398	47.314483	0.144901	-0.084272	0.151331	-0.048281	2238.660302
735269.8016	2318674.258	-156.736999	20.953599	0	0.086258	1.486295563	5846.994431	34187343.88	1.04	0.46	-0.060443	0.43181	0	169.929992	174.963104	70.321861	0.030679	-0.029313	-0.282521	0	4945.164135
737769.8016	2318699.258	-156.712997	20.953504	0	0.071	1.492977563	2246.232709	5045561.383	0.86	0.36	0.127053	0.515286	0	181.094406	303.548278	47.314483	-0.126069	-0.084272	0.091801	-0.048281	2238.660302
737794.8016	2318699.258	-156.712997	20.953501	0	0.065925	1.495199011	1901.027843	3613906.86	0.98	0.39	-0.844544	3.746802	57	175.821395	330.251434	47.314483	-0.126069	-0.084272	0.091801	-0.076216	2238.660302
735294.8016	2318649.258	-156.736999	20.95337	0	0.086258	1.486295563	4385.202956	19230004.97	0.86	0.41	-0.109871	0.598018	0	161.937301	327.279754	70.321861	0.001309	-0.029313	-0.282521	-0.079797	4945.164135
737794.8016	2318674.258	-156.712997	20.953275	0	0.065925	1.495199011	2224.171546	4946939.066	0.98	0.36	-0.05901	0.883249	0	186.520004	296.976196	44.066223	-0.126069	-0.084272	0.091801	-0.048281	1941.832009
735294.8016	2318624.258	-156.736999	20.953145	0	0.086258	1.486295563	5799.786964	33637528.83	1.04	0.46	0.02306	0.1515	0	178.904907	127.567886	69.900024	0.030679	-0.029313	-0.282521	0	4886.013355
735319.8016	2318624.258	-156.736999	20.953141	0	0.086258	1.486295563	5752.735331	33093963.79	1.04	0.46	-0.163215	1.147926	2	155.345397	190.689041	69.566207	0.030679	-0.029313	-0.282521	0	4839.457156
735319.8016	2318599.258	-156.736999	20.952916	0	0.086258	1.486295563	3922.12207	15383041.53	0.95	0.46	0.034543	0.99085	17	181.531204	243.22525	69.566207	0.001309	-0.029313	-0.282521	0	4839.457156
735344.8016	2318574.258	-156.736999	20.952687	0	0.086258	1.486295563	4802.327778	23062352.09	1.04	0.46	-0.21493	1.347661	0	174.839401	278.682281	68.913124	0.030679	-0.129149	0	0	4749.018659
734169.8016	2318549.258	-156.748001	20.952611	0	0.087466	1.485766341	6723.432895	45204549.89	1.04	0.46	0.283663	2.030738	2	163.282897	270	141.043487	-0.104329	0.292972	0	NA	19893.26523
735369.8016	2318549.258	-156.735992	20.952458	0	0.086258	1.486295563	4776.37852	22813791.77	0.95	0.41	0.246924	1.47291	1	175.654205	278.880523	68.205261	0.030679	-0.029313	0	0	4651.957628
734119.8016	2318524.258	-156.748001	20.952391	0	0.087466	1.485766341	6617.820458	43795547.61	1.04	0.46	-0.20489	1.727391	1	182.597198	185.658981	131.460556	0.218485	-0.097193	0	NA	17281.87778
734144.8016	2318524.258	-156.748001	20.952388	0	0.087466	1.485766341	6752.533182	45596704.37	1.04	0.46	-0.53791	3.025675	21	174.935501	275.676269	131.460556	0.218485	-0.097193	0	NA	17281.87778
735394.8016	2318524.258	-156.735992	20.952229	0	0.086258	1.486295563	5551.041494	30814061.67	1.04	0.46	-0.082524	0.578911	0	170.134704	268.789001	67.516159	0.030679	-0.129149	0	0	4558.431726
734119.8016	2318499.258	-156.748001	20.952165	0	0.087466	1.485766341	6627.615394	43925285.81	1.04	0.48	0.188762	1.672076	3	182.597198	201.862197	131.460556	0.218485	-0.097193	0	NA	17281.87778
722494.8016	2318324.258	-156.86	20.952024	1	0.09835	1.48099684	5544.746099	30744209.3	1.37	0.67	0.562653	4.023086	59	184.025299	90	66.670654	0.112647	-0.109815	-0.110185	0.060296	4444.976105
735419.8016	2318499.258	-156.735992	20.952	0	0.086258	1.486295563	4734.414713	22414682.67	0.95	0.46	0.356904	1.780931	1	198.379501	288.863769	67.290138	0.030679	-0.129149	0	-0.079797	4527.962672
734069.8016	2318474.258	-156.748992	20.951946	1	0.087466	1.485766341	6936.579665	48116137.45	0.86	0.46	0.116983	0.577526	0	174.111099	322.959686	113.463531	0.218485	-0.097193	0	NA	12873.97287
735419.8016	2318474.258	-156.735992	20.951774	0	0.086258	1.486295563	5401.50822	29176291.05	1.04	0.46	0.04992	0.67724	0	170.523193	238.739303	66.87104	0.030679	-0.129149	0	-0.079797	4471.735991
734069.8016	2318449.258	-156.748992	20.95172	0	0.087466	1.485766341	6477.661037	41960092.51	0.95	0.46	0.326976	1.260357	13	171.260696	307.811218	113.463531	0.218485	-0.097193	0	NA	12873.97287
722519.8016	2318274.258	-156.86	20.95157	1	0.09835	1.48099684	5521.225671	30483932.91	1.37	0.67	0.467546	7.687747	20	198.789596	28.439466	64.151596	0.112647	-0.109815	-0.110185	0.060296	4115.427269
735444.8016	2318449.258	-156.735992	20.951545	0	0.086258	1.486295563	4718.45238	22263792.86	1.04	0.46	-0.383639	2.213866	0	194.458206	276.407165	66.87104	0.030679	-0.129149	0	0	4471.735991
735469.8016	2318424.258	-156.735	20.951316	0	0.086258	1.486295563	4705.890252	22145403.06	1.04	0.46	0.244879	1.502344	0	187.582107	280.479003	65.031707	0.030679	-0.129149	0	-0.079797	4229.122915
734019.8016	2318399.258	-156.748992	20.951275	1	0.086258	1.486295563	5720.245899	32721213.15	0.86	0.41	0.081981	0.486065	0	169.462799	296.5419	97.545806	-0.011189	-0.05062	0	-0.081079	9515.184268
722544.8016	2318224.258	-156.86	20.951115	0	0.09835	1.48099684	5492.81492	30171015.75	1.37	0.67	0.689174	4.923695	49	178.154693	0	59.844253	-0.318563	-0.102131	-0.043198	-0.055804	3581.334617
735469.8016	2318399.258	-156.735	20.951091	0	0.086258	1.486295563	4708.753903	22172363.32	1.04	0.46	0.248583	1.318047	0	187.582107	264.179382	65.031707	0.030679	-0.029313	0	-0.079797	4229.122915
722569.8016	2318199.258	-156.86	20.950887	0	0.09835	1.48099684	5821.44451	33889216.18	1.37	0.67	2.572894	14.401541	71	176.940399	299.921295	59.844253	-0.318563	-0.102131	-0.043198	-0.055804	3581.334617
735494.8016	2318374.258	-156.735	20.950862	0	0.086258	1.486295563	4707.748297	22162894.03	1.04	0.46	-0.458497	1.826034	2	191	216.689682	63.978378	0.030679	-0.029313	0	0.025621	4093.232852
733969.8016	2318349.258	-156.75	20.95083	1	0.083541	1.487485772	6289.223016	39554326.14	0.91	0.46	0.315379	1.427422	2	163.938507	221.076385	87.692153	0.076133	0.024181	0	-0.081079	7689.913698
722569.8016	2318174.258	-156.86	20.950661	0	0.09835	1.48099684	5461.258072	29825339.73	1.37	0.67	0.147675	1.057525	44	185.911499	0	58.921283	-0.318563	-0.102131	-0.043198	-0.055804	3471.71759
722594.8016	2318174.258	-156.858993	20.950658	0	0.09835	1.48099684	5875.860483	34525736.42	1.37	0.67	-0.478688	13.733248	77	185.434997	297.125366	58.921283	-0.318563	-0.102131	-0.043198	-0.055804	3471.71759
735494.8016	2318349.258	-156.735	20.950636	0	0.087466	1.485766341	4724.21793	22318235.05	1.04	0.46	-0.261668	1.699355	5	204.908401	258.861694	63.978378	0.030679	-0.029313	0	0.025621	4093.232852
733944.8016	2318324.258	-156.75	20.950608	1	0.083541	1.487485772	6815.72516	46454109.46	0.95	0.46	-0.110555	0.950106	1	178.5932	14.118328	78.735237	0.030679	-0.029313	0	-0.080232	6199.237545
722594.8016	2318149.258	-156.858993	20.950432	0	0.09835	1.48099684	5451.802298	29722148.3	1.37	0.67	0.616275	4.55898	20	182.288696	83.637718	58.921283	-0.318563	-0.102131	-0.043198	-0.055804	3471.71759
735494.8016	2318324.258	-156.735	20.95041	0	0.086258	1.486295563	4696.75561	22059513.26	1.04	0.46	0	0	3	189.453704	0	63.623748	0.030679	-0.129149	-0.282521	-0.079797	4047.98131
733919.8016	2318299.258	-156.75	20.950385	1	0.083541	1.487485772	6149.645895	37818144.63	0.95	0.46	0.040142	0.548631	0	184.682296	160.133163	78.735237	0.030679	-0.129149	-0.282521	-0.080232	6199.237545
733944.8016	2318299.258	-156.75	20.950382	1	0.086258	1.486295563	6875.955726	47278767.15	0.91	0.46	-0.0054	0.035971	0	175.280197	246.441192	78.735237	0.030679	-0.129149	-0.282521	-0.080232	6199.237545
722619.8016	2318124.258	-156.858993	20.950204	0	0.09835	1.48099684	5968.904594	35627822.05	1.37	0.67	3.940064	17.757303	92	176.2471	306.517333	62.110599	-0.318563	-0.102131	-0.043198	-0.055804	3857.726508
735494.8016	2318299.258	-156.735	20.950185	0	0.086258	1.486295563	4715.72524	22238064.54	1.04	0.46	-0.372415	1.892508	4	187.519805	247.738525	63.623748	0.030679	-0.029313	0	-0.079797	4047.98131
722619.8016	2318099.258	-156.858993	20.949978	0	0.09835	1.48099684	5988.268092	35859354.74	1.37	0.67	-0.178676	15.94235	199	176.323394	311.844726	62.110599	-0.318563	-0.102131	-0.043198	-0.055804	3857.726508
722644.8016	2318099.258	-156.858993	20.949975	0	0.09835	1.48099684	5433.488076	29522792.67	1.37	0.67	-0.058809	4.87444	9	177	43.619663	62.110599	-0.318563	-0.102131	-0.043198	-0.055804	3857.726508
735494.8016	2318274.258	-156.735	20.949959	0	0.086258	1.486295563	4170.652093	17394338.88	0.86	0.41	0.168532	1.206848	1	164.363494	0	60.461547	-0.126069	-0.084272	0.147855	-0.085507	3655.598666
719294.8016	2318049.258	-156.891006	20.949925	0	0.106958	1.477223191	3715.208597	13802774.92	1.31	0.62	0.140274	0.67059	0	NA	33.633872	76.415405	0.112647	-0.109815	-0.087019	0.02225	5839.314121
719319.8016	2318049.258	-156.891006	20.949922	0	0.106958	1.477223191	3747.113682	14040860.95	1.31	0.62	-0.098475	0.56722	0	NA	31.526466	76.641586	0.112647	-0.109815	-0.087019	0.02225	5873.932705
719344.8016	2318049.258	-156.891006	20.949919	0	0.106958	1.477223191	3755.571224	14104315.22	1.31	0.62	-0.050155	0.45146	0	NA	11.59161	76.641586	0.112647	-0.109815	-0.087019	0.02225	5873.932705
722669.8016	2318074.258	-156.858993	20.949746	0	0.09835	1.48099684	5402.819678	29190460.47	1.37	0.67	-1.509812	7.145501	21	191.928298	25.998785	62.187633	-0.318563	-0.102131	-0.043198	-0.055804	3867.301698
735494.8016	2318249.258	-156.735	20.949733	0	0.086258	1.486295563	4169.588138	17385465.24	0.86	0.41	-0.05674	0.937547	2	164.363494	332.846313	60.461547	-0.126069	-0.084272	0.147855	-0.085507	3655.598666
733869.8016	2318224.258	-156.751007	20.949714	1	0.0809	1.488642548	5785.545956	33472542.01	0.86	0.46	0.164223	1.169006	6	173.934295	193.816986	73.382705	0.030679	-0.129149	-0.238584	-0.080232	5385.021393
719269.8016	2318024.258	-156.891006	20.949702	0	0.106958	1.477223191	3706.996177	13741820.66	1.31	0.62	-0.02946	0.991802	0	NA	44.000621	75.895492	0.112647	-0.109815	-0.087019	0.02225	5760.125706
719294.8016	2318024.258	-156.891006	20.949699	0	0.106958	1.477223191	3738.804178	13978656.68	1.31	0.62	-0.046997	0.63222	0	NA	27.977773	75.895492	0.112647	-0.109815	-0.087019	0.02225	5760.125706
737969.8016	2318274.258	-156.710998	20.949641	0	0.065925	1.495199011	2097.433657	4399227.946	0.98	0.36	0.57957	2.705496	2	172.286605	313.579315	40.624855	-0.126069	-0.084272	0.128249	-0.076216	1650.378844
722669.8016	2318049.258	-156.858993	20.94952	0	0.09835	1.48099684	6155.95186	37895743.3	1.37	0.67	3.029449	21.032342	122	178.715103	270.173156	62.187633	-0.318563	-0.102131	-0.043198	-0.055804	3867.301698
722694.8016	2318049.258	-156.858001	20.949517	0	0.09835	1.48099684	6171.543418	38087948.16	1.37	0.67	-2.384122	15.512168	90	194.596206	273.361114	62.187633	-0.318563	-0.102131	-0.043198	-0.055804	3867.301698
735494.8016	2318224.258	-156.735	20.949508	0	0.086258	1.486295563	4477.22337	20045529.1	1.04	0.46	0.178452	0.835478	0	176.666702	53.984889	60.461547	-0.126069	-0.084272	0.179404	-0.090374	3655.598666
733844.8016	2318199.258	-156.751007	20.949492	1	0.0809	1.488642548	5937.133683	35249556.37	0.86	0.46	-0.662202	4.731885	16	178.934402	270	73.811691	0.030679	-0.129149	-0.323422	-0.080232	5448.165728
719244.8016	2317999.258	-156.891006	20.949479	0	0.106958	1.477223191	3651.589089	13334102.87	1.31	0.62	0.375352	1.679843	1	NA	50.076431	75.191452	0.112647	-0.109815	-0.087019	0.02225	5653.754454
719269.8016	2317999.258	-156.891006	20.949476	0	0.106958	1.477223191	3683.366517	13567188.9	1.31	0.62	-0.195933	1.228263	0	NA	51.951709	75.895492	0.112647	-0.109815	-0.087019	0.02225	5760.125706
737994.8016	2318249.258	-156.710998	20.949412	0	0.065925	1.495199011	1666.802604	2778230.921	0.98	0.36	-0.010145	0.072664	1	162.187103	180	40.624855	-0.126069	-0.084272	0.128249	-0.076216	1650.378844
722719.8016	2318024.258	-156.858001	20.949288	0	0.09835	1.48099684	5384.109244	28988632.35	1.37	0.67	-0.213011	1.049153	77	187.181701	71.562858	56.981575	-0.318563	-0.102131	-0.043198	-0.055804	3246.899889
735519.8016	2318199.258	-156.735	20.949279	0	0.086258	1.486295563	4442.895401	19739319.54	1.04	0.46	-0.116491	0.680979	1	171.8385	56.046817	57.393375	-0.126069	-0.092744	0.182326	-0.085507	3293.999494
733819.8016	2318174.258	-156.751007	20.949269	1	0.0809	1.488642548	5740.22923	32950231.61	0.86	0.41	0.033308	5.647069	27	167.135192	217.817276	77.176116	0.001309	-0.129149	-0.388566	0.025621	5956.152881
719194.8016	2317974.258	-156.891998	20.949259	0	0.106958	1.477223191	3631.894941	13190660.86	1.31	0.62	0.334576	1.675566	0	NA	22.507144	73.460334	0.112647	-0.109815	-0.087019	0.02225	5396.420671
719219.8016	2317974.258	-156.891998	20.949256	0	0.106958	1.477223191	3642.085065	13264783.62	1.31	0.62	0.069014	1.48726	1	NA	25.54957	74.110221	0.112647	-0.109815	-0.087019	0.02225	5492.324857
719244.8016	2317974.258	-156.891006	20.949253	0	0.106958	1.477223191	3675.165002	13506837.79	1.31	0.62	-0.06035	1.448395	1	NA	41.894855	74.110221	0.112647	-0.109815	-0.087019	0.02225	5492.324857
737994.8016	2318224.258	-156.710998	20.949187	0	0.073225	1.492003455	1667.589445	2780854.557	0.98	0.36	0.010145	0.072664	1	170.157699	180	40.688266	-0.126069	-0.084272	0.151331	-0.076216	1655.53499
722719.8016	2317999.258	-156.858001	20.949063	0	0.09835	1.48099684	5405.787837	29222542.14	1.37	0.67	0.958264	7.796484	78	187.181701	9.678675	56.981575	-0.318563	-0.102131	-0.043198	-0.055804	3246.899889
722744.8016	2317999.258	-156.858001	20.94906	0	0.09835	1.48099684	5396.629213	29123606.86	1.37	0.67	0.05893	1.068275	78	179.976303	76.804687	56.981575	-0.318563	-0.102131	-0.043198	-0.055804	3246.899889
735519.8016	2318174.258	-156.735	20.949053	0	0.083541	1.487485772	4137.081825	17115446.03	0.86	0.41	0.876504	6.068224	29	162	344.22528	52.819198	-0.126069	-0.084272	0.179404	-0.06198	2789.867677
733794.8016	2318149.258	-156.751998	20.949047	0	0.086258	1.486295563	5427.904444	29462146.65	0.86	0.46	-0.06961	0.386494	6	162.990997	171.861282	80.748718	0.001309	-0.029313	0	-0.080232	6520.355459
719169.8016	2317949.258	-156.891998	20.949037	0	0.106958	1.477223191	3598.938273	12952356.69	1.31	0.62	-0.144962	0.831374	1	NA	353.407043	73.460334	0.112647	-0.109815	-0.042998	0.027339	5396.420671
719194.8016	2317949.258	-156.891998	20.949034	0	0.106958	1.477223191	3609.048275	13025229.45	1.31	0.62	-0.032824	1.279752	1	NA	27.306928	73.460334	0.112647	-0.109815	-0.042998	0.027339	5396.420671
737994.8016	2318199.258	-156.710998	20.948961	0	0.073225	1.492003455	3040.034575	9241810.217	0.86	0.36	0.001835	1.005067	1	163.106002	126.43634	40.688266	-0.126069	-0.084272	0.151331	-0.076216	1655.53499
738019.8016	2318199.258	-156.710998	20.948958	0	0.065925	1.495199011	1641.014238	2692927.729	0.98	0.36	0.03619	0.259195	1	162.187103	180	40.688266	-0.126069	-0.084272	0.128249	-0.076216	1655.53499
735544.8016	2318149.258	-156.735	20.948824	0	0.086258	1.486295563	4698.713032	22077904.16	1.04	0.46	-0.278596	2.027107	10	190.252304	262.700439	52.819198	0.144901	-0.084272	0.189195	-0.06198	2789.867677
733769.8016	2318124.258	-156.751998	20.948824	0	0.0809	1.488642548	5813.919237	33801656.89	0.91	0.46	-0.925786	6.145454	52	177.020294	2.660043	88.670547	0.076133	0.024181	0	-0.081079	7862.465905
733794.8016	2318124.258	-156.751998	20.948821	0	0.086258	1.486295563	5966.446258	35598480.95	0.86	0.46	-0.054182	0.395224	0	185.214797	288.49588	88.670547	-0.011189	-0.05062	0	-0.081079	7862.465905
719144.8016	2317924.258	-156.891998	20.948814	0	0.106958	1.477223191	3543.108961	12553621.11	1.31	0.62	-0.061063	0.557115	0	NA	255.795303	73.09143	0.112647	-0.109815	-0.042998	0.027339	5342.357139
719169.8016	2317924.258	-156.891998	20.948811	0	0.106958	1.477223191	3576.055827	12788175.28	1.31	0.62	0.214588	0.919018	2	NA	333.979461	72.605293	0.112647	-0.109815	-0.042998	0.027339	5271.528572
738019.8016	2318174.258	-156.710998	20.948732	0	0.073225	1.492003455	2055.049393	4223228.008	0.86	0.36	0.457982	2.402228	3	162.291595	336.520019	40.914459	-0.126069	-0.084272	0.151331	-0.076216	1673.992955
722769.8016	2317949.258	-156.858001	20.948605	0	0.09835	1.48099684	6257.505743	39156378.12	1.37	0.67	2.279803	9.211116	92	183.606399	295.896698	58.003074	-0.318563	-0.102131	-0.043198	-0.055804	3364.356593
722794.8016	2317949.258	-156.856994	20.948602	0	0.09835	1.48099684	5378.962382	28933236.31	1.37	0.67	0.870239	4.743671	21	185.861602	162.162109	58.003074	-0.318563	-0.102131	-0.043198	-0.055804	3364.356593
735544.8016	2318124.258	-156.735	20.948598	0	0.086258	1.486295563	4709.094889	22175574.67	1.04	0.46	-0.148452	1.732243	12	200.438797	249.182098	51.083709	0.144901	-0.084272	0.189195	-0.06198	2609.545325
733769.8016	2318099.258	-156.751998	20.948598	0	0.0809	1.488642548	5728.041208	32810456.08	0.86	0.46	-0.157613	0.986099	0	173	6.577626	88.670547	0.076133	0.024181	0	-0.081079	7862.465905
735569.8016	2318124.258	-156.735	20.948595	0	0.086258	1.486295563	5256.198577	27627623.48	1.04	0.46	0.131967	0.767772	0	175.572204	254.285934	51.548202	0.144901	-0.092744	0.189195	-0.06198	2657.217129
719119.8016	2317899.258	-156.893005	20.948591	0	0.106958	1.477223191	3510.20896	12321566.94	1.31	0.62	0.053825	0.615533	1	NA	269.116424	73.09143	0.112647	-0.109815	-0.042998	0.027339	5342.357139
719144.8016	2317899.258	-156.891998	20.948588	0	0.106958	1.477223191	3566.027555	12716552.52	1.31	0.62	-0.026912	0.65655	1	NA	322.11383	73.09143	0.112647	-0.109815	-0.042998	0.027339	5342.357139
738019.8016	2318149.258	-156.710998	20.948506	0	0.073225	1.492003455	9926.617901	98537742.95	1.36	0.65	0.808501	5.047419	18	172	202.931869	40.914459	0.144901	-0.084272	0.151331	-0.076216	1673.992955
733744.8016	2318074.258	-156.751998	20.948376	0	0.087466	1.485766341	5674.308187	32197773.4	0.86	0.46	0.201074	2.545053	8	176	337.110595	118.436767	0.218485	-0.097193	0	NA	14027.26778
722819.8016	2317924.258	-156.856994	20.948373	0	0.09835	1.48099684	5370.456315	28841801.03	1.37	0.67	-0.730489	4.433765	9	185.249099	164.245971	63.005352	0.112647	-0.109815	-0.110185	0.060296	3969.674381
735569.8016	2318099.258	-156.735	20.948369	0	0.086258	1.486295563	4361.511487	19022782.45	1.04	0.46	0.205855	0.938507	0	168.533905	292.953155	51.548202	-0.126069	-0.084272	0.182326	-0.06198	2657.217129
719094.8016	2317874.258	-156.893005	20.948368	0	0.106958	1.477223191	3500.349151	12252444.18	1.31	0.62	-0.025689	0.650619	1	NA	288.922851	73.636825	0.112647	-0.109815	-0.042998	0.027339	5422.381996
719119.8016	2317874.258	-156.893005	20.948365	0	0.106958	1.477223191	3533.164071	12483248.35	1.31	0.62	0.148836	0.835972	0	NA	269.349456	73.195922	0.112647	-0.109815	-0.042998	0.027339	5357.642997
738044.8016	2318124.258	-156.710998	20.948277	0	0.065925	1.495199011	2567.416491	6591627.438	0.98	0.41	-0.092593	0.70703	1	178.943695	212.891647	40.861198	0.144901	-0.084272	0.128249	-0.076216	1669.637502
733719.8016	2318049.258	-156.751998	20.948153	0	0.087466	1.485766341	5632.990052	31730576.93	0.95	0.46	0.013271	0.237649	5	166.519302	31.02087	118.436767	0.218485	-0.097193	0	NA	14027.26778
719044.8016	2317849.258	-156.893005	20.948148	0	0.106958	1.477223191	3434.870571	11798335.84	1.31	0.62	0.129467	1.371189	0	NA	340.783782	74.140167	0.112647	-0.109815	-0.042998	0.027339	5496.764363
722844.8016	2317899.258	-156.856994	20.948145	0	0.09835	1.48099684	5362.169873	28752865.75	1.37	0.67	0.785319	5.204711	7	184.376495	184.060974	63.005352	0.112647	-0.109815	-0.110185	0.060296	3969.674381
719069.8016	2317849.258	-156.893005	20.948145	0	0.106958	1.477223191	3467.584175	12024140.01	1.31	0.62	-0.082778	1.324076	1	NA	336.173126	73.636825	0.112647	-0.109815	-0.042998	0.027339	5422.381996
735594.8016	2318074.258	-156.733993	20.948141	0	0.086258	1.486295563	4700.832869	22097829.66	1.04	0.46	-0.135943	0.973526	18	194.385192	270	51.442443	0.144901	-0.084272	0.189195	-0.06198	2646.324942
738069.8016	2318099.258	-156.710998	20.948048	0	0.065925	1.495199011	2012.807626	4051394.539	0.98	0.36	0.422438	2.836374	11	185.667495	3.76599	41.973777	-0.126069	-0.084272	0.128249	-0.076216	1761.797956
733694.8016	2318024.258	-156.753005	20.947931	0	0.087466	1.485766341	5589.76532	31245476.33	0.95	0.46	-0.040021	0.379476	0	169.018493	148.123443	142.364395	-0.104329	0.292972	0	-0.07180535	20267.62096
733719.8016	2318024.258	-156.751998	20.947928	0	0.087466	1.485766341	5635.467429	31758493.14	0.95	0.46	-0.270596	1.930809	5	166.519302	6.326817	126.860694	0.218485	-0.097193	0	-0.07180535	16093.63568
719019.8016	2317824.258	-156.893997	20.947926	0	0.106958	1.477223191	3402.209822	11575031.67	1.31	0.62	-0.183699	1.570067	0	NA	341.682769	72.973556	0.112647	-0.109815	-0.042998	0.027339	5325.139875
719044.8016	2317824.258	-156.893005	20.947923	0	0.106958	1.477223191	3457.964322	11957517.25	1.31	0.62	-0.267192	1.400912	1	NA	337.554168	72.973556	0.112647	-0.109815	-0.042998	0.027339	5325.139875
722869.8016	2317874.258	-156.856994	20.947916	0	0.09835	1.48099684	5332.566628	28436266.84	1.37	0.67	0.400183	2.811123	16	187.254104	228.419677	66.538154	0.112647	-0.109815	-0.110185	0.060296	4427.325938
735594.8016	2318049.258	-156.733993	20.947915	0	0.086258	1.486295563	4697.075751	22062520.61	1.04	0.46	-0.331399	1.894872	15	194.385192	215.851181	51.442443	0.144901	-0.084272	0.189195	-0.06198	2646.324942
726744.8016	2317924.258	-156.819	20.947895	1	0.093091	1.483301673	6155.135833	37885697.12	1.36	0.68	-2.851372	18.483695	255	183.915298	191.512405	82.816146	0.001309	-0.029313	-0.150621	0.06999	6858.514038
726819.8016	2317924.258	-156.819	20.947886	0	0.100741	1.479948784	2965.406185	8793633.842	1.36	0.68	-0.061744	0.378219	2	170.992797	10.764418	95.818176	0.071468	-0.05062	0	NA	9181.122852
726844.8016	2317924.258	-156.817993	20.947883	0	0.100741	1.479948784	2983.851206	8903368.02	1.36	0.68	0.108936	0.780153	2	172.886795	90	95.818176	0.071468	-0.05062	0	NA	9181.122852
726869.8016	2317924.258	-156.817993	20.94788	0	0.100741	1.479948784	5905.73112	34877660.06	1.15	0.56	-0.035288	0.174847	0	169.9915	27.476669	101.972946	-0.011189	-0.05062	0	NA	10398.48172
726894.8016	2317924.258	-156.817993	20.947877	0	0.100741	1.479948784	5889.945764	34691461.1	1.15	0.56	-0.025866	0.15283	0	171.898498	342.037689	101.972946	-0.011189	-0.05062	0	NA	10398.48172
726919.8016	2317924.258	-156.817993	20.947874	0	0.100741	1.479948784	5908.341031	34908493.74	1.15	0.56	-0.015744	0.159748	0	171.898498	342.840332	110.696014	-0.011189	-0.05062	0	NA	12253.60752
726944.8016	2317924.258	-156.817001	20.947871	0	0.100741	1.479948784	8050.29628	64807270.2	1.15	0.56	5.810698	28.306037	246	195.667404	33.870162	110.696014	-0.011189	-0.05062	0	NA	12253.60752
726969.8016	2317924.258	-156.817001	20.947868	0	0.100741	1.479948784	8066.874914	65074470.88	1.15	0.56	1.512299	29.080377	166	195.667404	32.664031	125.178771	-0.006138	-0.097193	0	NA	15669.72471
726994.8016	2317924.258	-156.817001	20.947864	0	0.100741	1.479948784	8083.496865	65342921.57	1.15	0.56	6.927082	30.604785	87	175.711807	38.720352	125.178771	-0.006138	-0.097193	0	NA	15669.72471
738069.8016	2318074.258	-156.710998	20.947823	0	0.073225	1.492003455	2026.191546	4105452.181	0.86	0.36	-0.527476	2.886081	12	165	11.296617	42.763755	-0.126069	-0.084272	0.151331	-0.076216	1828.738742
738094.8016	2318074.258	-156.710006	20.94782	0	0.065925	1.495199011	2494.804536	6224049.673	0.86	0.36	0.467524	2.163655	4	167.157196	26.173841	42.763755	-0.126069	-0.084272	0.128249	-0.076216	1828.738742
733694.8016	2317999.258	-156.753005	20.947705	0	0.087466	1.485766341	5808.00089	33732874.34	0.86	0.41	-3.372471	19.179809	77	192.611495	248.809677	142.364395	-0.007105	0.292972	0	-0.07180535	20267.62096
719019.8016	2317799.258	-156.893997	20.9477	0	0.106958	1.477223191	3425.341309	11732963.08	1.31	0.62	0.233348	1.391055	0	NA	345.628143	72.973556	0.112647	-0.109815	-0.042998	0.027339	5325.139875
722869.8016	2317849.258	-156.856994	20.94769	0	0.09835	1.48099684	5353.986996	28665176.75	1.37	0.67	-0.345176	4.557425	14	187.254104	194.683792	66.538154	0.112647	-0.109815	-0.110185	0.060296	4427.325938
735619.8016	2318024.258	-156.733993	20.947686	0	0.086258	1.486295563	3595.044951	12924348.2	0.95	0.41	-0.018903	0.258171	1	199.697692	241.281784	52.611839	-0.126069	-0.084272	0.182326	-0.085507	2768.005603
726719.8016	2317899.258	-156.820007	20.947673	0	0.093091	1.483301673	5992.452592	35909488.07	1.15	0.56	-0.233126	1.593427	3	165.383407	182.794296	82.816146	0.001309	-0.029313	-0.150621	0.06999	6858.514038
726744.8016	2317899.258	-156.819	20.947669	0	0.093091	1.483301673	6191.944664	38340178.72	1.36	0.68	-4.233189	23.161176	33	190.756393	197.198776	82.816146	0.001309	-0.029313	-0.150621	0.06999	6858.514038
738094.8016	2318049.258	-156.710006	20.947594	0	0.073225	1.492003455	1560.714047	2435828.337	0.98	0.36	-0.073635	0.917997	0	164.947998	143.785202	42.763755	-0.126069	-0.084272	0.151331	-0.076216	1828.738742
733694.8016	2317974.258	-156.753005	20.947479	0	0.087466	1.485766341	7000.429785	49006017.17	1.21	0.6	-0.924798	5.769258	139	189.118698	9.002895	142.326889	-0.104329	0.292972	0	NA	20256.94333
718994.8016	2317774.258	-156.893997	20.947477	0	0.106958	1.477223191	3369.603464	11354227.5	1.31	0.62	0.005911	1.42591	3	NA	325.300933	72.381019	0.112647	-0.109815	-0.042998	0.027339	5239.011911
722894.8016	2317824.258	-156.856002	20.947461	0	0.09835	1.48099684	5302.883917	28120577.84	1.37	0.67	-0.3353	2.400006	5	187.710296	270	67.685173	0.112647	-0.109815	-0.110185	0.060296	4581.282644
735644.8016	2317999.258	-156.733993	20.947457	0	0.086258	1.486295563	4729.769279	22370717.43	1.04	0.46	-0.041839	0.304176	0	176.488098	280.411743	52.611839	0.144901	-0.092744	0.182326	-0.085507	2768.005603
726694.8016	2317874.258	-156.820007	20.94745	0	0.100741	1.479948784	7848.779301	61603336.52	1.15	0.56	1.256367	6.701253	47	167.374603	32.084465	74.472496	0.001309	-0.029313	0	0	5546.15266
726719.8016	2317874.258	-156.820007	20.947447	0	0.093091	1.483301673	2875.3133	8267426.573	1.36	0.68	-0.057123	0.392091	1	185.733795	3.800563	77.470146	0.045755	-0.029313	-0.150621	0.06999	6001.623521
738119.8016	2318024.258	-156.710006	20.947365	0	0.065925	1.495199011	2463.693229	6069784.327	0.86	0.36	-0.536536	3.244175	5	167.157196	26.173303	43.911701	-0.126069	-0.084272	0.128249	-0.076216	1928.237485
733644.8016	2317949.258	-156.753005	20.94726	0	0.087466	1.485766341	5577.478968	31108271.64	0.91	0.46	-1.890502	13.636947	16	189.616806	274.150634	154.924026	-0.007105	0.292972	0	-0.07180535	24001.45383
733669.8016	2317949.258	-156.753005	20.947257	0	0.087466	1.485766341	5808.32475	33736636.4	0.86	0.41	2.015542	14.140958	5	184.980102	270	142.326889	-0.007105	0.292972	0	-0.07180535	20256.94333
718969.8016	2317749.258	-156.893997	20.947254	0	0.106958	1.477223191	3337.053091	11135923.33	1.31	0.62	0.024364	0.174493	2	NA	270	72.381019	0.112647	-0.109815	-0.042998	0.027339	5239.011911
722894.8016	2317799.258	-156.856002	20.947236	0	0.09835	1.48099684	5324.188929	28346987.75	1.37	0.67	-0.518823	2.377757	6	187.710296	243.849182	67.685173	0.112647	-0.109815	-0.110185	0.060296	4581.282644
735644.8016	2317974.258	-156.733993	20.947231	0	0.086258	1.486295563	5122.507006	26240078.03	1.21	0.6	-0.23316	1.669415	0	185.496597	270	51.918899	0.144901	-0.092744	0.182326	-0.085507	2695.572073
726669.8016	2317849.258	-156.820007	20.947227	0	0.093091	1.483301673	2821.912055	7963187.646	1.36	0.68	0.013684	0.502034	0	183.438705	41.65361	74.472496	0.045755	-0.029313	0	0	5546.15266
733619.8016	2317924.258	-156.753005	20.947037	0	0.087466	1.485766341	6177.798674	38165196.46	0.95	0.46	0.273017	2.919184	13	179.688095	174.691421	154.924026	-0.007105	0.292972	0	-0.07180535	24001.45383
718919.8016	2317724.258	-156.895004	20.947035	0	0.106958	1.477223191	3295.412934	10859746.41	1.31	0.62	0	0.299946	2	NA	315	72.533294	0.112647	-0.109815	-0.042998	0.027339	5261.078738
733644.8016	2317924.258	-156.753005	20.947034	0	0.087466	1.485766341	5832.131623	34013759.27	0.86	0.41	-2.015542	14.140958	45	184.980102	270	154.924026	-0.007105	0.292972	0	-0.07180535	24001.45383
718944.8016	2317724.258	-156.893997	20.947032	0	0.106958	1.477223191	3304.560359	10920119.17	1.31	0.62	-0.024364	0.174493	2	NA	270	72.533294	0.112647	-0.109815	-0.042998	0.027339	5261.078738
722919.8016	2317774.258	-156.856002	20.947007	0	0.09835	1.48099684	5273.626725	27811138.83	1.37	0.67	-0.159583	4.205151	18	182.685195	311.373413	65.589546	0.112647	-0.109815	-0.110185	0.060296	4301.988544
735644.8016	2317949.258	-156.733993	20.947006	0	0.086258	1.486295563	5111.701682	26129494.09	1.04	0.46	-0.299973	1.664275	0	185.496597	255.400451	51.918899	0.144901	-0.084272	0.182326	-0.085507	2695.572073
726644.8016	2317824.258	-156.820007	20.947005	0	0.093091	1.483301673	7778.30369	60502008.29	1.15	0.56	0.359425	2.572462	24	158.933502	90	72.226089	0.001309	-0.029313	-0.150621	0.06999	5216.607932
726669.8016	2317824.258	-156.820007	20.947002	0	0.100741	1.479948784	7813.540965	61051422.41	1.15	0.56	-0.359425	2.572462	41	167.794601	90	74.472496	0.001309	-0.029313	-0.150621	0.06999	5546.15266
733619.8016	2317899.258	-156.753005	20.946812	0	0.087466	1.485766341	5848.41248	34203928.54	0.86	0.41	2.820573	19.585153	255	194	270.516265	154.924026	-0.007105	0.292972	0	NA	24001.45383
718919.8016	2317699.258	-156.895004	20.946809	0	0.106958	1.477223191	3272.126983	10706814.99	1.31	0.62	-0.17789	1.257344	1	NA	359.243164	72.533294	0.112647	-0.109815	-0.042998	0.027339	5261.078738
726619.8016	2317799.258	-156.820999	20.946782	0	0.100741	1.479948784	7724.013254	59660380.75	1.15	0.56	0.377341	4.047954	4	163.662704	22.250713	72.226089	0.001309	-0.029313	0	0	5216.607932
722919.8016	2317749.258	-156.856002	20.946781	0	0.09835	1.48099684	6803.481402	46287359.19	1.37	0.67	-0.149687	2.166703	3	176.402999	339.321136	65.589546	0.112647	-0.109815	-0.110185	0.060296	4301.988544
726644.8016	2317799.258	-156.820007	20.946779	0	0.100741	1.479948784	7759.255432	60206044.86	1.36	0.68	-0.198426	4.797251	25	158.933502	30.03215	72.226089	0.001309	-0.029313	0	0	5216.607932
735669.8016	2317924.258	-156.733993	20.946777	0	0.086258	1.486295563	4750.129184	22563727.26	1.04	0.46	0.117783	0.653	0	170.203002	283.090545	51.423797	0.144901	-0.084272	0.182326	-0.085507	2644.406898
718869.8016	2317674.258	-156.895004	20.946589	0	0.106958	1.477223191	3230.810744	10438138.06	1.31	0.62	0.182476	1.194467	0	NA	355.996276	71.479461	0.112647	-0.109815	-0.042998	0.027339	5109.313345
733594.8016	2317874.258	-156.753997	20.946589	0	0.087466	1.485766341	5857.550188	34310894.2	0.86	0.41	-1.62279	25.294126	87	196.249206	300.563293	161.44345	-0.007105	0.292972	0	-0.07180535	26063.98755
718894.8016	2317674.258	-156.895004	20.946586	0	0.106958	1.477223191	3239.754747	10496010.82	1.31	0.62	0.159335	1.225041	0	NA	357.669006	71.479461	0.112647	-0.109815	-0.042998	0.027339	5109.313345
733619.8016	2317874.258	-156.753005	20.946586	0	0.087466	1.485766341	5833.632774	34031271.34	0.91	0.46	5.757404	26.196502	230	196.249206	304.198852	140.191848	-0.007105	0.292972	0	NA	19653.75425
726594.8016	2317774.258	-156.820999	20.946559	0	0.093091	1.483301673	2750.766174	7566714.544	1.36	0.68	-0.070015	0.429131	0	182.768295	10.716222	67.611328	0.045755	-0.029313	0	0	4571.291674
726619.8016	2317774.258	-156.820999	20.946556	0	0.100741	1.479948784	7743.067492	59955094.19	1.15	0.56	-0.873824	4.254264	21	169	28.297449	68.739517	0.001309	-0.029313	0	0	4725.121197
722944.8016	2317724.258	-156.856002	20.946553	0	0.09835	1.48099684	6858.489588	47038879.43	1.37	0.67	-0.598006	3.590806	11	165.692306	346.747283	62.496524	-0.318563	-0.102131	-0.043198	-0.055804	3905.815512
735694.8016	2317899.258	-156.733001	20.946548	0	0.083541	1.487485772	4982.202928	24822346.02	0.95	0.46	-0.457771	2.10731	0	181.875503	220.606353	51.423797	0.144901	-0.084272	0.182326	-0.085507	2644.406898
733569.8016	2317849.258	-156.753997	20.946367	0	0.087466	1.485766341	5456.752033	29776142.75	1.04	0.48	-0.005983	0.170764	0	167.540496	75.281822	161.44345	-0.104329	0.292972	0	-0.07180535	26063.98755
718844.8016	2317649.258	-156.895004	20.946366	0	0.106958	1.477223191	3198.606555	10231083.89	1.31	0.62	-0.070034	0.561086	0	NA	337.448028	71.566108	0.112647	-0.109815	-0.042998	0.027339	5121.707814
733594.8016	2317849.258	-156.753997	20.946363	0	0.087466	1.485766341	6951.269449	48320146.95	1.21	0.6	-0.602246	3.608342	40	179.903396	340.471282	161.44345	-0.104329	0.292972	0	-0.07180535	26063.98755
726569.8016	2317749.258	-156.820999	20.946337	0	0.093091	1.483301673	7672.598384	58868765.96	1.36	0.68	-0.451859	2.37041	1	170	28.914434	67.611328	0.001309	-0.029313	-0.150621	0.06999	4571.291674
726594.8016	2317749.258	-156.820999	20.946334	0	0.100741	1.479948784	7707.832385	59410680.08	1.15	0.56	0.602899	3.605643	2	163.662704	25.166969	67.611328	0.001309	-0.029313	-0.150621	0.06999	4571.291674
722944.8016	2317699.258	-156.856002	20.946327	0	0.09835	1.48099684	5223.771618	27287789.92	1.37	0.67	0.561865	1.972109	38	173.084899	12.920678	62.496524	-0.318563	-0.102131	-0.043198	-0.055804	3905.815512
735694.8016	2317874.258	-156.733001	20.946322	0	0.083541	1.487485772	4992.432276	24924380.03	1.04	0.46	0.061255	2.485626	0	181.875503	217.692245	50.782684	0.144901	-0.084272	0.182326	-0.085507	2578.880994
718794.8016	2317624.258	-156.895996	20.946146	0	0.106958	1.477223191	3110.915323	9677794.147	1.34	0.63	0.204394	0.786424	2	NA	76.457504	71.222053	0.112647	-0.109815	-0.042998	0.027339	5072.580834
733544.8016	2317824.258	-156.753997	20.946144	0	0.087466	1.485766341	6926.970398	47982918.89	1.21	0.6	-1.837205	7.648374	33	184.315994	315.20877	169.262069	-0.104329	0.292972	0	-0.07180535	28649.648
718819.8016	2317624.258	-156.895996	20.946143	0	0.106958	1.477223191	3166.4696	10026529.73	1.31	0.62	0.057292	0.430529	1	NA	355.35501	71.215042	0.112647	-0.109815	-0.042998	0.027339	5071.582207
733569.8016	2317824.258	-156.753997	20.946141	0	0.087466	1.485766341	5620.955526	31595141.03	1.04	0.48	-0.475123	3.210547	27	193.177703	112.867866	146.842254	-0.104329	0.292972	0	-0.07180535	21562.64756
726544.8016	2317724.258	-156.820999	20.946114	0	0.093091	1.483301673	7637.365504	58329351.84	1.36	0.68	0.444407	2.352318	1	164.686401	28.787176	64.810493	0.001309	-0.029313	-0.150621	0.06999	4200.400003
722944.8016	2317674.258	-156.856002	20.946101	0	0.09835	1.48099684	5244.802172	27507949.82	1.37	0.67	-0.670454	2.275483	31	182.472305	327.631561	60.094139	-0.318563	-0.102131	-0.043198	-0.055804	3611.305542
735719.8016	2317849.258	-156.733001	20.946093	0	0.083541	1.487485772	4909.584113	24104016.16	1.04	0.46	0.178942	0.947874	0	167.811904	226.879776	50.806671	0.144901	-0.084272	0.182326	-0.085507	2581.317818
718794.8016	2317599.258	-156.895996	20.945921	0	0.106958	1.477223191	7221.901205	52155857.01	1.31	0.62	1.454326	10.303326	7	NA	90	71.222053	0.112647	-0.109815	-0.042998	0.027339	5072.580834
733519.8016	2317799.258	-156.753997	20.945921	0	0.087466	1.485766341	6915.060005	47818054.87	1.21	0.6	1.434108	8.120621	47	168.168899	329.662689	169.262069	-0.104329	0.292972	0	-0.07180535	28649.648
726519.8016	2317699.258	-156.822006	20.945891	0	0.093091	1.483301673	7602.133762	57792437.74	1.36	0.68	-0.624268	3.119899	1	169.717697	41.204601	64.810493	0.001309	-0.029313	-0.150621	0.06999	4200.400003
722969.8016	2317649.258	-156.856002	20.945872	0	0.09835	1.48099684	5195.512574	26993350.91	1.37	0.67	-0.386194	2.130086	3	181.608703	91.697166	61.203414	-0.318563	-0.102131	-0.043198	-0.055804	3745.857885
735719.8016	2317824.258	-156.733001	20.945867	0	0.083541	1.487485772	4919.32924	24199800.17	1.04	0.46	0.022424	0.991227	0	178.324295	229.184127	50.536937	0.144901	-0.084272	0.182326	-0.085507	2553.982001
735744.8016	2317824.258	-156.733001	20.945864	0	0.083541	1.487485772	4745.082945	22515812.15	0.95	0.46	-0.296796	2.362436	2	163.130203	264.175811	50.536937	0.144901	-0.084272	0.182326	-0.085507	2553.982001
718769.8016	2317574.258	-156.895996	20.945698	0	0.103375	1.478794095	3102.405742	9624921.388	1.31	0.62	-0.121822	1.287445	2	NA	60.368061	70.836586	0.112647	-0.109815	-0.042998	0.027339	5017.821916
718794.8016	2317574.258	-156.895996	20.945695	0	0.103375	1.478794095	3134.401945	9824475.553	1.31	0.62	-0.062796	0.310115	1	NA	53.568885	70.836586	0.112647	-0.109815	-0.087019	0.02225	5017.821916
726494.8016	2317674.258	-156.822006	20.945669	0	0.093091	1.483301673	7566.903173	57258023.63	1.36	0.68	0.588463	3.029702	0	157.738098	41.091213	61.020706	-0.126069	-0.092744	0.037995	-0.061077	3723.526561
726519.8016	2317674.258	-156.822006	20.945666	0	0.093091	1.483301673	7583.055077	57502724.3	1.36	0.68	0.058721	3.078168	1	157.738098	40.307655	62.732093	0.001309	-0.029313	-0.150621	0.06999	3935.315492
722969.8016	2317624.258	-156.856002	20.945647	0	0.09835	1.48099684	5216.417432	27211010.82	1.37	0.67	-0.128692	1.558362	6	173.084899	92.320602	61.508365	-0.318563	-0.102131	-0.043198	-0.055804	3783.278965
735744.8016	2317799.258	-156.733001	20.945638	0	0.086258	1.486295563	4830.103756	23329902.29	1.04	0.46	-0.225192	1.612394	2	182.022598	270	50.536937	0.144901	-0.092744	0.182326	-0.085507	2553.982001
718744.8016	2317549.258	-156.895996	20.945475	0	0.103375	1.478794095	3070.483222	9427867.217	1.34	0.63	0.143841	1.475494	6	NA	85.026237	69.689727	0.112647	-0.109815	-0.087019	0.02225	4856.658049
733494.8016	2317749.258	-156.755004	20.945473	0	0.087466	1.485766341	5382.336166	28969542.6	1.04	0.48	0.02432	0.352717	0	170.150207	116.816078	171.688552	-0.104329	0.292972	0	-0.07180535	29476.95889
718769.8016	2317549.258	-156.895996	20.945472	0	0.106958	1.477223191	7214.174253	52044310.15	1.31	0.62	-1.210104	8.601531	6	NA	90	70.836586	0.112647	-0.109815	-0.087019	0.02225	5017.821916
733519.8016	2317749.258	-156.753997	20.94547	0	0.087466	1.485766341	6904.353375	47670095.53	1.21	0.6	-0.153331	8.607821	48	174.229599	324.442962	151.644088	-0.104329	0.292972	0	-0.07180535	22995.92943
726444.8016	2317649.258	-156.822006	20.945449	0	0.093091	1.483301673	7515.577744	56483908.83	1.36	0.68	0.135144	2.442259	0	170.377502	57.057155	59.123695	-0.126069	-0.092744	0.037995	-0.061077	3495.61131
726469.8016	2317649.258	-156.822006	20.945446	0	0.093091	1.483301673	7531.673752	56726109.51	1.36	0.68	-0.540592	2.58401	1	170.377502	52.478	61.020706	-0.126069	-0.092744	0.037995	-0.061077	3723.526561
722994.8016	2317599.258	-156.854995	20.945418	0	0.09835	1.48099684	5188.479721	26920321.82	1.37	0.67	0.000535	2.24798	6	171.079406	43.700611	61.508365	-0.318563	-0.102131	-0.043198	-0.055804	3783.278965
735769.8016	2317774.258	-156.733001	20.94541	0	0.083541	1.487485772	5496.243541	30208693.06	1.04	0.46	0.142359	1.36074	4	174.544494	193.013366	50.060001	0.144901	-0.084272	0.179404	-0.085507	2506.0037
718719.8016	2317524.258	-156.897003	20.945252	0	0.103375	1.478794095	7222.798755	52168821.86	1.34	0.63	-1.346472	10.33463	4	NA	87.777694	69.441879	0.112647	-0.109815	-0.091914	0.021243	4822.174559
733469.8016	2317724.258	-156.755004	20.945251	0	0.087466	1.485766341	6880.797008	47345367.47	1.21	0.6	-0.243719	4.011545	32	187.082702	323.032409	148.299774	-0.104329	0.292972	0	-0.07180535	21992.82297
733494.8016	2317724.258	-156.755004	20.945247	0	0.087466	1.485766341	6903.310137	47655690.85	1.21	0.6	-1.027416	4.486952	36	168.168899	315.125244	148.299774	-0.104329	0.292972	0	-0.07180535	21992.82297
726419.8016	2317624.258	-156.822998	20.945226	0	0.093091	1.483301673	7480.357259	55955744.72	1.36	0.68	-0.086818	2.203574	0	172.434295	58.349044	58.071334	-0.126069	-0.092744	0.037995	-0.061077	3372.279833
726444.8016	2317624.258	-156.822006	20.945223	0	0.093091	1.483301673	7496.445518	56196695.4	1.36	0.68	0.403206	2.240155	0	178.857803	53.635478	58.071334	-0.126069	-0.092744	0.037995	-0.061077	3372.279833
722994.8016	2317574.258	-156.856002	20.945192	0	0.09835	1.48099684	5167.703736	26705161.9	1.37	0.67	0.42279	2.196263	2	172.297805	42.268474	60.122528	-0.318563	-0.102131	-0.043198	-0.055804	3614.718373
735794.8016	2317749.258	-156.731994	20.945181	0	0.086258	1.486295563	3741.805751	14001110.28	0.86	0.46	-0.076298	0.65719	0	172.380599	278.405273	50.060001	-0.126069	-0.092744	0.179404	-0.06198	2506.0037
718669.8016	2317499.258	-156.897003	20.945033	0	0.103375	1.478794095	7131.245726	50854665.6	1.31	0.62	-0.759511	5.423346	78	NA	0	70.702148	0.112647	-0.109815	-0.091914	0.021243	4998.793732
718694.8016	2317499.258	-156.897003	20.94503	0	0.103375	1.478794095	7177.551751	51517249.14	1.31	0.62	0.753623	9.872413	101	NA	72.099212	70.702148	0.112647	-0.109815	-0.091914	0.021243	4998.793732
733444.8016	2317699.258	-156.755004	20.945028	0	0.087466	1.485766341	6386.166301	40783120.02	1.04	0.48	-0.016364	0.24215	0	170.508499	238.15924	170.248046	-0.104329	0.292972	0	-0.07180535	28984.39717
726394.8016	2317599.258	-156.822998	20.945004	0	0.093091	1.483301673	7445.138051	55430080.6	1.36	0.68	0.09437	2.16825	0	172.434295	58.779785	56.47636	-0.126069	-0.092744	0.037995	-0.061077	3189.579239
726419.8016	2317599.258	-156.822998	20.945001	0	0.093091	1.483301673	7461.218485	55669781.28	1.36	0.68	-0.400703	2.140371	0	172.434295	60.03503	58.071334	-0.126069	-0.092744	0.037995	-0.061077	3372.279833
723019.8016	2317549.258	-156.854995	20.944963	0	0.09835	1.48099684	5140.35241	26423222.9	1.37	0.67	0.197844	1.278004	8	168.837493	20.364337	61.379131	-0.318563	-0.102131	-0.043198	-0.055804	3767.397722
735794.8016	2317724.258	-156.731994	20.944955	0	0.0809	1.488642548	7948.296674	63175420.02	1.21	0.6	-0.080745	1.281339	2	181.026397	151.395339	49.972831	0.144901	-0.084272	0.093076	-0.06198	2497.283838
718669.8016	2317474.258	-156.897003	20.944807	0	0.103375	1.478794095	7156.02508	51208694.95	1.31	0.62	0.759511	5.423346	152	NA	0	72.844856	0.112647	-0.109815	-0.091914	0.021243	5306.373046
733444.8016	2317674.258	-156.755004	20.944802	0	0.087466	1.485766341	6378.706252	40687893.45	1.04	0.46	0.659752	7.575811	83	177.030807	198.094573	150.57518	-0.007105	0.292972	0	NA	22672.88483
733469.8016	2317674.258	-156.755004	20.944799	0	0.087466	1.485766341	6407.427361	41055125.39	1.04	0.46	0.057518	0.264957	0	170.508499	230.931335	136.430419	0.218485	-0.097193	0	NA	18613.25923
726369.8016	2317574.258	-156.822998	20.944781	0	0.093091	1.483301673	7409.920141	54906916.5	1.36	0.68	-0.108162	2.265097	0	167.266296	61.163261	55.471199	-0.126069	-0.092744	0.037995	-0.061077	3077.053918
723019.8016	2317524.258	-156.854995	20.944738	0	0.09835	1.48099684	5160.9963	26635882.81	1.37	0.67	-0.414691	1.631792	2	172.297805	42.76342	60.043914	-0.318563	-0.102131	-0.043198	-0.055804	3605.271608
735794.8016	2317699.258	-156.731994	20.944729	0	0.0809	1.488642548	7937.86455	63009693.61	1.21	0.6	0.053148	0.744231	1	169.856399	128.930175	49.972831	0.144901	-0.084272	0.093076	-0.06198	2497.283838
735819.8016	2317699.258	-156.731994	20.944726	0	0.0809	1.488642548	7988.893613	63822421.16	1.21	0.6	0.151154	1.082437	1	175.770492	180	49.408794	0.144901	-0.084272	0.093076	-0.075627	2441.228925
718644.8016	2317449.258	-156.897003	20.944584	0	0.103375	1.478794095	7109.842572	50549861.4	1.31	0.62	0.709023	5.064773	81	NA	0	72.844215	0.112647	-0.109815	-0.091914	0.021243	5306.279659
733394.8016	2317649.258	-156.755996	20.944583	0	0.087466	1.485766341	6507.837298	42351946.3	1.04	0.48	-0.028477	0.270369	0	168.273498	8.398664	168.307571	-0.104329	0.292972	0	-0.07180535	28327.43846
733419.8016	2317649.258	-156.755004	20.94458	0	0.087466	1.485766341	6411.986617	41113572.38	1.04	0.48	-0.819549	7.511809	15	180	187.40361	150.57518	-0.104329	0.292972	0	-0.07180535	22672.88483
726319.8016	2317549.258	-156.824005	20.944561	0	0.093091	1.483301673	7358.688857	54150301.69	1.36	0.68	-0.226601	1.439533	1	170.476394	88.344299	53.790023	-0.126069	-0.092744	0.037995	-0.061077	2893.366574
726344.8016	2317549.258	-156.822998	20.944558	0	0.093091	1.483301673	7374.703545	54386252.38	1.36	0.68	0.25326	1.766256	1	167.266296	80.30484	53.790023	-0.126069	-0.092744	0.037995	-0.061077	2893.366574
723044.8016	2317499.258	-156.854995	20.944509	0	0.09835	1.48099684	6567.256688	43128860.41	1.37	0.67	0.039605	1.978207	14	177.599502	239.043487	60.043914	-0.318563	-0.102131	-0.043198	-0.055804	3605.271608
735844.8016	2317674.258	-156.731994	20.944497	0	0.0809	1.488642548	3949.95233	15602123.41	1.04	0.46	-0.040548	0.463743	0	181.553298	287.810211	49.408794	-0.126069	-0.084272	0.093076	-0.075627	2441.228925
718644.8016	2317424.258	-156.897003	20.944358	0	0.103375	1.478794095	7134.60866	50902640.73	1.31	0.62	-0.759511	5.423346	111	NA	0	72.889457	0.112647	-0.109815	-0.091914	0.021243	5312.872942
733394.8016	2317624.258	-156.755996	20.944357	0	0.087466	1.485766341	5444.265619	29640028.13	1.04	0.48	-0.39181	2.311307	20	183.129196	262.287994	139.742965	-0.104329	0.292972	0	-0.07180535	19528.09627
733419.8016	2317624.258	-156.755004	20.944354	0	0.087466	1.485766341	5965.582274	35588171.87	0.86	0.41	-0.327502	28.291591	117	182.606002	324.740905	130.795898	-0.006138	-0.097193	0	NA	17107.56693
726294.8016	2317524.258	-156.824005	20.944339	0	0.093091	1.483301673	7323.481931	53633387.59	1.36	0.68	0.14725	1.30082	2	181.821395	94.429153	52.621734	-0.126069	-0.092744	0.037995	-0.061077	2769.046889
726319.8016	2317524.258	-156.824005	20.944336	0	0.093091	1.483301673	7339.488284	53868088.27	1.36	0.68	-0.155471	1.297603	0	181.821395	88.163063	53.691726	-0.126069	-0.092744	0.037995	-0.061077	2882.801441
723069.8016	2317474.258	-156.854995	20.94428	0	0.09835	1.48099684	7582.454052	57493609.45	1.37	0.67	-0.495882	6.603155	9	180.579605	340.709045	59.034851	-0.318563	-0.102131	-0.043198	-0.055804	3485.113633
723094.8016	2317474.258	-156.854995	20.944277	0	0.09835	1.48099684	5121.926944	26234135.62	1.37	0.67	1.048358	4.740547	43	186.399398	129.377975	59.034851	-0.318563	-0.102131	-0.043198	-0.055804	3485.113633
735844.8016	2317649.258	-156.731994	20.944271	0	0.0809	1.488642548	8018.802647	64301195.89	1.21	0.6	-0.331811	1.370107	3	168.561706	231.259185	49.408794	0.144901	-0.084272	0.093076	-0.075627	2441.228925
718669.8016	2317399.258	-156.897003	20.94413	0	0.106958	1.477223191	2904.162612	8434160.477	1.34	0.63	-0.09858	0.636055	1	NA	71.460456	73.372413	0.185403	-0.109815	-0.042998	0.027339	5383.510989
726169.8016	2317499.258	-156.824996	20.944128	0	0.09835	1.48099684	7224.795551	52197670.75	1.37	0.67	0.143638	0.924466	0	175.322296	183.95935	52.457145	-0.126069	-0.092744	0.037995	-0.061077	2751.752062
733419.8016	2317599.258	-156.755004	20.944128	0	0.087466	1.485766341	5791.04336	33536183.2	1.04	0.46	-0.787531	5.809667	60	171.960693	101.199371	130.795898	-0.006138	-0.097193	0	NA	17107.56693
726194.8016	2317499.258	-156.824996	20.944125	0	0.093091	1.483301673	7240.588473	52426121.44	1.36	0.68	0.131754	0.892128	0	182.6725	183.405242	52.457145	-0.126069	-0.092744	0.037995	-0.061077	2751.752062
726219.8016	2317499.258	-156.824996	20.944122	0	0.093091	1.483301673	7256.433154	52655822.12	1.36	0.68	0.102156	0.786373	0	182.6725	183.863906	52.457145	-0.126069	-0.092744	0.037995	-0.061077	2751.752062
726244.8016	2317499.258	-156.824005	20.944119	0	0.093091	1.483301673	7272.329255	52886772.79	1.36	0.68	0.12849	0.729182	0	180.550796	166.773849	52.457145	-0.126069	-0.092744	0.037995	-0.061077	2751.752062
726269.8016	2317499.258	-156.824005	20.944116	0	0.093091	1.483301673	7288.276441	53118973.48	1.36	0.68	0.063667	0.686889	1	180.550796	165.943191	52.621734	-0.126069	-0.092744	0.037995	-0.061077	2769.046889
723094.8016	2317449.258	-156.854995	20.944051	0	0.09835	1.48099684	5142.280188	26443045.53	1.37	0.67	0.815412	3.882256	42	186.399398	70.031639	59.034851	-0.318563	-0.102131	-0.043198	-0.055804	3485.113633
723119.8016	2317449.258	-156.854003	20.944048	0	0.09835	1.48099684	6634.625662	44018257.67	1.37	0.67	0.269904	1.240974	0	180.799804	318.673614	62.598197	0.112647	-0.109815	-0.110185	0.060296	3918.534268
735869.8016	2317624.258	-156.731994	20.944043	0	0.0809	1.488642548	3632.58548	13195677.27	0.86	0.46	0.130734	0.654216	0	176.370803	306.081726	48.630554	-0.126069	-0.084272	0.093076	-0.06198	2364.930782
735894.8016	2317624.258	-156.731994	20.944039	0	0.087466	1.485766341	3525.226516	12427221.99	1.04	0.46	-0.043538	0.399543	0	171.418396	26.290321	48.630554	-0.126069	-0.092744	0.203508	-0.036562	2364.930782
726044.8016	2317474.258	-156.826004	20.943918	0	0.09835	1.48099684	7127.022794	50794453.91	1.37	0.67	0.04897	1.067852	1	171.775604	126.73056	52.261425	-0.126069	-0.092744	0.037995	-0.061077	2731.256543
726069.8016	2317474.258	-156.826004	20.943915	0	0.09835	1.48099684	7142.594388	51016654.59	1.37	0.67	-0.245971	1.152634	1	171.775604	132.055969	53.066619	-0.126069	-0.092744	0.037995	-0.061077	2816.066052
726094.8016	2317474.258	-156.826004	20.943912	0	0.09835	1.48099684	7158.219421	51240105.28	1.37	0.67	-0.082901	0.877326	1	170.804504	164.102996	53.066619	-0.126069	-0.092744	0.037995	-0.061077	2816.066052
726119.8016	2317474.258	-156.824996	20.943909	0	0.09835	1.48099684	7173.897543	51464805.96	1.37	0.67	-0.154107	0.886729	1	170.804504	164.27597	53.280609	-0.126069	-0.092744	0.037995	-0.061077	2838.823295
726144.8016	2317474.258	-156.824996	20.943906	0	0.09835	1.48099684	7189.628407	51690756.63	1.37	0.67	-0.119869	0.879968	1	175.369903	181.385559	53.280609	-0.126069	-0.092744	0.037995	-0.061077	2838.823295
733394.8016	2317574.258	-156.755996	20.943906	0	0.087466	1.485766341	5815.159585	33816081	0.95	0.46	0.919604	4.944686	24	171.960693	103.714088	121.102844	-0.006138	-0.097193	0	NA	14665.89882
718669.8016	2317374.258	-156.897003	20.943904	0	0.103375	1.478794095	7180.805963	51563974.28	1.31	0.62	-0.499584	8.320569	236	NA	27.426456	73.239242	0.112647	-0.109815	-0.091914	0.021243	5363.986569
723144.8016	2317424.258	-156.854003	20.94382	0	0.09835	1.48099684	6669.857212	44486995.23	1.37	0.67	-0.297271	1.505907	1	180.602905	312.752532	64.153915	0.112647	-0.109815	-0.110185	0.060296	4115.72481
735894.8016	2317599.258	-156.731994	20.943814	0	0.087466	1.485766341	3589.867296	12887147.2	0.86	0.46	0.042733	0.668583	0	177.492095	326.699035	48.630554	-0.126069	-0.092744	0.203508	-0.036562	2364.930782
725944.8016	2317449.258	-156.826995	20.943705	0	0.09835	1.48099684	7045.543822	49639687.75	1.37	0.67	0.232767	1.416723	0	182.169906	100.163146	49.624065	-0.126069	-0.092744	0.037995	-0.061077	2462.547827
725969.8016	2317449.258	-156.826995	20.943701	0	0.09835	1.48099684	7060.941045	49856888.44	1.37	0.67	-0.166052	1.412967	0	182.169906	99.274772	50.850952	-0.126069	-0.092744	0.037995	-0.061077	2585.819319
725994.8016	2317449.258	-156.826995	20.943698	0	0.09835	1.48099684	7076.393087	50075339.12	1.37	0.67	0.255924	1.584764	0	169.070693	96.365753	50.850952	-0.126069	-0.092744	0.037995	-0.061077	2585.819319
726019.8016	2317449.258	-156.826004	20.943695	0	0.09835	1.48099684	7091.89959	50295039.79	1.37	0.67	-0.218262	1.577797	0	169.070693	93.41397	52.261425	-0.126069	-0.092744	0.037995	-0.061077	2731.256543
733369.8016	2317549.258	-156.755996	20.943683	0	0.087466	1.485766341	6473.10271	41901058.69	1.04	0.46	0.033894	0.221039	0	168.637207	14.079389	121.102844	0.218485	-0.097193	0	-0.07180535	14665.89882
735894.8016	2317574.258	-156.731994	20.943588	0	0.087466	1.485766341	3534.002772	12489175.59	1.04	0.46	0.0794	0.437292	0	171.418396	11.058777	48.093002	-0.126069	-0.092744	0.203508	-0.036562	2312.936841
723194.8016	2317399.258	-156.854003	20.943588	1	0.09835	1.48099684	5140.631195	26426089.08	1.37	0.67	-0.596918	3.695718	20	179.789993	282.596435	64.433982	0.112647	-0.109815	-0.110185	0.060296	4151.738036
735919.8016	2317574.258	-156.731002	20.943585	0	0.086258	1.486295563	3557.115507	12653070.73	0.86	0.46	0.001557	0.435926	0	177.492095	324.123168	47.822536	-0.126069	-0.092744	0.203508	-0.036562	2286.994949
725919.8016	2317424.258	-156.826995	20.943482	0	0.09835	1.48099684	7010.458162	49146523.64	1.37	0.67	-0.161622	1.067953	0	185.715698	110.13198	49.851974	-0.126069	-0.092744	0.037995	-0.061077	2485.219312
733344.8016	2317524.258	-156.755996	20.943461	0	0.087466	1.485766341	6438.37488	41452671.1	1.04	0.46	-0.078032	0.569258	0	168.637207	1.531457	129.028457	0.218485	-0.097193	0	-0.07180535	16648.34272
735919.8016	2317549.258	-156.731002	20.943359	0	0.086258	1.486295563	3566.864776	12722524.33	0.86	0.46	0.097357	0.576469	0	177.492095	320.448211	47.822536	-0.126069	-0.092744	0.203508	-0.036562	2286.994949
735919.8016	2317524.258	-156.731002	20.943133	0	0.086258	1.486295563	8138.332822	66232461.12	1.21	0.6	-0.057239	3.493407	3	169.870407	223.970474	47.561805	0.144901	-0.092744	0.188169	-0.036562	2262.125295
723244.8016	2317349.258	-156.852996	20.94313	1	0.09835	1.48099684	5131.036045	26327530.9	1.37	0.67	-0.093047	1.512384	21	174.458694	15.557472	60.45235	-0.318563	-0.102131	-0.043198	-0.055804	3654.486621
733319.8016	2317474.258	-156.755996	20.943012	1	0.087466	1.485766341	6417.703307	41186915.74	1.04	0.48	-0.078234	0.508604	0	175	350.875671	129.028457	0.218485	-0.097193	0	-0.07180535	16648.34272
735919.8016	2317499.258	-156.731002	20.942908	0	0.086258	1.486295563	8144.458197	66332199.32	1.21	0.6	0.807541	4.424887	3	169.870407	213.521377	47.561805	0.144901	-0.092744	0.188169	-0.036562	2262.125295
723269.8016	2317324.258	-156.852996	20.942901	0	0.09835	1.48099684	5126.597488	26282001.8	1.37	0.67	0.308175	1.841977	24	184.700103	0.638625	59.198528	-0.318563	-0.102131	-0.043198	-0.055804	3504.465717
735919.8016	2317474.258	-156.731002	20.942682	0	0.0809	1.488642548	3848.505519	14810994.73	1.21	0.6	0.291003	1.491743	2	178.2527	248.447738	47.20119	-0.126069	-0.084272	0.093076	-0.048281	2227.952337
723294.8016	2317299.258	-156.852996	20.942673	0	0.09835	1.48099684	5122.399116	26238972.7	1.37	0.67	0.513155	2.265645	22	176.939697	100.883903	59.198528	-0.318563	-0.102131	-0.043198	-0.055804	3504.465717
733244.8016	2317424.258	-156.757003	20.94257	1	0.086258	1.486295563	6782.908022	46007841.23	1.21	0.6	-0.080697	2.404201	66	173.039794	314.178527	112.564147	0.218485	-0.097193	0	NA	12670.68719
733269.8016	2317424.258	-156.757003	20.942567	1	0.087466	1.485766341	6793.118228	46146455.26	1.21	0.6	-0.214849	2.507462	68	172.991699	331.53009	123.275207	0.218485	-0.097193	0	-0.07180535	15196.77666
735919.8016	2317449.258	-156.731002	20.942456	0	0.0809	1.488642548	8132.279688	66133972.92	1.21	0.6	0.780218	3.722581	10	177.695693	227.524337	47.20119	0.144901	-0.084272	0.093076	-0.036562	2227.952337
723319.8016	2317274.258	-156.852005	20.942444	0	0.09835	1.48099684	5098.973789	25999533.7	1.37	0.67	-0.096949	0.694315	2	180.805099	90	60.623535	-0.318563	-0.102131	-0.043198	-0.055804	3675.212996
733219.8016	2317399.258	-156.757003	20.942348	1	0.087466	1.485766341	6292.833031	39599747.56	1.04	0.46	0.056761	0.406517	0	173.282501	0	112.564147	0.218485	-0.097193	0	NA	12670.68719
733244.8016	2317399.258	-156.757003	20.942345	1	0.087466	1.485766341	5967.787818	35614491.44	1.04	0.46	0.343886	1.92755	9	166.440002	156.98793	112.564147	-0.006138	-0.097193	0	NA	12670.68719
735894.8016	2317424.258	-156.731994	20.942234	0	0.086258	1.486295563	3499.837309	12248861.19	1.04	0.46	0.17696	0.873685	0	167.761596	32.242549	46.801982	-0.126069	-0.092744	0.203508	-0.036562	2190.425519
723319.8016	2317249.258	-156.852005	20.942218	0	0.09835	1.48099684	7888.830337	62233644.09	1.37	0.67	-1.109763	10.659993	13	174.555297	343.728118	60.623535	-0.318563	-0.102131	-0.043198	-0.055804	3675.212996
733219.8016	2317374.258	-156.757003	20.942122	1	0.086258	1.486295563	5992.76402	35913220.6	0.95	0.46	0.281148	1.75227	17	173.746002	188.618804	82.445671	0.001309	-0.029313	-0.282521	0.018637	6797.288667
735894.8016	2317399.258	-156.731994	20.942008	0	0.086258	1.486295563	3516.60609	12366518.39	1.04	0.46	0.111188	0.472115	0	177.492004	40.646751	46.801982	-0.126069	-0.092744	0.203508	-0.036562	2190.425519
723344.8016	2317224.258	-156.852005	20.941989	0	0.09835	1.48099684	7903.128268	62459436.42	1.37	0.67	-1.488601	10.540768	13	173.518402	0	60.623535	-0.318563	-0.102131	-0.043198	-0.055804	3675.212996
733194.8016	2317349.258	-156.757995	20.9419	1	0.087466	1.485766341	6119.136741	37443834.46	0.86	0.41	-2.465316	14.905603	255	181.917602	353.090179	84.344108	0.001309	-0.029313	0	0	7113.928554
735894.8016	2317374.258	-156.731994	20.941782	0	0.086258	1.486295563	3599.701488	12957850.8	0.86	0.46	-0.161208	0.737557	0	172.549804	319.255676	46.432403	-0.126069	-0.092744	0.203508	-0.036562	2155.968048
723369.8016	2317199.258	-156.852005	20.941761	0	0.09835	1.48099684	5092.001131	25928475.52	1.37	0.67	-0.182752	1.120085	0	184.752395	100.708335	61.765739	-0.318563	-0.102131	-0.043198	-0.055804	3815.006514
733169.8016	2317324.258	-156.757995	20.941677	1	0.0809	1.488642548	6237.435739	38905604.6	1.04	0.46	-0.201912	0.961987	0	177.7126	19.69065	70.83432	0.030679	-0.129149	-0.323422	0	5017.50089
735869.8016	2317349.258	-156.731994	20.94156	0	0.0809	1.488642548	8060.130088	64965697.04	1.21	0.6	0.449277	2.731739	2	179.312103	257.215332	46.432403	0.144901	-0.084272	0.093076	-0.075627	2155.968048
723394.8016	2317174.258	-156.852005	20.941532	0	0.09835	1.48099684	5069.696803	25701825.67	1.37	0.67	0.219384	1.185148	1	172.456695	153.102584	61.765739	-0.318563	-0.102131	-0.043198	-0.055804	3815.006514
733144.8016	2317299.258	-156.757995	20.941454	1	0.086258	1.486295563	6079.353723	36958541.69	1.04	0.46	-0.625306	7.894421	12	179.922302	256.044616	82.355941	0.001309	-0.029313	-0.282521	0.018637	6782.501018
735894.8016	2317324.258	-156.731994	20.941331	0	0.0809	1.488642548	8108.016797	65739936.38	1.21	0.6	-0.122081	3.514577	7	177.695693	231.382995	45.760341	0.144901	-0.092744	0.189195	-0.036562	2094.008808
723394.8016	2317149.258	-156.852005	20.941306	0	0.09835	1.48099684	7952.311221	63239253.76	1.37	0.67	1.121948	9.606	3	180	354.271301	61.765739	-0.318563	-0.102131	-0.043198	-0.055804	3815.006514
723419.8016	2317149.258	-156.850997	20.941303	0	0.09835	1.48099684	5085.828374	25865650.25	1.37	0.67	0.078895	1.204885	1	172.456695	153.577835	62.224048	-0.318563	-0.102131	-0.043198	-0.055804	3871.83215
733119.8016	2317274.258	-156.757995	20.941232	1	0.0809	1.488642548	5206.946715	27112294.09	1.21	0.6	0.04908	0.351511	0	171.487701	270	71.446342	0.030679	-0.129149	-0.323422	0	5104.579785
733144.8016	2317274.258	-156.757995	20.941229	1	0.0809	1.488642548	5226.28859	27314092.43	1.21	0.6	-0.010103	0.072362	0	168.361495	270	71.446342	0.030679	-0.129149	-0.323422	0	5104.579785
735894.8016	2317299.258	-156.731994	20.941105	0	0.086258	1.486295563	3609.682036	13029804.4	0.86	0.46	-0.019846	0.703566	0	172.549804	294.997711	45.760341	-0.126069	-0.084272	0.093076	-0.036562	2094.008808
723444.8016	2317124.258	-156.850997	20.941074	0	0.09835	1.48099684	5064.119365	25645304.94	1.37	0.67	0.114824	0.708786	0	183.203704	174.314468	63.175453	0.112647	-0.109815	-0.110185	0.060296	3991.137862
733094.8016	2317249.258	-156.757995	20.941009	1	0.086258	1.486295563	6139.381515	37692005.39	1.04	0.46	-0.439876	4.050539	22	169.4729	271.002075	76.672042	0.001309	-0.129149	-0.282521	0.018637	5878.602024
735894.8016	2317274.258	-156.731994	20.940879	0	0.0809	1.488642548	8090.23929	65451971.77	1.21	0.6	-0.487067	3.26857	2	174.973297	255.257598	44.898193	0.144901	-0.084272	0.093076	-0.075627	2015.847735
723444.8016	2317099.258	-156.850997	20.940849	0	0.09835	1.48099684	7981.202193	63699588.45	1.37	0.67	1.391719	10.240813	2	174.966705	354.685028	63.175453	0.112647	-0.109815	-0.110185	0.060296	3991.137862
723469.8016	2317099.258	-156.850997	20.940846	0	0.09835	1.48099684	5080.514691	25811629.53	1.37	0.67	0.075605	0.662224	0	183.203704	173.913208	63.25716	0.112647	-0.109815	-0.110185	0.060296	4001.468291
733094.8016	2317224.258	-156.757995	20.940784	1	0.0809	1.488642548	6780.636947	45977037.41	1.21	0.6	-0.876083	6.780343	34	169.190307	258.9635	69.6156	0.030679	-0.129149	-0.323422	0	4846.331763
735894.8016	2317249.258	-156.731994	20.940654	0	0.0809	1.488642548	8102.018155	65642698.18	1.21	0.6	-0.406319	2.907551	7	177.695693	270	44.898193	0.144901	-0.084272	0.093076	-0.036562	2015.847735
723494.8016	2317074.258	-156.850997	20.940617	0	0.09835	1.48099684	5078.225001	25788369.16	1.37	0.67	-0.203117	0.750252	1	174.9971	235.013015	63.811401	0.112647	-0.109815	-0.110185	0.060296	4071.894898
735919.8016	2317224.258	-156.731002	20.940425	0	0.0809	1.488642548	3836.909793	14721876.76	1.21	0.6	0.204119	1.461583	2	178.2527	270	44.234718	-0.126069	-0.084272	0.093076	-0.048281	1956.710277
723519.8016	2317049.258	-156.850997	20.940388	0	0.09835	1.48099684	7083.424572	50174903.67	1.37	0.67	-0.174874	1.367229	0	164	0.922667	63.09616	0.112647	-0.109815	-0.110185	0.060296	3981.125407
735944.8016	2317199.258	-156.731002	20.940196	0	0.0809	1.488642548	3413.004167	11648597.44	0.86	0.46	0.393022	4.737748	37	179.8871	54.969047	44.234718	-0.126069	-0.084272	0.093076	-0.048281	1956.710277
723544.8016	2317024.258	-156.850006	20.940159	0	0.09835	1.48099684	7095.764805	50349878.17	1.37	0.67	-0.158582	1.27994	0	177.753494	8.855871	62.83216	0.112647	-0.109815	-0.110185	0.060296	3947.88033
733019.8016	2317149.258	-156.759002	20.940116	1	0.0809	1.488642548	6071.299342	36860675.7	1.21	0.6	0.0252	0.195553	0	171.128494	9.161857	67.719131	0.030679	-0.129149	-0.323422	0	4585.880703
735969.8016	2317174.258	-156.731002	20.939967	0	0.0809	1.488642548	3257.498539	10611296.73	1.04	0.46	0.056512	0.646264	0	194.008193	239.342636	43.80738	-0.126069	-0.084272	0.093076	-0.048281	1919.086542
723569.8016	2316999.258	-156.850006	20.939931	0	0.09835	1.48099684	7129.867633	50835012.46	1.37	0.67	0.215133	1.700536	0	177.753494	5.903888	61.892753	-0.318563	-0.102131	-0.043198	-0.055804	3830.712874
723594.8016	2316999.258	-156.850006	20.939928	0	0.09835	1.48099684	5089.809686	25906162.64	1.37	0.67	0.028276	1.285263	2	181.063797	221.52565	61.892753	-0.318563	-0.102131	-0.043198	-0.055804	3830.712874
735969.8016	2317149.258	-156.731002	20.939741	0	0.0809	1.488642548	3733.540004	13939320.96	0.86	0.41	-0.283905	1.079128	1	169.5083	150.245498	43.80738	-0.126069	-0.084272	0.093076	-0.085507	1919.086542
735994.8016	2317149.258	-156.731002	20.939738	0	0.0809	1.488642548	3708.713365	13754554.82	0.86	0.41	-0.099989	1.318266	0	167.899093	157.831115	43.80738	-0.126069	-0.084272	0.093076	-0.048281	1919.086542
723594.8016	2316974.258	-156.850006	20.939702	0	0.09835	1.48099684	5071.521241	25720327.7	1.37	0.67	-0.279154	1.348226	0	175.142196	224.464538	62.772888	0.112647	-0.109815	-0.110185	0.060296	3940.435468
723619.8016	2316974.258	-156.850006	20.939699	0	0.09835	1.48099684	7176.445587	51501371.26	1.37	0.67	-0.327974	1.85676	0	170.777099	15.824715	61.908306	-0.318563	-0.102131	-0.043198	-0.055804	3832.638352
732994.8016	2317099.258	-156.759002	20.939668	0	0.0809	1.488642548	6881.692929	47357697.57	1.04	0.46	-0.20903	1.136232	5	179.722198	265.953857	70.471862	0.030679	-0.129149	-0.323422	0	4966.283334
736019.8016	2317124.258	-156.729995	20.939509	0	0.083541	1.487485772	4166.323414	17358250.79	0.86	0.41	-0.238704	1.181698	0	176	126.417892	49.072189	-0.126069	-0.084272	0.151891	-0.076216	2408.079733
723619.8016	2316949.258	-156.850006	20.939473	0	0.09835	1.48099684	7198.109547	51812781.05	1.37	0.67	0.192005	1.96987	0	170.777099	16.25914	61.908306	-0.318563	-0.102131	-0.043198	-0.055804	3832.638352
732969.8016	2317074.258	-156.759994	20.939445	0	0.086258	1.486295563	6015.939888	36191532.74	1.21	0.6	0.098262	0.46716	0	180.751998	237.578231	82.894752	0.030679	-0.129149	-0.282521	0	6871.539909
723644.8016	2316924.258	-156.848999	20.939244	0	0.09835	1.48099684	7210.600222	51992755.56	1.37	0.67	0.319099	1.970177	0	177.923599	11.625738	62.386608	-0.318563	-0.102131	-0.043198	-0.055804	3892.088858
732944.8016	2317049.258	-156.759994	20.939223	0	0.087466	1.485766341	6948.313137	48279055.45	1.21	0.6	-0.611499	3.476163	3	165.820098	261.201904	101.522888	0.076133	-0.05062	0	NA	10306.89679
736044.8016	2317074.258	-156.729995	20.939054	0	0.0809	1.488642548	3274.467036	10722134.37	0.95	0.46	2.715121	14.489354	255	190.460205	155.376159	40.604461	-0.126069	-0.084272	0.093076	-0.048281	1648.722253
723644.8016	2316899.258	-156.848999	20.939019	0	0.09835	1.48099684	5069.645645	25701306.97	1.37	0.67	-0.158681	0.81603	0	170.321395	227.000396	62.386608	-0.318563	-0.102131	0.012539	-0.031771	3892.088858
736044.8016	2317049.258	-156.729995	20.938829	0	0.0809	1.488642548	3167.734158	10034539.7	1.04	0.46	0.090349	0.405274	1	177.972503	92.942596	40.604461	-0.126069	-0.084272	0.093076	-0.076216	1648.722253
723669.8016	2316874.258	-156.848999	20.93879	0	0.09835	1.48099684	7223.155824	52173980.06	1.37	0.67	0.225913	2.0116	0	177.923599	11.382911	62.222846	-0.318563	-0.102131	-0.043198	-0.055804	3871.682564
732919.8016	2316999.258	-156.759994	20.938774	0	0.087466	1.485766341	6970.883435	48593215.86	1.21	0.6	0.223612	2.52887	1	168.709396	255.801376	101.522888	0.076133	-0.05062	0	NA	10306.89679
736019.8016	2317024.258	-156.729995	20.938606	0	0.083541	1.487485772	3192.68991	10193268.86	1.21	0.6	0.113839	0.663166	1	170.944305	261.067749	52.270385	-0.126069	-0.092744	0.172817	-0.036562	2732.193148
723669.8016	2316849.258	-156.848999	20.938564	0	0.09835	1.48099684	7244.766376	52486639.84	1.37	0.67	-0.342736	2.020368	0	172.661697	12.559143	62.222846	-0.318563	-0.102131	-0.043198	-0.055804	3871.682564
723694.8016	2316849.258	-156.848999	20.938561	0	0.09835	1.48099684	7257.34899	52669114.36	1.37	0.67	-0.222641	2.069765	0	185.430099	9.81895	62.222846	-0.318563	-0.102131	-0.043198	-0.055804	3871.682564
732894.8016	2316974.258	-156.759994	20.938552	0	0.087466	1.485766341	6329.123894	40057809.27	1.21	0.6	-0.784318	4.651563	11	174.110702	269.279144	135.980133	-0.006138	-0.097193	0	NA	18490.59657
736019.8016	2316999.258	-156.729995	20.93838	0	0.086258	1.486295563	3285.627799	10795350.03	1.04	0.46	0.255867	7.106772	78	195.722793	139.342483	52.270385	-0.126069	-0.084272	0.151891	-0.076216	2732.193148
723719.8016	2316824.258	-156.848999	20.938332	0	0.09835	1.48099684	7291.55324	53166748.65	1.37	0.67	0.169443	1.652649	0	185.430099	14.408078	62.467998	-0.318563	-0.102131	-0.043198	-0.055804	3902.250774
732894.8016	2316949.258	-156.759994	20.938326	0	0.087466	1.485766341	6355.706478	40395004.83	0.95	0.41	-4.991908	26.169538	255	190.832397	244.130584	135.980133	-0.006138	-0.097193	0	NA	18490.59657
735994.8016	2316974.258	-156.731002	20.938158	0	0.083541	1.487485772	4188.405652	17542741.91	0.86	0.41	0.050715	1.148843	0	176	124.133972	52.006271	-0.126069	-0.084272	0.151891	-0.076216	2704.652223
723719.8016	2316799.258	-156.848999	20.938107	0	0.09835	1.48099684	5051.058397	25513190.93	1.37	0.67	-0.023012	0.250611	0	177.716201	186.036193	62.467998	-0.318563	-0.102131	0.012539	-0.031771	3902.250774
732844.8016	2316924.258	-156.761001	20.938107	0	0.087466	1.485766341	6399.245531	40950343.37	0.95	0.41	-1.321481	20.005212	22	193.168304	292.091369	147.763137	-0.007105	0.292972	0	NA	21833.94466
723744.8016	2316799.258	-156.848007	20.938104	0	0.09835	1.48099684	7304.22639	53351723.16	1.37	0.67	0.282639	1.71011	0	166.0531	15.214282	62.467998	-0.318563	-0.102131	-0.043198	-0.055804	3902.250774
732869.8016	2316924.258	-156.761001	20.938103	0	0.087466	1.485766341	6374.419229	40633220.51	0.95	0.41	3.230339	19.409252	37	193.168304	286.77423	131.776824	-0.006138	-0.097193	0	NA	17365.13134
735994.8016	2316949.258	-156.731002	20.937932	0	0.083541	1.487485772	3303.67512	10914269.3	0.95	0.46	0.340383	7.151167	6	195.895401	127.253837	52.006271	-0.126069	-0.084272	0.151891	-0.036562	2704.652223
732844.8016	2316899.258	-156.761001	20.937881	0	0.087466	1.485766341	6396.357539	40913389.77	1.21	0.6	-3.816189	18.411552	27	193.168304	294.816162	147.763137	-0.007105	0.292972	0	NA	21833.94466
732869.8016	2316899.258	-156.761001	20.937878	0	0.087466	1.485766341	6371.519984	40596266.91	1.21	0.6	1.86215	17.729921	41	193.168304	289.085876	131.776824	-0.006138	-0.097193	0	NA	17365.13134
723769.8016	2316774.258	-156.848007	20.937875	0	0.09835	1.48099684	7897.263605	62366772.45	1.37	0.67	0.440828	2.957022	3	179.108001	3.817643	62.61943	0.112647	-0.109815	-0.110185	0.060296	3921.193014
736019.8016	2316924.258	-156.729995	20.937703	0	0.086258	1.486295563	8266.335238	68332298.27	1.21	0.6	0.756214	3.999572	2	174.627304	196.440231	61.364288	0.144901	-0.092744	0.188169	-0.036562	3765.575842
732844.8016	2316874.258	-156.761001	20.937655	0	0.087466	1.485766341	5870.464991	34462359.21	1.21	0.6	-0.005559	0.039813	0	171.754196	270	139.898269	-0.104329	0.292972	0	NA	19571.52567
723794.8016	2316749.258	-156.848007	20.937646	0	0.09835	1.48099684	5035.506418	25356324.89	1.37	0.67	0.017075	1.132856	0	177.853805	131.431854	62.61943	0.112647	-0.109815	-0.110185	0.066346	3921.193014
736019.8016	2316899.258	-156.729995	20.937478	0	0.087466	1.485766341	8272.743588	68438286.47	1.21	0.6	-0.501026	3.898417	8	170.290405	190.236541	61.364288	0.144901	-0.092744	0.203508	-0.036562	3765.575842
723794.8016	2316724.258	-156.848007	20.93742	0	0.09835	1.48099684	5052.688377	25529659.84	1.37	0.67	0.216987	1.11604	0	174.119506	132.198577	63.263854	0.112647	-0.109815	-0.155619	0.066346	4002.315223
736044.8016	2316874.258	-156.729995	20.937249	0	0.086258	1.486295563	8296.90141	68838573.01	1.21	0.6	-0.791383	3.734074	9	169.602905	197.319213	62.675163	0.030679	-0.029313	-0.220331	-0.001141	3928.176057
736069.8016	2316874.258	-156.729995	20.937245	0	0.086258	1.486295563	5942.033804	35307765.73	1.21	0.6	-0.200467	2.287933	8	184.850494	193.079498	64.342849	0.030679	-0.029313	-0.220331	-0.001141	4140.002217
732819.8016	2316824.258	-156.761001	20.937207	0	0.087466	1.485766341	6413.068192	41127443.64	0.95	0.41	2.13707	13.44332	38	203.866592	282.083648	137.812362	-0.007105	0.292972	0	NA	18992.24712
723819.8016	2316699.258	-156.848007	20.937192	0	0.09835	1.48099684	7987.069565	63793280.24	1.37	0.67	-0.739072	5.144388	4	175.188507	0.687819	64.014999	0.112647	-0.109815	-0.155619	0.066346	4097.920097
723844.8016	2316699.258	-156.847	20.937188	0	0.09835	1.48099684	8022.204671	64355767.78	1.37	0.67	1.122492	7.00703	3	185.028396	8.3835	64.014999	0.112647	-0.029313	-0.155619	0.06999	4097.920097
736069.8016	2316849.258	-156.729995	20.93702	0	0.086258	1.486295563	4122.258914	16993018.55	0.86	0.41	-0.168527	0.92513	0	170.156005	129.40097	64.342849	0.001309	-0.029313	-0.220331	-0.001141	4140.002217
736094.8016	2316849.258	-156.729995	20.937017	0	0.083541	1.487485772	3615.831342	13074236.29	0.86	0.41	-0.307131	1.555921	0	181.433197	205.080627	64.342849	0.001309	-0.129149	0	-0.001141	4140.002217
732794.8016	2316799.258	-156.761001	20.936984	0	0.087466	1.485766341	6435.352095	41413756.59	0.95	0.41	-3.177387	14.498325	87	203.866592	306.562652	149.083145	-0.007105	0.292972	0	NA	22225.78412
723844.8016	2316674.258	-156.847	20.936963	0	0.09835	1.48099684	8002.686117	64042985.09	1.37	0.67	-0.578758	5.42055	4	185.028396	9.302594	64.447883	0.112647	-0.029313	-0.155619	0.06999	4153.529623
723869.8016	2316674.258	-156.847	20.93696	0	0.09835	1.48099684	8057.341704	64920755.34	1.37	0.67	-1.097023	6.956137	1	173.606994	8.068225	64.360435	0.112647	-0.029313	-0.155619	0.06999	4142.265593
736094.8016	2316824.258	-156.729995	20.936791	0	0.083541	1.487485772	3579.369952	12811889.25	1.04	0.46	0.084195	0.220028	0	165.388107	134.971023	65.10617	0.001309	-0.129149	0	-0.001141	4238.813372
736119.8016	2316824.258	-156.729003	20.936788	0	0.086258	1.486295563	8422.579072	70939838.22	1.21	0.6	0.341568	1.43852	24	173	252.801269	66.460006	0.030679	-0.029313	0	-0.001141	4416.932398
732769.8016	2316774.258	-156.761993	20.936762	0	0.087466	1.485766341	6457.75267	41702569.55	0.95	0.41	2.530217	15.29009	79	198.6884	319.039978	140.495254	-0.007105	0.292972	0	NA	19738.9164
723869.8016	2316649.258	-156.847	20.936734	0	0.09835	1.48099684	8076.88294	65236038.03	1.37	0.67	0.77529	6.549397	2	173.606994	8.408529	64.360435	0.112647	-0.029313	-0.155619	0.06999	4142.265593
732494.8016	2316749.258	-156.764007	20.936571	1	0.087466	1.485766341	7451.349514	55522609.58	1.21	0.6	0.129558	14.287323	21	173.124801	47.427616	158.848022	-0.104329	0.292972	0	NA	25232.69409
736119.8016	2316799.258	-156.729003	20.936562	0	0.086258	1.486295563	3148.123783	9910683.353	0.95	0.46	-0.32258	1.765275	20	177.092895	116.498641	66.460006	0.001309	-0.029313	0	-0.001141	4416.932398
736144.8016	2316799.258	-156.729003	20.936559	0	0.086258	1.486295563	5945.41309	35347936.81	1.21	0.6	-0.006414	1.326635	1	178.296401	228.612548	66.460006	0.030679	-0.029313	-0.263507	-0.001141	4416.932398
732744.8016	2316749.258	-156.761993	20.936539	0	0.087466	1.485766341	6480.268706	41993882.5	0.95	0.41	-3.002338	13.796468	89	198.6884	329.381378	147.721221	-0.007105	0.292972	0	NA	21821.55913
723894.8016	2316624.258	-156.847	20.936505	0	0.09835	1.48099684	7509.82882	56397528.91	1.37	0.67	0.157354	1.474236	3	177.856094	355.336059	64.360435	0.001309	-0.029313	-0.155619	0.06999	4142.265593
723919.8016	2316624.258	-156.847	20.936502	0	0.09835	1.48099684	7522.715827	56591253.41	1.37	0.67	0.284167	1.696236	3	177.856094	355.947845	63.42443	0.001309	-0.029313	-0.155619	0.06999	4022.658321
732494.8016	2316724.258	-156.764007	20.936345	1	0.087466	1.485766341	6728.110869	45267475.87	1.21	0.6	0.222497	1.59311	6	165.970993	90	104.156097	-0.011189	-0.05062	0	NA	10848.49254
736144.8016	2316774.258	-156.729003	20.936333	0	0.086258	1.486295563	3083.657339	9508942.584	1.04	0.46	-0.186032	0.897088	0	179.958206	214.619018	63.916133	0.001309	-0.029313	0	-0.001141	4085.272058
732719.8016	2316724.258	-156.761993	20.936317	0	0.087466	1.485766341	5724.845012	32773850.41	0.95	0.41	-0.182893	1.159309	0	167.375595	68.128837	136.182571	0.218485	-0.097193	0	NA	18545.69264
723944.8016	2316599.258	-156.845993	20.936273	0	0.09835	1.48099684	8162.764114	66630717.98	1.37	0.67	1.376093	10.350594	50	166.714706	2.889372	63.42443	0.112647	-0.029313	-0.155619	0.06999	4022.658321
723969.8016	2316599.258	-156.845993	20.93627	0	0.09835	1.48099684	8197.908608	67205705.55	1.37	0.67	-2.003481	11.533494	18	177.089996	8.11702	63.285961	0.112647	-0.029313	-0.155619	0.06999	4005.11286
736169.8016	2316749.258	-156.729003	20.936104	0	0.087466	1.485766341	3467.384205	12022753.23	1.21	0.6	-0.16411	1.252797	1	186.871398	107.902709	63.49451	0.001309	-0.029313	0	-0.001141	4031.5528
732694.8016	2316699.258	-156.761993	20.936094	0	0.087466	1.485766341	5690.215116	32378548.07	1.21	0.6	0.293513	1.421033	4	177.808105	63.689098	136.067245	0.218485	-0.097193	0	NA	18514.29516
723994.8016	2316574.258	-156.845993	20.936042	0	0.09835	1.48099684	8233.054906	67783193.09	1.37	0.67	2.409646	13.798535	7	178.651794	9.522942	63.231014	0.112647	-0.029313	-0.155619	0.06999	3998.161131
724019.8016	2316574.258	-156.845993	20.936039	0	0.09835	1.48099684	8268.202987	68363180.63	1.37	0.67	-1.822072	12.677951	85	176.381607	5.681549	63.309371	0.112647	-0.029313	-0.155619	0.06999	4008.076456
732469.8016	2316674.258	-156.764999	20.935897	1	0.087466	1.485766341	6747.870356	45533754.34	0.95	0.41	3.467983	25.189023	255	173.837005	339.870056	86.325256	0.001309	-0.029313	0	0.018637	7452.049823
736169.8016	2316724.258	-156.729003	20.935878	0	0.086258	1.486295563	5951.899334	35425105.68	1.21	0.6	0.233791	1.340295	1	166.518402	241.343063	59.597545	0.144901	-0.092744	0.172817	-0.036562	3551.86737
736194.8016	2316724.258	-156.729003	20.935875	0	0.086258	1.486295563	5958.724574	35506398.55	1.21	0.6	-0.067185	1.132145	2	173.333892	262.477783	59.597545	0.144901	-0.092744	0.188169	-0.036562	3551.86737
732669.8016	2316674.258	-156.763	20.935871	0	0.087466	1.485766341	5669.113337	32138846.03	1.21	0.6	-0.325441	3.06883	4	166.380294	74.287506	127.70211	0.218485	-0.097193	0	NA	16307.8289
724044.8016	2316549.258	-156.845993	20.93581	0	0.09835	1.48099684	8283.893137	68622885.51	1.37	0.67	-1.685156	12.201358	81	171.860305	0.656129	63.309371	0.112647	-0.029313	-0.155619	0.06999	4008.076456
732469.8016	2316649.258	-156.764999	20.935671	1	0.087466	1.485766341	7484.703636	56020788.52	1.21	0.6	0.729298	10.274957	71	180.502197	34.989837	86.325256	0.030679	-0.029313	0	0	7452.049823
736194.8016	2316699.258	-156.729003	20.93565	0	0.086258	1.486295563	3015.294677	9092001.989	1.21	0.6	-0.015082	0.103689	0	173.222702	2.309194	59.597545	-0.126069	-0.092744	0.172817	-0.036562	3551.86737
732644.8016	2316649.258	-156.763	20.935649	0	0.087466	1.485766341	5634.806173	31751040.61	1.21	0.6	0.360213	3.092595	3	166.380294	81.042991	121.652359	0.218485	-0.097193	0	NA	14799.29645
724069.8016	2316524.258	-156.845001	20.935581	0	0.09835	1.48099684	8299.628929	68883840.36	1.37	0.67	-1.799117	12.370791	88	171.860305	0.646863	62.960639	0.112647	-0.029313	-0.155619	0.06999	3964.042063
724094.8016	2316524.258	-156.845001	20.935578	0	0.09835	1.48099684	7763.194797	60267193.46	1.37	0.67	-0.100911	0.749646	0	173.043304	0.300174	62.960639	0.112647	-0.029313	-0.155619	0.06999	3964.042063
728544.8016	2316574.258	-156.802001	20.935484	0	0.100741	1.479948784	8187.812674	67040276.38	1.15	0.56	0.979625	6.981293	137	162	90	83.525405	0.001309	-0.029313	0	0	6976.49328
728569.8016	2316574.258	-156.802001	20.935481	0	0.100741	1.479948784	8223.148717	67620174.82	1.15	0.56	0.151702	10.643231	109	162	38.147827	89.648063	-0.011189	-0.05062	0	NA	8036.7752
732619.8016	2316624.258	-156.763	20.935426	0	0.087466	1.485766341	6594.539203	43487947.3	0.95	0.41	-0.998266	10.796313	99	191.646499	84.270027	119.552452	-0.006138	-0.097193	0	NA	14292.78878
736194.8016	2316674.258	-156.729003	20.935424	0	0.086258	1.486295563	8515.568826	72514912.43	1.21	0.6	0.384254	3.373163	32	171.413803	204.556289	56.024482	0.144901	-0.092744	0.172817	-0.036562	3138.742583
736219.8016	2316674.258	-156.729003	20.935421	0	0.086258	1.486295563	8546.63309	73044937.18	1.21	0.6	0.221087	3.180748	11	171.134994	231.369674	54.56657	0.144901	-0.092744	0.172817	-0.036562	2977.510562
724094.8016	2316499.258	-156.845001	20.935352	0	0.09835	1.48099684	8315.410105	69146045.21	1.37	0.67	-1.465621	12.771666	97	168.258697	8.752413	62.960639	0.112647	-0.029313	-0.155619	0.06999	3964.042063
724119.8016	2316499.258	-156.845001	20.935349	0	0.09835	1.48099684	7797.584738	60802327.75	1.37	0.67	0.131506	0.958468	0	173.043304	0.853132	62.288265	-0.318563	-0.092744	-0.01399	-0.061077	3879.827957
728494.8016	2316549.258	-156.802993	20.935264	0	0.100741	1.479948784	4512.75179	20364928.72	1.36	0.68	-0.209698	1.197101	0	176.682907	334.832397	85.813438	0.030679	-0.029313	0	0	7363.946141
728519.8016	2316549.258	-156.802993	20.935261	0	0.100741	1.479948784	8169.577329	66741993.73	1.15	0.56	0.366085	2.620001	139	167.149902	359.998626	83.525405	0.001309	-0.029313	0	0	6976.49328
728544.8016	2316549.258	-156.802001	20.935258	0	0.100741	1.479948784	8204.915733	67320642.19	1.15	0.56	2.314879	11.205532	130	162	35.870292	83.525405	0.001309	-0.029313	0	0	6976.49328
732469.8016	2316599.258	-156.764999	20.935219	0	0.087466	1.485766341	6740.811501	45438539.69	1.21	0.6	0.040383	0.289221	177	192.690597	270	85.363739	0.001309	-0.029313	-0.282521	0.018637	7286.967936
732594.8016	2316599.258	-156.763	20.935204	0	0.087466	1.485766341	5565.305912	30972629.89	1.21	0.6	0.284124	2.208435	12	178	91.046768	111.213378	0.076133	-0.05062	0	NA	12368.41545
732619.8016	2316599.258	-156.763	20.935201	0	0.087466	1.485766341	6592.781555	43464768.63	1.21	0.6	-2.034797	9.487116	65	191.646499	64.583412	119.552452	-0.006138	-0.097193	0	NA	14292.78878
736219.8016	2316649.258	-156.729003	20.935195	0	0.086258	1.486295563	3009.195091	9055255.096	1.04	0.46	0.005914	0.702294	0	181.041397	223.505767	54.56657	-0.126069	-0.092744	0.172817	-0.036562	2977.510562
724119.8016	2316474.258	-156.845001	20.935124	0	0.09835	1.48099684	7776.304905	60470917.98	1.37	0.67	-0.111652	0.772666	0	173.043304	0.29123	60.953525	-0.126069	-0.092744	-0.01399	-0.061077	3715.33221
724144.8016	2316474.258	-156.845001	20.93512	0	0.09835	1.48099684	7810.715793	61007281.2	1.37	0.67	0.185363	0.99081	0	179.648498	20.236194	60.953525	-0.126069	-0.092744	-0.01399	-0.061077	3715.33221
728469.8016	2316524.258	-156.802993	20.935042	0	0.093091	1.483301673	8098.900967	65592196.87	1.36	0.68	-1.726126	8.504652	55	193.984207	37.679786	76.661529	0.001309	-0.029313	-0.224779	0.047354	5876.990029
728494.8016	2316524.258	-156.802993	20.935039	0	0.100741	1.479948784	8134.239073	66165845.3	1.15	0.56	2.562525	9.368702	110	173.5643	33.689746	76.661529	0.001309	-0.029313	0	0	5876.990029
732469.8016	2316574.258	-156.764999	20.934994	0	0.087466	1.485766341	6742.437864	45460468.35	1.04	0.46	0.040383	0.289221	168	185.714096	270	85.363739	0.001309	-0.029313	-0.282521	0.018637	7286.967936
732569.8016	2316574.258	-156.764007	20.934981	0	0.087466	1.485766341	6639.457399	44082394.55	1.21	0.6	-2.302734	16.058029	154	191.8945	90	110.003875	-0.011189	-0.05062	0	NA	12100.85252
732594.8016	2316574.258	-156.763	20.934978	0	0.087466	1.485766341	6617.723193	43794260.26	0.95	0.41	1.140731	8.875407	184	191.646499	75.144889	110.003875	-0.011189	-0.05062	0	NA	12100.85252
736219.8016	2316624.258	-156.729003	20.934969	0	0.083541	1.487485772	3499.194652	12244363.21	0.86	0.41	-0.013404	0.597989	1	176.108596	81.284103	51.632019	-0.126069	-0.084272	0.151891	-0.076216	2665.865386
736244.8016	2316624.258	-156.727996	20.934966	0	0.0809	1.488642548	3980.04925	15840792.03	0.86	0.41	-0.032258	0.314738	0	163.653701	346.268218	51.632019	-0.126069	-0.084272	0.128249	-0.036562	2665.865386
724169.8016	2316449.258	-156.843994	20.934892	0	0.09835	1.48099684	7845.034859	61544571.94	1.37	0.67	-0.154602	0.920678	0	161.444793	18.205451	59.344287	-0.126069	-0.092744	-0.01399	-0.061077	3521.7444
728444.8016	2316499.258	-156.802993	20.934819	0	0.100741	1.479948784	8080.697014	65297664.23	1.15	0.56	-0.119295	8.240237	96	193.984207	39.134902	71.941001	0.001309	-0.029313	0	0	5175.507625
[truncated: 9,931 more rows]
