# Supplementary material for: The implementation of rare events logistic regression to predict the distribution of mesophotic hard corals across the main Hawaiian Islands
Source: PeerJ. 2016 Jul 6;4:e2189. doi: 10.7717/peerj.2189 (PMC4941748; doi:10.7717/peerj.2189)
Supplement: Supplemental Information 3 [file peerj-04-2189-s003.csv]

UTMLat	UTMLong	Latitude	Longitude	Montipora	SWHS	SWHW	Distance	DistanceSq	LogEuDepth	SubstrateHardness	Slope	Rugosity	Curvature	Aspect	Depth	MCVESummer	MCVEWinter	MCVNSummer	MCVNWinter	DepthSq	Chl
2311249.258	736819.8016	20.886364	-156.723495	0	0.36	0.98	3356.851749	11268453.66	1.492003455	181.007995	0.931055	2	0.118615	250.97821	29.670032	0.201851	0.086179	0.225441	-0.088083	880.3107989	0.073225
2311224.258	736844.8016	20.886135	-156.723258	0	0.36	0.98	3335.561847	11125972.84	1.492003455	199.5186	0.136354	32	-0.019038	180	29.789024	0.201851	0.086179	0.225441	-0.088083	887.3859509	0.073225
2311199.258	736869.8016	20.885906	-156.723022	0	0.36	0.98	3314.512333	10985992.01	1.492003455	199.5186	3.230793	32	0.292157	197.775894	29.789024	0.201851	0.086179	0.225441	-0.088083	887.3859509	0.073225
2311224.258	736819.8016	20.886138	-156.723498	0	0.36	0.98	3360.307117	11291663.92	1.492003455	200.640899	1.251692	35	0.17388	255.970596	29.789024	0.201851	0.086179	0.307538	-0.088083	887.3859509	0.073225
2313524.258	736769.8016	20.90691	-156.723666	0	0.36	0.98	3403.178746	11581625.58	1.492977563	185.429702	6.618452	52	0.962914	263.166717	30.292385	0.201851	0.086179	0.225441	-0.088083	917.628589	0.071
2311024.258	737494.8016	20.884246	-156.717041	0	0.36	0.98	2742.607684	7521896.908	1.492977563	191.361206	4.186564	36	0.313197	205.352661	31.464708	0.201851	0.086179	0.225441	-0.088083	990.0278495	0.071
2304574.258	737494.8016	20.826011	-156.71792	0	0.36	0.98	2736.318084	7487436.657	1.492977563	191.361206	1.732678	41	-0.124648	316.659332	31.464708	0.201851	0.086179	0.225441	-0.088083	990.0278495	0.071
2311174.258	736894.8016	20.885677	-156.722785	0	0.36	0.98	3293.707816	10848511.18	1.492003455	198.652999	2.148441	73	-0.232783	169.081939	31.615007	0.201851	0.086179	0.225441	-0.088083	999.5086676	0.073225
2311174.258	736919.8016	20.885674	-156.722545	0	0.36	0.98	3269.03198	10686570.09	1.492003455	198.652999	2.183983	81	-0.361651	169.261917	31.986095	0.201851	0.086179	0.225441	-0.088083	1023.110273	0.073225
2303249.258	736944.8016	20.814119	-156.723382	0	0.39	0.98	3248.513392	10552839.26	1.492003455	201.266098	9.986914	90	1.424202	181.204437	31.986095	0.201851	0.086179	0.225441	-0.088083	1023.110273	0.073225
2304574.258	737519.8016	20.826008	-156.71768	0	0.36	0.98	2700.060195	7290325.057	1.492977563	183.329605	3.143009	5	0.364819	359.612823	32.367641	0.201851	0.086179	0.225441	-0.088083	1047.664184	0.071
2314299.258	737444.8016	20.913821	-156.717074	0	0.36	0.98	1920.225031	3687264.17	1.492977563	195.9841	1.459457	17	0.203519	50.762008	32.466732	-0.26237	0.086179	0.225441	-0.088083	1054.088687	0.071
2299774.258	739194.8016	20.782456	-156.702252	0	0.39	0.98	1371.826996	1881909.307	1.489631896	176.973007	1.727549	10	0.415976	93.897987	32.514678	-0.26237	0.188192	0.225441	-0.085217	1057.204285	0.078641
2307874.258	739169.8016	20.85559	-156.701382	0	0.36	0.86	1395.324687	1946930.982	1.495199011	183.036499	0.63515	7	0.121816	332.172576	32.514678	-0.26237	0.188192	0.225441	-0.085217	1057.204285	0.065925
2307849.258	739169.8016	20.855365	-156.701386	0	0.36	0.86	1387.060672	1923937.308	1.492003455	183.036499	0.54524	9	0.103643	214.912551	32.514678	-0.26237	0.188192	0.307538	-0.085217	1057.204285	0.073225
2305674.258	739169.8016	20.835728	-156.701684	0	0.36	0.98	1379.200361	1902193.636	1.492003455	188.029403	0.555084	9	-0.014138	216.343078	32.897495	-0.26237	0.188192	0.307538	-0.076225	1082.245177	0.073225
2299799.258	739219.8016	20.782679	-156.702008	0	0.39	0.98	1378.520643	1900319.163	1.489631896	171.602096	1.08719	2	0.201627	305.354309	32.905544	-0.26237	0.188192	0.225441	-0.085217	1082.774826	0.078641
2305624.258	739194.8016	20.835273	-156.701451	0	0.36	0.98	1389.810356	1931572.826	1.492003455	176.714004	0.759069	3	0.055162	322.335601	33.011077	-0.26237	0.188192	0.307538	-0.085217	1089.731205	0.073225
2305399.258	739194.8016	20.833242	-156.701482	0	0.36	0.98	1380.634992	1906152.981	1.489631896	176.714004	0.37057	8	-0.126176	108.481971	33.011077	-0.26237	0.188192	0.307538	-0.076225	1089.731205	0.078641
2314349.258	737419.8016	20.914275	-156.717307	0	0.36	0.98	1924.736869	3704612.015	1.492977563	196.815093	0.645663	10	0.225286	325.37033	33.012294	-0.26237	0.086179	0.225441	-0.088083	1089.811555	0.071
2304574.258	737444.8016	20.826018	-156.7184	0	0.36	0.98	1901.440798	3615477.108	1.492977563	198.905502	2.203868	8	0.406894	66.37062	33.012294	-0.26237	0.086179	0.400458	-0.088083	1089.811555	0.071
2314324.258	737444.8016	20.914046	-156.717071	0	0.36	0.98	1910.69245	3650745.638	1.492977563	198.905502	1.957617	12	0.195485	61.868515	33.012294	-0.26237	0.086179	0.440346	-0.088083	1089.811555	0.071
2304574.258	737394.8016	20.826024	-156.71888	0	0.36	0.98	1930.359746	3726288.749	1.492977563	184.286407	0.705937	3	0.098572	90	33.171958	-0.26237	0.086179	0.225441	-0.088083	1100.378798	0.071
2314374.258	737369.8016	20.914507	-156.717784	0	0.36	0.98	1953.867744	3817599.161	1.492977563	196.445999	1.006672	3	0.140572	270	33.171958	-0.26237	0.086179	0.400458	-0.085217	1100.378798	0.071
2314399.258	737369.8016	20.914733	-156.717781	0	0.36	0.98	1945.554056	3785180.585	1.492977563	197.948898	1.006672	5	0.140572	270	33.171958	-0.26237	0.086179	0.225441	-0.088083	1100.378798	0.071
2307899.258	739144.8016	20.855819	-156.701619	0	0.36	0.86	1403.020068	1968465.311	1.495199011	188.029403	0.568783	4	-0.113081	215.334213	33.191944	-0.26237	0.188192	0.225441	-0.085217	1101.705146	0.065925
2307874.258	739144.8016	20.855594	-156.701622	0	0.36	0.86	1395.697545	1947971.637	1.492003455	188.029403	1.220001	6	0.075313	179.720642	33.191944	-0.26237	0.188192	0.307538	-0.085217	1101.705146	0.073225
2305599.258	739219.8016	20.835044	-156.701214	0	0.36	0.98	1398.563921	1955981.041	1.492003455	166.509796	0.994576	4	0.138883	270	33.42321	-0.26237	0.188192	0.307538	-0.076225	1117.110967	0.073225
2307749.258	739219.8016	20.854455	-156.700919	0	0.36	0.86	1405.444427	1975274.037	1.495199011	166.509796	1.991207	4	0.35349	326.099548	33.42321	-0.26237	0.188192	0.225441	-0.085217	1117.110967	0.065925
2305424.258	739219.8016	20.833464	-156.701238	0	0.36	0.98	1385.464667	1919512.344	1.489631896	168.723602	1.146574	1	0.056056	303.27478	33.42321	-0.26237	0.086179	0.400458	-0.076225	1117.110967	0.078641
2305574.258	739219.8016	20.834818	-156.701218	0	0.36	0.98	1392.098431	1937938.042	1.492003455	168.723602	0.994576	1	0.138883	270	33.42321	-0.26237	0.188192	0.307538	-0.076225	1117.110967	0.073225
2307799.258	739194.8016	20.85491	-156.701152	0	0.36	0.86	1396.201579	1949378.849	1.492003455	171.602096	0.939153	0	-0.220717	309.776306	33.648052	-0.26237	0.086179	0.400458	-0.061197	1132.191403	0.073225
2307824.258	739194.8016	20.855136	-156.701149	0	0.36	0.86	1402.612572	1967322.027	1.495199011	171.602096	1.130307	0	-0.015892	308.328308	33.648052	-0.26237	0.086179	0.400458	-0.076225	1132.191403	0.065925
2304574.258	737419.8016	20.826021	-156.71864	0	0.36	0.98	1915.6975	3669896.912	1.492977563	184.286407	0.635286	6	-0.222691	33.250244	33.788036	-0.26237	0.086179	0.400458	-0.088083	1141.631377	0.071
2308899.258	738419.8016	20.864941	-156.708446	0	0.36	0.86	1737.512661	3018950.247	1.492003455	182.028594	1.853626	8	0.434825	237.745346	33.848087	-0.26237	0.188192	0.225441	-0.085217	1145.692994	0.073225
2309524.258	738444.8016	20.870581	-156.70812	0	0.36	0.86	1717.18971	2948740.5	1.495199011	196.063003	1.447886	8	0.298533	146.193649	33.848087	-0.26237	0.188192	0.225441	-0.085217	1145.692994	0.065925
2307924.258	739119.8016	20.856048	-156.701856	0	0.36	0.86	1412.886987	1996249.638	1.495199011	170.824707	1.688185	6	0.07638	240.557098	33.957103	-0.26237	0.188192	0.225441	-0.085217	1153.084844	0.065925
2305699.258	739144.8016	20.835957	-156.701921	0	0.36	0.98	1388.786508	1928727.965	1.492003455	185.691299	1.402793	8	0.022232	150.416992	33.957103	-0.26237	0.188192	0.307538	-0.076225	1153.084844	0.073225
2314424.258	737319.8016	20.914965	-156.718258	0	0.36	0.98	1985.039757	3940382.837	1.492977563	192	1.704251	1	0.368687	282.843688	34.050537	-0.26237	0.086179	0.225441	-0.088083	1159.43907	0.071
2314399.258	737344.8016	20.914736	-156.718021	0	0.36	0.98	1969.198059	3877740.996	1.492977563	197.948898	1.006672	1	-0.140572	270	34.050537	-0.26237	0.086179	0.225441	-0.085217	1159.43907	0.071
2314424.258	737344.8016	20.914962	-156.718018	0	0.36	0.98	1961.268065	3846572.423	1.492977563	197.948898	1.21978	1	-0.045809	302.665863	34.050537	-0.26237	0.086179	0.225441	-0.088083	1159.43907	0.071
2309499.258	738469.8016	20.870352	-156.707883	0	0.36	0.86	1696.991677	2879780.752	1.492003455	196.063003	1.342683	0	0.01949	143.130081	34.607528	-0.26237	0.188192	0.225441	-0.085217	1197.680994	0.073225
2309474.258	738494.8016	20.870123	-156.707647	0	0.36	0.86	1692.038197	2862993.26	1.492003455	198.790298	1.377415	0	0.00623	130.910964	34.607528	-0.26237	0.188192	0.225441	-0.085217	1197.680994	0.073225
2308724.258	738494.8016	20.863352	-156.707749	0	0.36	0.86	1676.923076	2812071.003	1.492003455	198.790298	1.177517	0	0.279789	135.545135	34.607528	-0.26237	0.188192	0.307538	-0.085217	1197.680994	0.073225
2314449.258	737319.8016	20.915191	-156.718255	0	0.36	0.98	1977.489383	3910464.26	1.492977563	181	1.128029	1	0.011755	289.627227	34.642807	-0.26237	0.086179	0.400458	-0.085217	1200.124077	0.071
2307774.258	739219.8016	20.854681	-156.700916	0	0.36	0.86	1412.733887	1995817.035	1.495199011	172.521698	2.129614	3	-0.010731	320.897521	34.764507	-0.26237	0.086179	0.400458	-0.061197	1208.570947	0.065925
2310999.258	737494.8016	20.88402	-156.717044	0	0.36	0.98	2749.11025	7557607.167	1.492977563	193.572006	4.298377	60	-0.849435	208.345962	34.880775	0.201851	0.086179	0.400458	-0.088083	1216.668465	0.071
2310924.258	737469.8016	20.883346	-156.717295	0	0.36	0.98	2779.884621	7727758.506	1.492977563	205.367904	11.177324	83	1.655116	188.617523	34.880775	0.201851	0.086179	0.225441	-0.088083	1216.668465	0.071
2308874.258	738419.8016	20.864716	-156.708449	0	0.36	0.98	1723.129854	2969176.494	1.492003455	175.306106	1.41489	9	-0.07462	225.631362	34.954483	-0.26237	0.188192	0.307538	-0.085217	1221.815882	0.073225
2304549.258	737019.8016	20.825846	-156.722485	0	0.36	0.98	2207.298419	4872166.311	1.492977563	171.423095	9.2091	224	2.438715	227.832214	35.109653	-0.26237	0.086179	0.225441	-0.088083	1232.687734	0.071
2313074.258	737044.8016	20.902812	-156.721085	0	0.36	0.98	2182.511374	4763355.898	1.492977563	182.106903	7.596786	221	2.065318	145.80075	35.109653	-0.26237	0.086179	0.225441	-0.088083	1232.687734	0.071
2314474.258	737294.8016	20.91542	-156.718491	0	0.36	0.98	1994.205631	3976856.099	1.492977563	181	1.005247	0	-0.025072	296.23526	35.308551	-0.26237	0.086179	0.225441	-0.088083	1246.693774	0.071
2314474.258	737269.8016	20.915423	-156.718732	0	0.36	0.98	2018.208738	4073166.51	1.492977563	186.797195	1.403716	0	0.281202	289.738983	35.308551	-0.26237	0.086179	0.225441	-0.088083	1246.693774	0.071
2306524.258	738619.8016	20.843473	-156.70685	0	0.36	0.98	1594.739639	2543194.516	1.489631896	196.710495	0.122895	2	0.049057	99.756988	35.365413	-0.26237	0.188192	0.225441	-0.085217	1250.712437	0.078641
2308924.258	738394.8016	20.86517	-156.708682	0	0.36	0.98	1757.951747	3090394.345	1.495199011	182.028594	1.626406	17	-0.236177	254.560012	35.45935	-0.26237	0.188192	0.225441	-0.085217	1257.365502	0.065925
2308624.258	738569.8016	20.862439	-156.707043	0	0.36	0.98	1633.206666	2667364.014	1.489631896	195.716995	0.760718	0	-0.106222	180	35.474956	-0.26237	0.188192	0.225441	-0.085217	1258.472503	0.078641
2308649.258	738544.8016	20.862668	-156.707279	0	0.36	0.98	1652.671704	2731323.761	1.489631896	195.716995	0.760718	1	-0.106222	180	35.474956	-0.26237	0.188192	0.225441	-0.085217	1258.472503	0.078641
2308599.258	738594.8016	20.86221	-156.706806	0	0.36	0.98	1613.894131	2604654.266	1.492003455	196.710495	0.528176	1	-0.123749	166.743698	35.474956	-0.26237	0.188192	0.225441	-0.085217	1258.472503	0.073225
2309424.258	738519.8016	20.869668	-156.707413	0	0.36	0.86	1672.283921	2796533.512	1.492003455	198.790298	1.317617	1	-0.24501	127.810844	35.474956	-0.26237	0.188192	0.225441	-0.085217	1258.472503	0.073225
2308674.258	738519.8016	20.862897	-156.707516	0	0.36	0.98	1656.98861	2745611.254	1.492003455	198.790298	0.965563	1	-0.092293	121.337089	35.474956	-0.26237	0.188192	0.307538	-0.085217	1258.472503	0.073225
2308549.258	738644.8016	20.861752	-156.706332	0	0.36	0.86	1590.163516	2528620.008	1.492003455	200.251602	0.351729	0	0.001248	67.191726	35.562477	-0.26237	0.188192	0.225441	-0.085217	1264.68977	0.073225
2306899.258	738394.8016	20.846887	-156.70896	0	0.36	0.98	1743.600038	3040141.093	1.492003455	175.306106	1.100327	34	-0.124027	246.822982	35.594501	-0.26237	0.188192	0.225441	-0.085217	1266.968501	0.073225
2308949.258	738369.8016	20.865399	-156.708919	0	0.36	0.98	1764.070222	3111943.748	1.495199011	186.183898	6.43225	70	1.080343	253.247253	35.594501	-0.26237	0.188192	0.225441	-0.085217	1266.968501	0.065925
2306449.258	738669.8016	20.842789	-156.70638	0	0.36	0.86	1569.545432	2463472.863	1.492003455	200.251602	0.327012	1	-0.01434	97.483131	35.767345	-0.26237	0.188192	0.225441	-0.085217	1279.302968	0.073225
2305424.258	743544.8016	20.832902	-156.659703	0	0.31	0.33	1053.85484	1110610.024	1.493586929	NA	2.511677	0	-0.496321	227.036956	35.79079	-0.10699	-0.011205	0.181622	-0.043226	1280.980649	0.069608
2305399.258	743544.8016	20.832676	-156.659707	0	0.31	0.33	1066.855693	1138181.07	1.493586929	NA	2.309499	0	-0.0599	230.658828	35.79079	-0.10699	-0.011205	0.181622	-0.043226	1280.980649	0.069608
2314499.258	737269.8016	20.915649	-156.718728	0	0.36	0.98	2011.404468	4045747.934	1.492977563	194.091903	1.200628	1	0.057351	293.258819	35.817596	-0.26237	0.086179	0.225441	-0.088083	1282.900183	0.071
2307974.258	739094.8016	20.856503	-156.702089	0	0.36	0.86	1424.880335	2030283.969	1.495199011	178.121505	1.608516	0	-0.303327	242.45523	35.849731	-0.26237	0.188192	0.225441	-0.085217	1285.203213	0.065925
2307949.258	739094.8016	20.856277	-156.702092	0	0.36	0.98	1419.43309	2014790.297	1.492003455	178.121505	1.593581	0	-0.11077	248.858993	35.849731	-0.26237	0.188192	0.307538	-0.085217	1285.203213	0.073225
2314524.258	737219.8016	20.915881	-156.719205	0	0.36	0.98	2047.200921	4191031.611	1.492977563	191.589599	2.252036	15	0.239812	222.677688	35.879337	-0.26237	0.086179	0.225441	-0.088083	1287.326824	0.071
2308499.258	738694.8016	20.861294	-156.705859	0	0.36	0.86	1534.773227	2355528.858	1.495199011	179.932693	1.470833	5	0.224237	109.007995	35.882587	-0.26237	0.188192	0.225441	-0.085217	1287.56005	0.065925
2314624.258	737119.8016	20.916797	-156.720152	0	0.36	0.98	2124.052486	4511598.963	1.492977563	185.994094	4.521624	26	0.674115	270.359283	36.11864	-0.26237	0.086179	0.225441	-0.088083	1304.556155	0.071
2312999.258	737119.8016	20.902125	-156.720374	0	0.36	0.98	2128.736136	4531517.537	1.492977563	187.908493	4.198052	36	0.54572	270.387084	36.235855	-0.26237	0.086179	0.400458	-0.088083	1313.037188	0.071
2312974.258	737144.8016	20.901896	-156.720137	0	0.36	0.98	2109.235809	4448875.698	1.492977563	198.658401	3.773107	29	0.660892	196.381774	36.235855	-0.26237	0.086179	0.400458	-0.088083	1313.037188	0.071
2314599.258	737144.8016	20.916568	-156.719916	0	0.36	0.98	2104.211758	4427707.123	1.492977563	198.658401	0.245509	33	-0.015792	198.387527	36.235855	-0.26237	0.086179	0.225441	-0.088083	1313.037188	0.071
2314574.258	737169.8016	20.916339	-156.719679	0	0.36	0.98	2084.781832	4346315.287	1.492977563	198.658401	1.800003	19	0.047924	216.288864	36.254367	-0.26237	0.086179	0.225441	-0.088083	1314.379127	0.071
2310124.258	737594.8016	20.876107	-156.716203	0	0.36	0.99	2861.58349	8188660.07	1.489631896	192.911102	9.266985	255	1.481644	89.225959	36.399135	0.201851	0.086179	0.225441	-0.088083	1324.897029	0.078641
2307999.258	739069.8016	20.856732	-156.702326	0	0.36	0.86	1438.94694	2070568.296	1.495199011	170.337005	1.35102	0	0.075864	243.559051	36.403118	-0.26237	0.188192	0.225441	-0.085217	1325.187	0.065925
2307974.258	739069.8016	20.856506	-156.702329	0	0.36	0.98	1434.424841	2057574.624	1.492003455	170.337005	1.269927	0	0.181318	261.021362	36.403118	-0.26237	0.188192	0.307538	-0.085217	1325.187	0.073225
2307924.258	739094.8016	20.856052	-156.702096	0	0.36	0.98	1414.40681	2000546.624	1.489631896	173.594604	1.704527	0	-0.320939	250.295043	36.403118	-0.26237	0.086179	0.400458	-0.085217	1325.187	0.078641
2305824.258	739069.8016	20.837095	-156.702624	0	0.36	0.98	1430.325471	2045830.953	1.489631896	170.392196	1.422358	0	0.190554	261.990631	36.508819	-0.26237	0.086179	0.400458	-0.076225	1332.893865	0.078641
2311274.258	736744.8016	20.886599	-156.724212	0	0.36	0.98	3427.982886	11751066.67	1.489631896	185.429702	6.830111	102	-1.335508	254.122283	36.526779	0.201851	0.086179	0.225441	-0.088083	1334.205584	0.078641
2312924.258	737169.8016	20.901442	-156.719904	0	0.36	0.98	2090.151636	4368733.861	1.492977563	190.423599	3.545238	20	0.553195	245.866775	36.57241	-0.26237	0.086179	0.400458	-0.088083	1337.541173	0.071
2311924.258	737194.8016	20.89241	-156.7198	0	0.36	0.98	2065.774298	4267423.45	1.492977563	191.589599	0.891767	15	-0.161778	244.921691	36.57241	-0.26237	0.086179	0.225441	-0.088083	1337.541173	0.071
2311899.258	737194.8016	20.892184	-156.719804	0	0.36	0.98	2071.495118	4291092.024	1.492977563	191.589599	3.472113	16	0.427512	206.063125	36.57241	-0.26237	0.086179	0.400458	-0.088083	1337.541173	0.071
2311949.258	737219.8016	20.892632	-156.719557	0	0.36	0.98	2053.277912	4215950.184	1.492977563	180.293396	3.417414	22	0.391455	241.043273	36.685089	-0.26237	0.086179	0.400458	-0.088083	1345.795755	0.071
2314524.258	737244.8016	20.915878	-156.718965	0	0.36	0.98	2029.073624	4117139.772	1.492977563	194.091903	0.866158	15	-0.267719	228.310882	36.685089	-0.26237	0.086179	0.225441	-0.088083	1345.795755	0.071
2308349.258	738794.8016	20.859927	-156.704919	0	0.36	0.86	1659.203513	2752956.298	1.495199011	172.182296	1.656533	3	0.375339	19.407026	36.852275	-0.26237	0.188192	0.225441	-0.085217	1358.090173	0.065925
2310499.258	737569.8016	20.879496	-156.716392	0	0.36	0.99	2875.506188	8268535.837	1.492977563	188.517105	5.177673	255	0.613405	276.966369	37.005634	0.201851	0.086179	0.225441	-0.088083	1369.416948	0.071
2310149.258	737594.8016	20.876333	-156.7162	0	0.36	0.98	2852.258062	8135376.052	1.489631896	192.042602	8.155821	255	0.96994	89.118751	37.005634	0.201851	0.086179	0.400458	-0.085217	1369.416948	0.078641
2305374.258	743544.8016	20.83245	-156.65971	0	0.31	0.33	1080.27872	1167002.113	1.493586929	NA	2.228076	1	-0.424243	228.918777	37.022541	-0.10699	-0.011205	0.307689	-0.043226	1370.668542	0.069608
2305349.258	743544.8016	20.832224	-156.659714	0	0.31	0.33	1094.108385	1197073.158	1.493586929	NA	1.755873	1	-0.116102	237.787521	37.022541	-0.10699	-0.011205	0.307689	-0.043226	1370.668542	0.069608
2308449.258	738719.8016	20.86084	-156.705626	0	0.36	0.86	1514.226441	2292881.715	1.495199011	179.932693	1.819132	2	-0.45497	130.149917	37.399311	-0.26237	0.188192	0.225441	-0.085217	1398.708463	0.065925
2306349.258	738744.8016	20.841877	-156.705673	0	0.36	0.86	1493.815441	2231484.572	1.495199011	183	1.634902	0	-0.10739	145.798553	37.399311	-0.26237	0.188192	0.225441	-0.085217	1398.708463	0.065925
2308324.258	738819.8016	20.859698	-156.704682	0	0.36	0.86	1635.151991	2673722.034	1.495199011	172.182296	1.131	1	-0.019158	29.126907	37.583526	-0.26237	0.188192	0.225441	-0.085217	1412.521427	0.065925
2308299.258	738844.8016	20.859469	-156.704446	0	0.36	0.86	1611.129346	2595737.77	1.495199011	172.490402	0.959867	1	0.224108	53.624889	37.583526	-0.26237	0.188192	0.225441	-0.085217	1412.521427	0.065925
2317749.258	726594.8016	20.946334	-156.820883	0	0.68	1.36	2750.766174	7566714.544	1.479948784	182.768295	0.429131	0	-0.070015	10.716222	37.676654	0.142053	0.033705	0.091789	-0.118453	1419.530257	0.100741
2317774.258	726619.8016	20.946556	-156.820639	0	0.68	1.36	2768.609528	7665198.719	1.479948784	182.768295	0.27394	0	-0.025449	16.935119	37.676654	0.142053	0.033705	0.091789	-0.118453	1419.530257	0.100741
2317799.258	726619.8016	20.946782	-156.820636	0	0.68	1.36	2786.120834	7762469.302	1.479948784	182.768295	0.290275	0	0.04053	0	37.676654	0.142053	0.033705	0.091789	-0.118453	1419.530257	0.100741
2317799.258	726644.8016	20.946779	-156.820396	0	0.68	1.36	2803.962102	7862203.469	1.479948784	183.438705	0.461311	0	0.083171	46.32764	37.676654	0.142053	0.033705	0.091789	-0.118453	1419.530257	0.100741
2305324.258	743544.8016	20.831999	-156.659717	0	0.31	0.33	1108.329464	1228394.201	1.493586929	NA	1.525107	0	-0.259549	232.137695	37.71667	-0.10699	-0.011205	0.307689	-0.043226	1422.547196	0.069608
2305299.258	743544.8016	20.831773	-156.659721	0	0.31	0.33	1122.927088	1260965.245	1.493586929	NA	1.24168	0	-0.054823	234.072616	37.71667	-0.10699	-0.011205	0.307689	-0.043226	1422.547196	0.069608
2308024.258	739044.8016	20.856961	-156.702562	0	0.36	0.86	1455.026675	2117102.625	1.495199011	170.392196	1.451875	0	-0.26744	255.954864	37.805488	-0.26237	0.188192	0.225441	-0.085217	1429.254923	0.065925
2307999.258	739044.8016	20.856735	-156.702566	0	0.36	0.86	1451.416189	2106608.954	1.495199011	170.392196	1.519088	0	-0.182802	264.313659	37.805488	-0.26237	0.188192	0.225441	-0.085217	1429.254923	0.065925
2317824.258	726669.8016	20.947002	-156.820152	0	0.68	1.36	2821.912055	7963187.646	1.479948784	183.438705	0.502034	0	0.013684	41.65361	37.943161	0.142053	0.033705	0.091789	-0.118453	1439.683467	0.100741
2317874.258	726694.8016	20.94745	-156.819905	0	0.68	1.36	2839.96863	8065421.819	1.479948784	184	0.40079	0	0.061652	4.880431	37.943161	0.142053	0.033705	0.091789	-0.118453	1439.683467	0.100741
2308074.258	739019.8016	20.857415	-156.702796	0	0.36	0.86	1472.685227	2168801.778	1.495199011	176.481094	1.189901	0	0.147662	258.040496	37.95964	-0.26237	0.188192	0.225441	-0.085217	1440.934269	0.065925
2306274.258	738794.8016	20.841193	-156.705203	0	0.36	0.86	1453.423642	2112440.283	1.492003455	171.620605	0.757247	1	-0.104978	162.982543	38.054965	-0.26237	0.188192	0.307538	-0.076225	1448.180361	0.073225
2308349.258	738769.8016	20.859931	-156.705159	0	0.36	0.86	1473.545869	2171337.428	1.495199011	183	1.3704	1	-0.223421	137.88269	38.054965	-0.26237	0.188192	0.225441	-0.085217	1448.180361	0.065925
2306224.258	738819.8016	20.840738	-156.70497	0	0.36	0.86	1433.454966	2054793.14	1.492003455	171.620605	0.52395	0	-0.062421	154.976577	38.139575	-0.26237	0.188192	0.307538	-0.076225	1454.627181	0.073225
2306199.258	738819.8016	20.840513	-156.704974	0	0.36	0.86	1418.448547	2011996.28	1.492003455	171.620605	0.730268	0	0.074296	180.335144	38.139575	-0.26237	0.188192	0.307538	-0.076225	1454.627181	0.073225
2306199.258	738844.8016	20.84051	-156.704733	0	0.36	0.86	1413.315867	1997461.74	1.492003455	171.864501	0.507294	0	-0.100708	226.681854	38.139575	-0.26237	0.188192	0.307538	-0.076225	1454.627181	0.073225
2306174.258	738844.8016	20.840284	-156.704737	0	0.36	0.98	1398.42738	1955599.137	1.492003455	171.864501	0.712447	0	0.03601	218.064559	38.139575	-0.26237	0.086179	0.307538	-0.076225	1454.627181	0.073225
2305274.258	743544.8016	20.831547	-156.659724	0	0.31	0.33	1137.886765	1294786.29	1.493586929	NA	1.150036	1	-0.209844	230.688873	38.302082	-0.10699	-0.011205	0.307689	-0.043226	1467.049486	0.069608
2305249.258	743544.8016	20.831322	-156.659728	0	0.31	0.33	1153.194404	1329857.333	1.493586929	NA	0.832013	1	-0.116179	270	38.302082	-0.10699	-0.011205	0.307689	-0.043226	1467.049486	0.069608
2305224.258	743544.8016	20.831096	-156.659731	0	0.31	0.33	1168.836335	1366178.378	1.493586929	NA	0.832013	2	-0.116179	270	38.302082	-0.10699	-0.011205	0.307689	-0.043226	1467.049486	0.069608
2305174.258	743544.8016	20.830645	-156.659738	0	0.31	0.33	1184.799317	1403749.422	1.493586929	NA	1.563268	2	0.075487	220.585723	38.302082	-0.10699	-0.011205	0.307689	-0.043226	1467.049486	0.069608
2315449.258	726744.8016	20.925548	-156.819742	0	0.68	1.36	2893.468635	8372160.742	1.479948784	170.834396	0.46341	1	-0.037691	5.323164	38.314334	0.142053	0.033705	0.091789	-0.118453	1467.98819	0.100741
2315399.258	726719.8016	20.9251	-156.819989	0	0.68	1.36	2875.3133	8267426.573	1.479948784	185.733795	0.392091	1	-0.057123	3.800563	38.314334	0.142053	0.033705	0.091789	-0.118453	1467.98819	0.100741
2308274.258	738894.8016	20.859237	-156.703969	0	0.36	0.86	1563.176011	2443519.241	1.495199011	171.971496	0.962602	0	0.165755	82.935241	38.372699	-0.26237	0.188192	0.225441	-0.085217	1472.464029	0.065925
2308274.258	738869.8016	20.85924	-156.704209	0	0.36	0.86	1587.136889	2519003.504	1.495199011	172.490402	0.831402	0	-0.101822	68.369644	38.372699	-0.26237	0.188192	0.225441	-0.085217	1472.464029	0.065925
2310449.258	731069.8016	20.879867	-156.778843	0	0.56	1.02	5744.487723	32999139.2	1.479948784	183.800201	3.97646	71	0.854735	292.384094	38.378654	0.201851	0.086179	0.249822	-0.132889	1472.921083	0.100741
2315599.258	726769.8016	20.926899	-156.819482	0	0.68	1.36	2911.725419	8478144.916	1.479948784	170.834396	0.611395	0	-0.111893	4.032186	38.416641	0.142053	0.033705	0.091789	-0.118453	1475.838306	0.100741
2315849.258	726794.8016	20.929154	-156.819209	1	0.68	1.36	2947.057799	8685149.671	1.479948784	170.992797	1.116804	1	0.269268	3.626111	38.416641	0.142053	0.033705	0.091789	-0.118453	1475.838306	0.100741
2308374.258	738769.8016	20.860156	-156.705156	0	0.36	0.86	1690.128779	2856535.29	1.495199011	182.369796	2.151426	3	-0.258339	7.567715	38.466896	-0.26237	0.188192	0.225441	-0.085217	1479.702088	0.065925
2308399.258	738744.8016	20.860385	-156.705392	0	0.36	0.86	1714.138138	2938269.556	1.495199011	182.369796	2.713438	36	-0.416659	5.992099	38.466896	-0.26237	0.188192	0.307538	-0.085217	1479.702088	0.065925
2308424.258	738744.8016	20.860611	-156.705389	0	0.36	0.86	1721.224646	2962614.282	1.495199011	182.369796	1.128437	42	0.157579	0	38.466896	-0.26237	0.188192	0.307538	-0.085217	1479.702088	0.065925
2308299.258	729744.8016	20.86062	-156.791856	0	0.59	1.15	3555.513176	12641673.94	1.47738849	190.002807	1.655588	0	0.239969	95.615127	38.678215	0.201851	0.086179	0.297434	-0.126388	1496.004316	0.106581
2308274.258	729744.8016	20.860394	-156.79186	0	0.59	1.15	3545.687222	12571897.88	1.47738849	186.227096	1.746577	0	0.233041	95.321571	38.779701	0.201851	0.086179	0.297434	-0.126388	1503.86521	0.106581
2316249.258	726819.8016	20.932762	-156.818917	1	0.68	1.36	2965.406185	8793633.842	1.479948784	170.992797	0.378219	2	-0.061744	10.764418	38.802543	0.142053	0.033705	0.091789	-0.118453	1505.637343	0.100741
2317924.258	726844.8016	20.947883	-156.818457	0	0.68	1.36	2983.851206	8903368.02	1.479948784	172.886795	0.780153	2	0.108936	90	38.802543	0.142053	0.033705	0.091789	-0.118453	1505.637343	0.100741
2302199.258	743569.8016	20.803782	-156.659913	0	0.31	0.33	1216.267165	1479305.817	1.493586929	NA	1.566213	2	0.042874	237.401962	38.9375	-0.10699	-0.011205	0.181622	-0.043226	1516.128906	0.069608
2301774.258	743569.8016	20.799945	-156.659972	0	0.31	0.33	1233.643734	1521876.862	1.493586929	NA	1.484482	2	0.287499	236.309936	38.9375	-0.10699	-0.011205	0.307689	-0.043226	1516.128906	0.069608
2308149.258	738969.8016	20.858099	-156.703266	0	0.36	0.86	1516.482822	2299720.149	1.495199011	165.546905	0.081122	1	0.011326	270	39.036685	-0.26237	0.188192	0.225441	-0.085217	1523.862776	0.065925
2308124.258	738969.8016	20.857873	-156.703269	0	0.36	0.86	1514.216434	2292851.409	1.492003455	165.546905	0.208261	2	0.043284	194.889648	39.036685	-0.26237	0.188192	0.307538	-0.085217	1523.862776	0.073225
2308099.258	738994.8016	20.857644	-156.703032	0	0.36	0.86	1494.326258	2233010.965	1.492003455	176.481094	1.234012	1	-0.172327	270	39.036685	-0.26237	0.188192	0.307538	-0.085217	1523.862776	0.073225
2308074.258	738994.8016	20.857419	-156.703036	0	0.36	0.86	1491.607262	2224892.224	1.492003455	177.008697	1.234012	2	-0.172327	270	39.036685	-0.26237	0.086179	0.307538	-0.085217	1523.862776	0.073225
2308199.258	738944.8016	20.858554	-156.703499	0	0.36	0.86	1530.927878	2343740.168	1.495199011	167.991302	0.146063	0	-0.012445	179.332534	39.210842	-0.26237	0.188192	0.225441	-0.085217	1537.49013	0.065925
2308174.258	738944.8016	20.858328	-156.703502	0	0.36	0.86	1522.956152	2319395.441	1.492003455	167.991302	0.022017	1	0.011299	180.759353	39.210842	-0.26237	0.188192	0.307538	-0.085217	1537.49013	0.073225
2308224.258	738919.8016	20.858783	-156.703736	0	0.36	0.86	1546.731943	2392379.703	1.495199011	172	0.841992	1	-0.10245	89.655937	39.210842	-0.26237	0.188192	0.225441	-0.085217	1537.49013	0.065925
2307224.258	740119.8016	20.849599	-156.692347	0	0.36	0.86	2485.55023	6177959.946	1.492003455	192.214996	2.135563	6	0.440329	232.558166	39.232212	-0.10699	-0.011205	0.181622	-0.085217	1539.166458	0.073225
2305974.258	738969.8016	20.838462	-156.703564	0	0.36	0.86	1507.317452	2272005.901	1.492003455	167.991302	0.201276	1	-0.036049	179.515625	39.236419	-0.26237	0.086179	0.307538	-0.076225	1539.496576	0.073225
2306049.258	738919.8016	20.839146	-156.704034	0	0.36	0.86	1532.135846	2347440.251	1.492003455	171.971496	1.021031	1	-0.200902	68.908248	39.255886	-0.26237	0.188192	0.307538	-0.076225	1541.024586	0.073225
2308199.258	738919.8016	20.858557	-156.703739	0	0.36	0.86	1539.248186	2369284.978	1.492003455	171.971496	0.955308	1	-0.148516	89.696754	39.255886	-0.26237	0.188192	0.307538	-0.085217	1541.024586	0.073225
2276524.258	770869.8016	20.568246	-156.401774	0	0.85	1.75	1534.525519	2354768.568	1.494454942	NA	0.573261	0	-0.068777	188.545242	39.25988	-0.437858	0.171474	0.037473	0.047666	1541.338178	0.067625
2276499.258	770869.8016	20.568021	-156.401778	0	0.85	1.75	1559.260533	2431293.41	1.494454942	NA	0.861836	0	0.131983	184.862213	39.25988	-0.437858	0.171474	0.037473	0.047666	1541.338178	0.067625
2276499.258	770894.8016	20.568017	-156.401538	0	0.85	1.75	1563.057713	2443149.414	1.494454942	NA	0.792066	0	0.149749	171.003402	39.25988	-0.437858	0.171474	0.037473	0.047666	1541.338178	0.067625
2276524.258	770794.8016	20.568257	-156.402493	0	0.85	1.75	1525.352602	2326700.56	1.494454942	NA	0.525666	0	-0.066396	176.521362	39.294105	-0.437858	0.171474	0.037473	0.047666	1544.026688	0.067625
2276524.258	770844.8016	20.56825	-156.402013	0	0.85	1.75	1531.065827	2344162.567	1.494454942	NA	0.562535	0	-0.08802	188.709442	39.329483	-0.437858	0.171474	0.037473	0.047666	1546.808233	0.067625
2276524.258	770819.8016	20.568253	-156.402253	0	0.85	1.75	1528.007383	2334806.563	1.494454942	NA	0.54292	0	-0.082544	176.632049	39.329483	-0.437858	0.171474	0.037473	0.047666	1546.808233	0.067625
2276499.258	770969.8016	20.568006	-156.400819	0	0.85	1.75	1576.774373	2486217.423	1.494454942	NA	0.484303	0	0.069554	186.010223	39.411197	-0.437858	0.171474	0.037473	0.047666	1553.242449	0.067625
2276499.258	770919.8016	20.568013	-156.401298	0	0.85	1.75	1567.24453	2456255.417	1.494454942	NA	0.628412	0	0.045515	168.632308	39.440521	-0.437858	0.171474	0.037473	0.047666	1555.554697	0.067625
2276499.258	770944.8016	20.56801	-156.401059	0	0.85	1.75	1571.817871	2470611.42	1.494454942	NA	0.518341	0	0.069725	185.614212	39.440521	-0.437858	0.171474	0.037473	0.047666	1555.554697	0.067625
2309199.258	738719.8016	20.867611	-156.705523	0	0.36	0.86	1752.482032	3071193.272	1.495199011	180.788299	5.388593	41	0.582145	282.226043	39.45177	-0.26237	0.188192	0.225441	-0.085217	1556.442156	0.065925
2317924.258	726869.8016	20.94788	-156.818217	0	0.68	1.36	3019.167563	9115372.773	1.479948784	169.525299	0.780153	3	-0.108936	90	39.483398	0.142053	0.033705	0.091789	-0.118453	1558.938718	0.100741
2317924.258	726894.8016	20.947877	-156.817977	0	0.68	1.36	3037.697639	9227606.946	1.479948784	172.481704	0.527953	3	0.073718	90	39.483398	0.142053	0.033705	0.091789	-0.118453	1558.938718	0.100741
2315799.258	729794.8016	20.928331	-156.790385	0	0.68	1.36	3639.877359	13248707.19	1.47738849	189.4953	1.480818	1	0.239576	95.763763	39.488365	0.201851	0.086179	0.201475	-0.132889	1559.33097	0.106581
2305149.258	743544.8016	20.830419	-156.659742	0	0.31	0.33	1201.07055	1442570.466	1.493586929	NA	1.825836	0	-0.411292	229.446105	39.5	-0.10699	-0.011205	0.307689	-0.043226	1560.25	0.069608
2302274.258	743544.8016	20.804463	-156.660143	0	0.31	0.33	1217.637676	1482641.51	1.493586929	NA	1.63412	0	-0.137125	245.600204	39.5	-0.10699	-0.011205	0.307689	-0.043226	1560.25	0.069608
2302324.258	743519.8016	20.804917	-156.660376	0	0.31	0.33	1220.031641	1488477.205	1.493586929	NA	1.642361	0	-0.059166	222.865264	39.5	-0.10699	-0.011205	0.181622	-0.043226	1560.25	0.069608
2301099.258	743569.8016	20.793851	-156.660066	0	0.31	0.33	1251.278508	1565697.905	1.493586929	NA	1.484482	2	0.0575	236.309936	39.65625	-0.10699	-0.011205	0.307689	-0.043226	1572.618164	0.069608
2301074.258	743569.8016	20.793625	-156.66007	0	0.31	0.33	1269.156078	1610757.15	1.493586929	NA	1.979559	2	0.46	207.897277	39.65625	-0.10699	-0.011205	0.307689	-0.043226	1572.618164	0.069608
2308349.258	729769.8016	20.861068	-156.79161	0	0.59	1.15	3607.161574	13011614.62	1.47738849	185.417694	1.41487	0	-0.219403	98.855628	39.658939	0.201851	0.086179	0.201475	-0.132889	1572.831443	0.106581
2315774.258	729769.8016	20.928109	-156.790628	0	0.68	1.36	3597.622658	12942888.79	1.47738849	185.417694	1.493014	0	-0.125295	106.411247	39.658939	0.201851	0.086179	0.297434	-0.126388	1572.831443	0.106581
2276449.258	771044.8016	20.567544	-156.400108	0	0.85	1.75	1642.356574	2697335.116	1.494454942	NA	0.415694	0	0.06859	159.480148	39.705291	-0.437858	0.171474	0.037473	0.047666	1576.510133	0.067625
2276449.258	771019.8016	20.567548	-156.400348	0	0.85	1.75	1636.453212	2677979.115	1.494454942	NA	0.404088	0	0.06911	200.179901	39.705291	-0.437858	0.171474	0.037473	0.047666	1576.510133	0.067625
2276474.258	770994.8016	20.567777	-156.400583	0	0.85	1.75	1606.501873	2580848.268	1.494454942	NA	0.47998	0	-0.08267	195.233474	39.816589	-0.437858	0.171474	0.037473	0.047666	1585.36076	0.067625
2276474.258	770969.8016	20.567781	-156.400823	0	0.85	1.75	1601.247097	2563992.266	1.494454942	NA	0.489071	0	-0.050615	189.999847	39.816589	-0.437858	0.171474	0.037473	0.047666	1585.36076	0.067625
2317924.258	726944.8016	20.947871	-156.817496	0	0.68	1.36	3091.617032	9558095.873	1.479948784	168.773895	1.558234	3	0.209265	4.976994	39.944137	0.142053	0.033705	0.091789	-0.118453	1595.534081	0.100741
2317924.258	726919.8016	20.947874	-156.817736	0	0.68	1.36	3056.319865	9341091.117	1.479948784	172.481704	0.527953	3	-0.073718	90	39.944137	0.142053	0.033705	0.091789	-0.118453	1595.534081	0.100741
2317924.258	726969.8016	20.947868	-156.817256	0	0.68	1.36	3110.318319	9674080.046	1.479948784	168.773895	1.746651	4	0.250761	4.438686	39.979579	0.142053	0.033705	0.091789	-0.118453	1598.366737	0.100741
2317924.258	726994.8016	20.947864	-156.817015	0	0.68	1.36	3129.107575	9791314.216	1.479948784	174.861495	1.843104	4	0.258983	0.785669	39.979579	0.142053	0.033705	0.091789	-0.118453	1598.366737	0.100741
2302224.258	743544.8016	20.804011	-156.66015	0	0.31	0.33	1234.488783	1523962.555	1.493586929	NA	1.48219	0	-0.255	242.904983	40.015625	-0.09206	-0.029949	0.133987	-0.047127	1601.250244	0.069608
2276424.258	771044.8016	20.567318	-156.400112	0	0.85	1.75	1666.61632	2777609.958	1.494454942	NA	0.432994	0	-0.021783	154.044219	40.025932	-0.38081	0.118779	-0.02683	0.07596	1602.075232	0.067625
2312474.258	731069.8016	20.898151	-156.778574	0	0.56	1.02	5758.86835	33164564.67	1.483301673	183.378997	3.146693	49	0.044932	298.784851	40.104595	0.144901	-0.084272	0.079665	-0.063183	1608.37854	0.093091
2300249.258	731094.8016	20.787768	-156.779954	0	0.46	0.86	5793.712699	33567106.84	1.488642548	194.860504	2.5422	45	0.1296	101.444038	40.104595	0.144901	-0.084272	0.079665	-0.076163	1608.37854	0.0809
2315824.258	729794.8016	20.928557	-156.790381	0	0.68	1.36	3659.564024	13392408.85	1.47738849	186.376098	1.904829	0	0.151685	65.504257	40.115695	0.144901	-0.084272	0.102216	-0.076163	1609.268985	0.106581
2276374.258	771119.8016	20.566856	-156.399401	0	0.85	1.75	1734.208077	3007477.654	1.494454942	NA	0.193732	0	-0.004039	41.130226	40.152908	-0.38081	0.118779	-0.02683	0.07596	1612.256021	0.067625
2276374.258	771144.8016	20.566853	-156.399161	0	0.85	1.75	1741.172846	3031682.88	1.494454942	NA	0.088817	0	0.021603	359.425445	40.152908	-0.38081	0.118779	-0.02683	0.07596	1612.256021	0.067625
2276374.258	771169.8016	20.566849	-156.398921	0	0.85	1.75	1748.187302	3056158.843	1.494454942	NA	0.02203	0	-0.006129	357.683044	40.181278	-0.38081	0.118779	-0.02683	0.07596	1614.535102	0.067625
2276349.258	771169.8016	20.566623	-156.398925	0	0.85	1.75	1772.175942	3140607.569	1.494454942	NA	0.295711	0	0.036678	173.407318	40.181278	-0.38081	0.118779	-0.02683	0.07596	1614.535102	0.067625
2276349.258	771194.8016	20.56662	-156.398685	0	0.85	1.75	1779.328099	3166008.484	1.494454942	NA	0.331467	0	0.050909	163.793731	40.181278	-0.38081	0.118779	-0.02683	0.07596	1614.535102	0.067625
2276424.258	771069.8016	20.567315	-156.399872	0	0.85	1.75	1672.786885	2798215.963	1.494454942	NA	0.47276	0	-0.093052	156.368041	40.210426	-0.38081	0.118779	-0.02683	0.07596	1616.878359	0.067625
2276399.258	771094.8016	20.567085	-156.399636	0	0.85	1.75	1703.407411	2901596.808	1.494454942	NA	0.209244	0	-0.022445	22.481569	40.210426	-0.38081	0.118779	-0.02683	0.07596	1616.878359	0.067625
2312999.258	737094.8016	20.902129	-156.720614	0	0.36	0.98	2144.29261	4597990.797	1.492977563	185.994094	4.716101	14	-0.573089	277.213531	40.214645	-0.126069	-0.084272	0.091801	-0.048281	1617.217672	0.071
2276399.258	771119.8016	20.567082	-156.399397	0	0.85	1.75	1710.176251	2924702.809	1.494454942	NA	0.166419	0	-0.024925	28.736816	40.259559	-0.38081	0.118779	-0.02683	0.07596	1620.832091	0.067625
2311874.258	736994.8016	20.891984	-156.721729	1	0.36	0.98	3208.251486	10292877.6	1.492003455	194.568298	9.132615	1	1.195827	185.106903	40.319946	0.144901	-0.084272	0.091801	-0.048281	1625.698045	0.073225
2311124.258	736969.8016	20.885216	-156.722071	0	0.36	0.98	3228.251606	10421608.43	1.492003455	195.668792	9.683469	2	-1.242629	183.149703	40.319946	0.144901	-0.084272	0.091801	-0.048281	1625.698045	0.073225
2305849.258	740119.8016	20.837185	-156.692537	0	0.36	0.99	2499.572461	6247862.488	1.492003455	175.301605	2.012312	4	0.011275	229.817413	40.434829	-0.09206	-0.029949	0.133987	-0.076216	1634.975396	0.073225
2307199.258	740144.8016	20.84937	-156.69211	0	0.36	0.86	2478.973648	6145310.347	1.492003455	191.582199	1.309076	4	-0.188463	175.574584	40.434829	-0.09206	-0.029949	0.110702	-0.076216	1634.975396	0.073225
2305874.258	740144.8016	20.837407	-156.692293	1	0.36	0.99	2493.283556	6216462.891	1.492003455	191.582199	1.300088	4	0.206392	185.625762	40.434829	-0.09206	-0.029949	0.133987	-0.076216	1634.975396	0.073225
2276324.258	771219.8016	20.56639	-156.39845	0	0.85	1.75	1810.623683	3278358.121	1.494454942	NA	0.389996	4	-0.076712	159.165359	40.580097	-0.38081	0.118779	-0.02683	0.07596	1646.744273	0.067625
2276324.258	771244.8016	20.566387	-156.39821	0	0.85	1.75	1807.673286	3267682.709	1.494454942	NA	0.442396	5	-0.052497	185.351608	40.580097	-0.38081	0.118779	-0.02683	0.07596	1646.744273	0.067625
2276299.258	771244.8016	20.566161	-156.398214	0	0.85	1.75	1831.995523	3356207.596	1.494454942	NA	2.425703	5	0.335113	178.824371	40.580097	-0.38081	0.118779	-0.02683	0.07596	1646.744273	0.067625
2276299.258	771269.8016	20.566158	-156.397974	0	0.85	1.75	1826.414354	3335789.392	1.494454942	NA	2.501913	5	0.353195	178.860229	40.590232	-0.38081	0.118779	-0.02683	0.07596	1647.566934	0.067625
2300474.258	736044.8016	20.789178	-156.732399	0	0.46	0.95	3281.247929	10766587.97	1.487485772	190.460205	11.277022	255	2.20341	32.031894	40.604461	-0.126069	-0.084272	0.093076	-0.048281	1648.722253	0.083541
2300449.258	736044.8016	20.788953	-156.732402	0	0.46	0.95	3274.467036	10722134.37	1.487485772	190.460205	14.489354	255	2.715121	155.376159	40.604461	-0.126069	-0.084272	0.093076	-0.076216	1648.722253	0.083541
2309424.258	737994.8016	20.869736	-156.712456	0	0.36	0.98	1667.589445	2780854.557	1.489631896	170.157699	0.072664	1	0.010145	180	40.624855	-0.126069	-0.084272	0.128249	-0.076216	1650.378844	0.078641
2310124.258	737969.8016	20.876059	-156.712601	0	0.36	0.98	1693.714661	2868669.353	1.492977563	182.012207	0.577996	0	-0.040491	64.365814	40.624855	-0.126069	-0.084272	0.128249	-0.076216	1650.378844	0.071
2309399.258	737994.8016	20.86951	-156.71246	0	0.36	0.98	1666.802604	2778230.921	1.489631896	162.187103	0.072664	1	-0.010145	180	40.688266	-0.126069	-0.084272	0.151331	-0.076216	1655.53499	0.078641
2307524.258	738019.8016	20.852578	-156.712476	0	0.36	0.98	1641.014238	2692927.729	1.492003455	162.187103	0.259195	1	0.03619	180	40.688266	-0.126069	-0.084272	0.128249	-0.076216	1655.53499	0.073225
2307549.258	737994.8016	20.852807	-156.712713	0	0.36	0.98	1665.934468	2775337.652	1.489631896	162.187103	0.259195	1	0.03619	180	40.688266	-0.126069	-0.084272	0.151331	-0.076216	1655.53499	0.078641
2313049.258	737069.8016	20.902583	-156.720848	0	0.36	0.98	2164.920931	4686882.637	1.492977563	175.772995	1.942583	55	0.1927	293.58612	40.728839	-0.126069	-0.084272	0.091801	-0.048281	1658.838326	0.071
2314699.258	737069.8016	20.91748	-156.720623	0	0.36	0.98	2161.183486	4670714.06	1.492977563	175.772995	2.146254	118	0.267178	176.827789	40.728839	-0.126069	-0.084272	0.091801	-0.048281	1658.838326	0.071
2314674.258	737094.8016	20.917251	-156.720386	0	0.36	0.98	2140.227143	4580572.224	1.492977563	177.475906	4.707612	25	-0.735226	277.226654	40.728839	-0.126069	-0.084272	0.151331	-0.048281	1658.838326	0.071
2301749.258	743544.8016	20.799723	-156.660216	0	0.31	0.33	1268.997495	1610354.642	1.493586929	NA	1.484482	0	-0.287499	236.309936	40.734375	-0.09206	-0.029949	0.133987	-0.047127	1659.289307	0.069608
2301074.258	743544.8016	20.793629	-156.66031	0	0.31	0.33	1286.63347	1655425.686	1.493586929	NA	1.462924	1	-0.0575	219.289413	40.734375	-0.09206	-0.029949	0.133987	-0.047127	1659.289307	0.069608
2305799.258	740069.8016	20.83674	-156.693024	0	0.36	0.86	2513.595369	6318161.679	1.492003455	187.225494	1.353911	2	0.2533	275.276947	40.781654	-0.09206	-0.029949	0.091801	-0.076216	1663.143303	0.073225
2305799.258	740094.8016	20.836737	-156.692783	0	0.36	0.86	2506.344366	6281762.081	1.492003455	192.214996	2.043293	2	-0.099708	236.084091	40.781654	-0.09206	-0.029949	0.091801	-0.076216	1663.143303	0.073225
2304624.258	738044.8016	20.826392	-156.712632	0	0.36	0.98	1611.705938	2597596.031	1.489631896	169.350097	1.166132	2	0.186534	92.388679	40.861198	-0.126069	-0.084272	0.128249	-0.076216	1669.637502	0.078641
2307499.258	738019.8016	20.852353	-156.712479	0	0.36	0.98	1639.193034	2686953.803	1.489631896	186.487503	0.259195	1	-0.03619	180	40.914459	-0.126069	-0.084272	0.151331	-0.076216	1673.992955	0.078641
2304624.258	738019.8016	20.826396	-156.712872	0	0.36	0.98	1637.75147	2682229.877	1.489631896	186.487503	0.369477	2	-0.008521	38.292404	40.914459	-0.126069	-0.084272	0.151331	-0.076216	1673.992955	0.078641
2312374.258	730944.8016	20.897264	-156.779789	0	0.56	1.02	5556.280492	30872252.91	1.483301673	196.098602	4.856203	86	1.261341	41.793907	41.118541	0.144901	-0.084272	0.079665	-0.076163	1690.734414	0.093091
2312374.258	730919.8016	20.897267	-156.780029	0	0.56	1.02	5521.522502	30487210.74	1.483301673	203.334899	2.171234	102	0.250981	174.628433	41.118541	0.144901	-0.084272	0.079665	-0.076163	1690.734414	0.093091
2305899.258	740194.8016	20.837627	-156.691809	0	0.36	0.99	2482.169152	6161163.699	1.489631896	177.919998	0.264607	3	0.004631	165.678344	41.180938	-0.09206	-0.029949	0.110702	-0.076216	1695.869655	0.078641
2307149.258	740169.8016	20.848915	-156.691877	0	0.36	0.99	2487.481316	6187563.297	1.492003455	183.962799	1.075971	1	-0.032362	204.080581	41.180938	-0.09206	-0.029949	0.110702	-0.076216	1695.869655	0.073225
2305899.258	740169.8016	20.83763	-156.692049	0	0.36	0.99	2502.242162	6261215.837	1.489631896	183.962799	1.074004	4	0.098704	243.532608	41.180938	-0.09206	-0.029949	0.133987	-0.076216	1695.869655	0.078641
2311924.258	737169.8016	20.892413	-156.720041	0	0.36	0.98	2851.627426	8131778.977	1.492977563	186	2.780209	0	0.34317	263.447052	41.207805	-0.126069	-0.084272	0.151331	-0.048281	1698.083193	0.071
2305574.258	740194.8016	20.834692	-156.691854	0	0.36	0.99	2497.211694	6236066.245	1.489631896	189.296295	0.437185	7	0.053953	125.904357	41.27872	-0.09206	-0.029949	0.133987	-0.076216	1703.932725	0.078641
2295299.258	761319.8016	20.739084	-156.49053	0	0.26	0.31	3224.32189	10396251.65	1.498258659	NA	3.74881	58	0.720638	281.26419	41.332122	-0.106007	0.077639	-0.084643	-0.028636	1708.344309	0.058933
2295324.258	761319.8016	20.73931	-156.490526	0	0.26	0.31	3222.403257	10383882.75	1.498258659	NA	3.613081	101	0.774386	263.029052	41.332122	-0.106007	0.077639	-0.084643	-0.028636	1708.344309	0.058933
2310524.258	737544.8016	20.879725	-156.716629	0	0.36	0.99	2889.794388	8350911.605	1.489631896	188.517105	4.893267	1	-0.666588	276.147521	41.445915	0.144901	-0.084272	0.091801	-0.048281	1717.76387	0.078641
2295624.258	761144.8016	20.742043	-156.492161	0	0.26	0.31	3329.796981	11087547.93	1.498258659	NA	0.519134	157	0.046491	270.171752	41.480968	-0.106007	0.077639	-0.084643	-0.028636	1720.670706	0.058933
2306624.258	738569.8016	20.844382	-156.707316	0	0.36	0.99	2479.146401	6146166.878	1.489631896	191.421096	3.943142	38	0.514811	185.225234	41.550258	-0.003091	-0.084272	0.151331	-0.076216	1726.42394	0.078641
2308599.258	738569.8016	20.862213	-156.707046	0	0.36	0.98	2461.220843	6057608.038	1.489631896	191.421096	0.29054	39	-0.015903	281.350158	41.550258	-0.003091	-0.004278	0.128249	-0.076216	1726.42394	0.078641
2311149.258	727044.8016	20.886686	-156.817421	0	0.56	1.15	3183.245693	10133053.14	1.479948784	155.909393	1.961013	0	-0.204102	9.812394	41.622692	0.084816	-0.102759	0.037995	-0.061077	1732.448489	0.100741
2311149.258	727019.8016	20.886689	-156.817661	0	0.56	1.15	3164.382874	10013318.97	1.479948784	168.388397	1.857351	0	-0.266812	1.212007	41.622692	0.084816	-0.102759	0.037995	-0.061077	1732.448489	0.100741
2296199.258	760869.8016	20.747272	-156.494714	0	0.26	0.31	3422.750619	11715221.8	1.498258659	NA	0.75096	25	0.154349	214.688186	41.652721	-0.106007	0.077639	-0.084643	-0.028636	1734.949167	0.058933
2295249.258	761344.8016	20.738629	-156.490297	0	0.26	0.31	3203.852816	10264672.87	1.498258659	NA	6.261806	63	0.941676	176.726654	41.657638	-0.106007	0.077639	-0.084643	-0.028636	1735.358804	0.058933
2295274.258	761344.8016	20.738855	-156.490293	0	0.26	0.31	3201.531503	10249803.96	1.498258659	NA	0.712524	73	0.005627	96.289093	41.657638	-0.106007	0.077639	-0.084643	-0.028636	1735.358804	0.058933
2315849.258	729819.8016	20.92878	-156.790138	0	0.68	1.36	3692.492575	13634501.42	1.47738849	186.376098	2.090103	0	-0.102036	58.144802	41.691059	0.144901	-0.084272	0.102216	-0.076163	1738.144401	0.106581
2307074.258	740244.8016	20.848229	-156.691167	0	0.36	0.86	2473.027398	6115864.511	1.492003455	170.288604	1.273493	1	0.117909	195.315277	41.71371	-0.09206	-0.029949	0.110702	-0.076216	1740.033602	0.073225
2305924.258	740219.8016	20.837849	-156.691566	0	0.36	0.99	2492.672591	6213416.646	1.492003455	189.296295	1.243436	2	0.098606	149.447769	41.71371	-0.09206	-0.029949	0.110702	-0.076216	1740.033602	0.073225
2305749.258	740019.8016	20.836295	-156.693511	1	0.36	0.86	2542.560405	6464613.413	1.492003455	164.263793	1.053799	1	0.152276	237.247756	41.769336	-0.09206	-0.029949	0.091801	-0.076216	1744.67743	0.073225
2295424.258	761244.8016	20.740223	-156.491231	0	0.26	0.31	3282.102691	10772198.07	1.498258659	NA	2.908932	146	0.395444	58.433856	41.811225	-0.106007	0.077639	-0.084643	-0.028636	1748.178536	0.058933
2295649.258	761119.8016	20.742272	-156.492397	0	0.26	0.31	3348.997051	11215781.25	1.498258659	NA	12.834405	220	1.981417	279.583679	41.853454	-0.106007	0.077639	-0.084643	-0.028636	1751.711612	0.058933
2295674.258	761119.8016	20.742497	-156.492393	0	0.26	0.31	3343.951316	11182010.4	1.498258659	NA	14.312376	233	2.041014	270	41.853454	-0.106007	0.077639	-0.084643	-0.028636	1751.711612	0.058933
2307449.258	738069.8016	20.851895	-156.712006	0	0.36	0.98	1586.020865	2515462.184	1.489631896	169.350097	1.553411	1	-0.051616	127.821372	41.973777	-0.126069	-0.084272	0.128249	-0.076216	1761.797956	0.078641
2311149.258	727069.8016	20.886683	-156.817181	0	0.56	1.15	3202.19258	10254037.32	1.479948784	155.909393	2.095941	0	-0.35484	9.17455	41.974216	0.084816	-0.102759	0.037995	-0.061077	1761.834809	0.100741
2311174.258	727094.8016	20.886905	-156.816937	0	0.56	1.15	3237.443756	10481042.07	1.479948784	164.659606	1.868026	0	0.36746	29.558759	41.974216	0.084816	-0.102759	0.037995	-0.061077	1761.834809	0.100741
2295374.258	761269.8016	20.739768	-156.490998	0	0.26	0.31	3269.0638	10686778.13	1.498258659	NA	1.268634	28	0.520324	303.566345	41.993564	-0.106007	0.077639	-0.084643	-0.028636	1763.459417	0.058933
2295349.258	761294.8016	20.739539	-156.490762	0	0.26	0.31	3245.624815	10534080.44	1.498258659	NA	3.072731	37	0.562725	202.904525	41.993564	-0.106007	0.077639	-0.084643	-0.028636	1763.459417	0.058933
2312449.258	731044.8016	20.897928	-156.778818	0	0.56	1.02	5709.671359	32600347.03	1.483301673	183.800201	4.790192	24	-0.218701	233.16893	41.994812	0.144901	-0.084272	0.079665	-0.076163	1763.564235	0.093091
2295249.258	761369.8016	20.738626	-156.490057	0	0.26	0.31	3178.970945	10105856.27	1.498258659	NA	6.154573	80	0.795906	176.669113	42.018325	-0.106007	0.077639	-0.084643	-0.028636	1765.539636	0.058933
2296224.258	760844.8016	20.747501	-156.49495	0	0.26	0.31	3439.786066	11832128.18	1.498258659	NA	0.457654	2	-0.063901	270	42.052108	-0.106007	0.077639	-0.084643	-0.028636	1768.379787	0.058933
2296199.258	760844.8016	20.747275	-156.494954	0	0.26	0.31	3446.734122	11879976.11	1.498258659	NA	0.702049	2	0.009644	217.500152	42.052108	-0.106007	0.077639	-0.084643	-0.028636	1768.379787	0.058933
2296249.258	760819.8016	20.74773	-156.495186	0	0.26	0.31	3457.099153	11951534.55	1.498258659	NA	1.66738	2	0.232875	270	42.052108	-0.106007	0.077639	-0.084643	-0.028636	1768.379787	0.058933
2296274.258	760819.8016	20.747956	-156.495183	0	0.26	0.31	3450.534252	11906186.62	1.498258659	NA	1.523388	2	0.240086	266.408233	42.052108	-0.106007	0.077639	-0.084643	-0.028636	1768.379787	0.058933
2309499.258	730369.8016	20.871377	-156.785694	0	0.59	1.15	4666.445485	21775713.46	1.47738849	189.1781	8.49683	68	1.577998	308.772827	42.070026	0.144901	-0.084272	0.102216	-0.076163	1769.887088	0.106581
2315649.258	730369.8016	20.926905	-156.784879	0	0.68	1.36	4653.381874	21653962.87	1.47738849	189.1781	6.226927	78	0.601817	294.935333	42.070026	0.144901	-0.084272	0.133146	-0.063183	1769.887088	0.106581
2305774.258	740044.8016	20.836518	-156.693267	1	0.36	0.99	2534.652603	6424463.818	1.489631896	187.225494	1.365455	0	-0.266157	260.873413	42.107238	-0.09206	-0.029949	0.091801	-0.076216	1773.019492	0.078641
2309424.258	730319.8016	20.870706	-156.786184	0	0.59	1.15	4571.805183	20901402.63	1.47738849	190.613204	3.139925	30	0.47765	313.34494	42.165939	0.144901	-0.084272	0.133146	-0.063183	1777.966412	0.106581
2296149.258	760869.8016	20.74682	-156.494721	0	0.26	0.31	3437.247105	11814667.66	1.498258659	NA	1.291919	17	0.233654	191.815551	42.218017	-0.106007	0.077639	-0.084643	-0.028636	1782.360959	0.058933
2296149.258	760894.8016	20.746817	-156.494482	0	0.26	0.31	3413.380049	11651163.36	1.498258659	NA	3.283077	19	0.567667	117.573432	42.218017	-0.106007	0.077639	-0.084643	-0.028636	1782.360959	0.058933
2296174.258	760869.8016	20.747046	-156.494718	0	0.26	0.31	3429.915412	11764319.73	1.498258659	NA	0.718248	20	-0.043446	210.715469	42.218017	-0.106007	0.077639	-0.084643	-0.028636	1782.360959	0.058933
2306649.258	738544.8016	20.844611	-156.707553	0	0.36	0.98	2443.141452	5968940.154	1.489631896	188.010894	2.045481	111	0.118217	330.8302	42.246631	-0.003091	-0.004278	0.128249	-0.076216	1784.777831	0.078641
2306624.258	738544.8016	20.844385	-156.707557	0	0.36	0.99	2460.893952	6055999.043	1.489631896	188.010894	0.901084	120	-0.238743	304.708709	42.246631	-0.003091	-0.084272	0.151891	-0.076216	1784.777831	0.078641
2304599.258	738519.8016	20.826106	-156.708073	0	0.36	0.98	2460.871272	6055887.417	1.489631896	195	9.769378	111	1.604496	280.707641	42.246631	-0.003091	-0.004278	0.128249	-0.076216	1784.777831	0.078641
2310449.258	737644.8016	20.879035	-156.715679	0	0.36	0.98	2707.001636	7327857.857	1.492977563	190.850204	8.296457	89	1.464357	103.758216	42.291088	0.144901	-0.084272	0.091801	-0.048281	1788.536124	0.071
2304574.258	737619.8016	20.825995	-156.71672	0	0.36	0.98	2724.050723	7420452.341	1.492977563	198.509399	2.277501	137	-0.322455	216.413726	42.291088	0.144901	-0.084272	0.091801	-0.048281	1788.536124	0.071
2312299.258	730794.8016	20.896605	-156.78124	0	0.56	1.02	5333.884555	28450324.45	1.479948784	194.397399	5.588152	157	0.782736	90	42.363162	0.144901	-0.084272	0.079665	-0.076163	1794.637495	0.100741
2315399.258	730769.8016	20.924598	-156.781068	0	0.56	1.02	5299.201099	28081532.29	1.479948784	199.467803	3.476344	127	0.485985	270	42.363162	0.144901	-0.084272	0.079665	-0.076163	1794.637495	0.100741
2305724.258	739994.8016	20.836073	-156.693754	1	0.36	0.99	2550.933752	6507263.007	1.489631896	164.263793	0.703358	15	-0.098212	270	42.383163	-0.09206	-0.029949	0.128249	-0.076216	1796.332506	0.078641
2307324.258	739994.8016	20.850518	-156.693534	0	0.36	0.99	2538.022477	6441558.094	1.489631896	169.245697	0.703358	19	-0.098212	270	42.383163	-0.09206	-0.029949	0.128249	-0.076216	1796.332506	0.078641
2307349.258	739994.8016	20.850744	-156.693531	0	0.36	0.99	2524.822843	6374730.389	1.492003455	169.245697	0.760605	27	-0.050807	329.188873	42.383163	-0.09206	-0.029949	0.091801	-0.076216	1796.332506	0.073225
2307749.258	739244.8016	20.854452	-156.700679	0	0.36	0.86	2884.35607	8319509.939	1.495199011	171.428405	1.905832	39	0.519035	134.023101	42.401962	-0.003091	-0.004278	0.091801	-0.076216	1797.926381	0.065925
2296524.258	739219.8016	20.75311	-156.702456	0	0.41	0.98	2901.99612	8421581.48	1.489631896	187.938095	2.577887	30	0.521678	226.019287	42.401962	-0.003091	-0.084272	0.151891	-0.033243	1797.926381	0.078641
2299774.258	739219.8016	20.782453	-156.702012	0	0.39	0.98	2884.38919	8319700.999	1.489631896	187.938095	1.887411	39	0.562169	319.835815	42.401962	-0.003091	-0.084272	0.151331	-0.069977	1797.926381	0.078641
2311899.258	737044.8016	20.892203	-156.721245	0	0.36	0.98	2185.926457	4778274.475	1.492977563	175.772995	6.295943	133	-1.449012	178.922943	42.44741	-0.126069	-0.084272	0.128249	-0.048281	1801.782616	0.071
2307049.258	738319.8016	20.848251	-156.709659	0	0.36	0.98	1805.067654	3258269.236	1.495199011	181.951705	13.273564	227	0.414127	252.651168	42.481796	-0.126069	-0.004278	0.091801	-0.076216	1804.702991	0.065925
2306999.258	738344.8016	20.847797	-156.709426	0	0.36	0.98	1784.540406	3184584.461	1.489631896	186.183898	8.075807	187	-2.076961	229.536605	42.481796	-0.126069	-0.004278	0.091801	-0.076216	1804.702991	0.078641
2305974.258	740269.8016	20.838294	-156.691079	0	0.36	0.99	2485.078964	6175617.457	1.492003455	171.610107	0.662021	1	0.125673	201.72499	42.533691	-0.09206	-0.029949	0.110702	-0.076216	1809.11487	0.073225
2307024.258	740294.8016	20.847771	-156.690694	0	0.36	0.86	2465.880232	6080565.319	1.495199011	187.622894	0.653547	1	0.150422	147.034088	42.533691	-0.09206	-0.029949	0.110702	-0.076216	1809.11487	0.065925
2309374.258	730294.8016	20.870258	-156.786431	0	0.59	1.15	4524.778691	20473622.2	1.47738849	182.831604	0.854515	22	0.395026	51.347812	42.538459	0.144901	-0.084272	0.133146	-0.063183	1809.520494	0.106581
2309349.258	730269.8016	20.870035	-156.786674	0	0.59	1.15	4490.555911	20165092.39	1.47738849	183.856002	0.990324	21	0.306178	207.088531	42.538459	0.144901	-0.084272	0.138363	-0.067387	1809.520494	0.106581
2309374.258	730269.8016	20.870261	-156.786671	0	0.59	1.02	4503.259153	20279343	1.47738849	183.856002	2.289741	23	0.3112	323.282806	42.538459	0.144901	-0.084272	0.133146	-0.063183	1809.520494	0.106581
2306024.258	740319.8016	20.838739	-156.690592	0	0.36	0.99	2496.041027	6230220.808	1.492003455	165.4402	0.852628	4	0.047478	21.367387	42.540885	-0.09206	-0.029949	0.110702	-0.076216	1809.726897	0.073225
2306924.258	740344.8016	20.846861	-156.690228	0	0.36	0.99	2494.257648	6221321.215	1.492003455	180.2276	1.160707	6	0.148843	138.774902	42.540885	-0.09206	-0.029949	0.110702	-0.076216	1809.726897	0.073225
2276249.258	771344.8016	20.565695	-156.397263	0	0.85	1.75	1860.869302	3462834.559	1.494454942	NA	1.523327	1	0.204962	177.940078	42.542068	-0.38081	0.118779	-0.02683	0.07596	1809.82755	0.067625
2276249.258	771319.8016	20.565699	-156.397503	0	0.85	1.75	1865.342532	3479502.762	1.494454942	NA	1.410128	1	0.247485	189.320068	42.542068	-0.38081	0.118779	-0.02683	0.07596	1809.82755	0.067625
2314799.258	736969.8016	20.918396	-156.72157	0	0.36	0.98	2251.099728	5067449.985	1.492977563	175.430892	0.8687	82	0.164304	237.860137	42.619735	-0.126069	-0.084272	0.091801	-0.048281	1816.441811	0.071
2315874.258	729819.8016	20.929005	-156.790135	0	0.68	1.36	3702.631125	13709477.25	1.47738849	185.571105	2.04089	0	-0.385802	57.281513	42.628692	0.144901	-0.084272	0.102216	-0.076163	1817.205382	0.106581
2295449.258	761244.8016	20.740449	-156.491227	0	0.26	0.31	3275.236973	10727177.23	1.498258659	NA	3.952106	167	0.461004	67.354591	42.629611	-0.106007	0.077639	-0.084643	-0.028636	1817.283734	0.058933
2295474.258	761219.8016	20.740678	-156.491463	0	0.26	0.31	3292.667694	10841660.54	1.498258659	NA	8.132785	169	1.82156	291.985778	42.629611	-0.106007	0.077639	-0.084643	-0.028636	1817.283734	0.058933
2307374.258	739994.8016	20.85097	-156.693527	0	0.36	0.86	2511.802676	6309152.683	1.492003455	203.130203	0.695243	38	0.029631	20.013198	42.679443	-0.09206	-0.029949	0.133987	-0.076216	1821.534855	0.073225
2307399.258	739994.8016	20.851195	-156.693524	0	0.36	0.86	2498.964782	6244824.982	1.492003455	203.130203	2.11928	43	0.389735	10.744217	42.679443	-0.09206	-0.029949	0.128249	-0.076216	1821.534855	0.073225
2315399.258	730844.8016	20.924589	-156.780347	0	0.56	1.02	5417.29492	29347084.25	1.479948784	182	5.439496	5	0.053056	132.547592	42.725044	0.144901	-0.084272	0.079665	-0.076163	1825.429385	0.100741
2312324.258	730844.8016	20.896825	-156.780756	0	0.56	1.02	5403.277596	29195408.78	1.479948784	182	6.592636	5	1.289535	142.034606	42.725044	0.144901	-0.084272	0.079665	-0.076163	1825.429385	0.100741
2315399.258	730819.8016	20.924592	-156.780587	0	0.56	1.02	5382.568354	28972042.09	1.479948784	193.744003	7.263388	9	0.007916	134.006896	42.725044	0.144901	-0.084272	0.079665	-0.076163	1825.429385	0.100741
2307424.258	738094.8016	20.851666	-156.711769	0	0.36	0.98	1560.714047	2435828.337	1.492003455	164.947998	0.917997	0	-0.073635	143.785202	42.763755	-0.126069	-0.084272	0.128249	-0.076216	1828.738742	0.073225
2307399.258	738094.8016	20.85144	-156.711773	0	0.36	0.98	1560.80249	2436104.413	1.489631896	164.947998	0.937146	0	0.166083	154.101226	42.763755	-0.126069	-0.084272	0.151331	-0.076216	1828.738742	0.078641
2307424.258	738069.8016	20.851669	-156.712009	0	0.36	0.98	1585.713801	2514488.259	1.489631896	168.152893	1.479506	0	-0.277857	130.079345	42.763755	-0.126069	-0.084272	0.151331	-0.076216	1828.738742	0.078641
2305949.258	740244.8016	20.838072	-156.691322	0	0.36	0.99	2488.627544	6193267.053	1.492003455	171.610107	1.261766	2	-0.205213	193.231231	42.764991	-0.09206	-0.029949	0.133987	-0.076216	1828.844455	0.073225
2300874.258	731119.8016	20.793409	-156.779632	0	0.46	0.86	5828.563202	33972149	1.488642548	182.942703	3.592124	35	-0.721821	81.113426	42.765289	0.144901	-0.084272	0.079665	-0.076163	1828.869943	0.0809
2300699.258	731144.8016	20.791825	-156.779415	0	0.46	0.86	5863.41975	34379691.16	1.488642548	189.224197	3.316359	28	0.88838	21.356878	42.765289	0.144901	-0.084272	0.079665	-0.076163	1828.869943	0.0809
2314899.258	736819.8016	20.919318	-156.722998	0	0.36	0.98	2392.49116	5724013.951	1.492977563	183.243499	1.226427	1	0.243677	240.098281	42.773086	-0.126069	-0.084272	0.151331	-0.048281	1829.536886	0.071
2314924.258	736819.8016	20.919544	-156.722994	0	0.36	0.91	2390.947074	5716627.911	1.492977563	183.243499	1.18138	2	0.087832	245.217315	42.773086	-0.126069	-0.084272	0.151331	-0.048281	1829.536886	0.071
2314899.258	736844.8016	20.919315	-156.722757	0	0.36	0.91	2367.5438	5605263.645	1.492977563	193.719696	0.646657	1	0.090294	180	42.773086	-0.126069	-0.084272	0.091801	-0.048281	1829.536886	0.071
2306049.258	740344.8016	20.838962	-156.690348	0	0.36	0.99	2545.540973	6479778.845	1.489631896	191.672698	1.890526	10	0.315555	83.638748	42.795761	-0.09206	-0.029949	0.133987	-0.076216	1831.47716	0.078641
2276274.258	771294.8016	20.565928	-156.397739	0	0.85	1.75	1845.642456	3406396.075	1.494454942	NA	2.493049	2	-0.397341	185.655609	42.807842	-0.38081	0.118779	-0.02683	0.07596	1832.511337	0.067625
2276274.258	771269.8016	20.565932	-156.397978	0	0.85	1.75	1850.827999	3425564.282	1.494454942	NA	2.50459	2	-0.377764	177.114425	42.807842	-0.38081	0.118779	-0.02683	0.07596	1832.511337	0.067625
2276249.258	771294.8016	20.565703	-156.397742	0	0.85	1.75	1870.13929	3497420.964	1.494454942	NA	1.260184	2	0.119914	190.441207	42.807842	-0.38081	0.118779	-0.02683	0.07596	1832.511337	0.067625
2314849.258	736919.8016	20.918854	-156.722044	0	0.36	0.98	2296.24338	5272733.66	1.492977563	192.279602	0.829809	0	0.154107	229.756149	42.813381	-0.126069	-0.084272	0.128249	-0.048281	1832.985593	0.071
2311174.258	727119.8016	20.886902	-156.816697	0	0.56	1.15	3256.459158	10604526.25	1.479948784	164.659606	1.795157	0	0.074672	30.887525	42.815517	0.084816	-0.102759	0.037995	-0.061077	1833.168496	0.100741
2311174.258	727144.8016	20.886899	-156.816457	0	0.56	1.15	3275.554979	10729260.42	1.479948784	172.496902	1.537313	1	0.300091	22.034767	42.815517	0.084816	-0.102759	0.037995	-0.061077	1833.168496	0.100741
2301324.258	735469.8016	20.796926	-156.737805	0	0.46	0.95	4703.157748	22119692.8	1.487485772	195.649703	1.499505	0	0.167348	280.499053	42.851913	0.144901	-0.084272	0.093076	-0.075627	1836.286448	0.083541
2301299.258	735469.8016	20.7967	-156.737808	0	0.46	0.95	4714.873681	22230033.83	1.487485772	190.660598	1.028008	0	0.139154	250.276214	42.875068	0.144901	-0.084272	0.093076	-0.075627	1838.271456	0.083541
2308499.258	738669.8016	20.861298	-156.706099	0	0.36	0.86	1815.447949	3295851.256	1.495199011	180.462402	10.58508	59	1.659765	262.440429	42.904949	-0.126069	-0.004278	0.128249	-0.076216	1840.834649	0.065925
2308524.258	738669.8016	20.861523	-156.706096	0	0.36	0.86	1820.066691	3312642.76	1.495199011	180.462402	10.429606	64	1.472548	270	42.904949	-0.126069	-0.004278	0.091801	-0.076216	1840.834649	0.065925
2316474.258	730219.8016	20.934373	-156.786211	0	0.68	1.36	4422.16381	19555532.76	1.47738849	190.563797	3.430235	21	0.741851	229.437179	42.950988	0.144901	-0.084272	0.102216	-0.076163	1844.78737	0.106581
2315774.258	730244.8016	20.928049	-156.786063	0	0.68	1.36	4443.794771	19747311.97	1.47738849	198.376007	2.283954	18	0.461851	165.281723	42.950988	0.144901	-0.084272	0.102216	-0.076163	1844.78737	0.106581
2316499.258	730244.8016	20.934595	-156.785967	0	0.68	1.36	4456.350814	19859062.58	1.47738849	198.376007	0.409623	21	0.174169	93.039138	42.950988	0.144901	-0.084272	0.102216	-0.076163	1844.78737	0.106581
2315424.258	730869.8016	20.924811	-156.780104	0	0.56	1.02	5452.029568	29724626.41	1.479948784	194.4122	5.436957	23	-0.025223	133.287414	42.969669	0.144901	-0.084272	0.079665	-0.076163	1846.392454	0.100741
2304549.258	736994.8016	20.82585	-156.722725	0	0.36	0.86	2229.026278	4968558.148	1.492977563	171.423095	8.888113	104	-1.327736	267.777709	43.01387	-0.126069	-0.084272	0.128249	-0.048281	1850.193012	0.071
2315424.258	735469.8016	20.924231	-156.735899	0	0.46	1.04	4718.129299	22260744.08	1.486295563	188.172607	1.331705	1	0.175529	254.900085	43.039039	0.144901	-0.084272	0.131611	-0.075627	1852.358878	0.086258
2311049.258	735494.8016	20.884727	-156.736252	0	0.46	1.04	4696.75561	22059513.26	1.486295563	189.453704	0	3	0	0	43.039039	0.144901	-0.084272	0.093076	-0.075627	1852.358878	0.086258
2311024.258	735494.8016	20.884501	-156.736255	0	0.46	1.04	4700.289726	22092723.51	1.486295563	192.460906	0	4	0	0	43.039039	0.144901	-0.084272	0.093076	-0.075627	1852.358878	0.086258
2310999.258	735494.8016	20.884276	-156.736258	0	0.46	1.04	4703.954057	22127183.77	1.486295563	192.460906	1.508914	4	0.255314	193.948074	43.039039	0.144901	-0.084272	0.131611	-0.075627	1852.358878	0.086258
2296299.258	760794.8016	20.748185	-156.495419	0	0.26	0.31	3468.334327	12029343	1.498258659	NA	1.286748	1	-0.075776	252.376007	43.03918	-0.106007	0.077639	-0.084643	-0.028636	1852.371015	0.058933
2296324.258	760769.8016	20.748414	-156.495655	0	0.26	0.31	3486.402068	12154999.38	1.498258659	NA	1.759173	1	0.127905	245.488021	43.03918	-0.106007	0.077639	-0.084643	-0.028636	1852.371015	0.058933
2312974.258	737119.8016	20.9019	-156.720378	0	0.36	0.98	2842.266467	8078478.669	1.492977563	184.518005	1.29381	2	0.233533	259.09732	43.051113	-0.126069	-0.084272	0.151331	-0.048281	1853.398331	0.071
2306899.258	740344.8016	20.846636	-156.690231	0	0.36	0.99	2511.219576	6306223.759	1.489631896	197.324905	1.596567	4	0.144678	123.142982	43.053184	-0.09206	-0.029949	0.133987	-0.076216	1853.576653	0.078641
2306874.258	740344.8016	20.84641	-156.690234	0	0.36	0.99	2528.314913	6392376.299	1.489631896	197.324905	1.72096	6	0.185458	83.008552	43.053184	-0.09206	-0.029949	0.133987	-0.076216	1853.576653	0.078641
2305999.258	740294.8016	20.838517	-156.690835	0	0.36	0.99	2482.028981	6160467.863	1.492003455	183.132598	0.577833	3	-0.075313	161.610961	43.087848	-0.09206	-0.029949	0.110702	-0.076216	1856.562645	0.073225
2306974.258	740319.8016	20.847316	-156.690461	0	0.36	0.86	2479.479435	6147818.269	1.492003455	183.132598	0.811459	2	-0.114216	11.897786	43.171295	-0.09206	-0.029949	0.133987	-0.076216	1863.760712	0.073225
2315574.258	730469.8016	20.926216	-156.783928	0	0.68	1.36	4830.302726	23331824.42	1.47738849	189.983001	5.780296	70	0.936841	314.000762	43.174766	0.144901	-0.084272	0.102216	-0.076163	1864.060419	0.106581
2309724.258	730519.8016	20.87339	-156.784223	0	0.59	1.02	4899.174293	24001908.75	1.47738849	198.9906	6.101357	93	1.094766	323.965972	43.207824	0.144901	-0.084272	0.138363	-0.067387	1866.916055	0.106581
2304524.258	736769.8016	20.825653	-156.724889	0	0.36	0.86	2439.603985	5951667.604	1.492977563	170.2276	1.879937	1	0.343417	254.612915	43.231983	-0.126069	-0.084272	0.091801	-0.048281	1869.004354	0.071
2314799.258	736944.8016	20.918399	-156.72181	0	0.36	0.98	2273.508703	5168841.823	1.492977563	175.430892	0.869973	0	-0.171503	235.389892	43.252506	-0.126069	-0.084272	0.128249	-0.048281	1870.779275	0.071
2313199.258	736944.8016	20.903953	-156.722028	0	0.36	0.98	2275.96362	5180010.4	1.492977563	175.430892	0.880079	0	-0.032301	236.699386	43.252506	-0.126069	-0.084272	0.151331	-0.048281	1870.779275	0.071
2314824.258	736919.8016	20.918628	-156.722047	0	0.36	0.98	2298.402105	5282652.236	1.492977563	178.674102	0.881095	0	0.031978	232.523757	43.252506	-0.126069	-0.084272	0.151331	-0.048281	1870.779275	0.071
2311924.258	737119.8016	20.89242	-156.720521	0	0.36	0.98	2857.992583	8168121.604	1.492977563	174.498504	1.139972	3	0.099365	257.603607	43.333263	-0.126069	-0.084272	0.172817	-0.048281	1877.771682	0.071
2312949.258	737144.8016	20.901671	-156.720141	0	0.36	0.98	2838.655937	8057967.529	1.492977563	182.521102	2.663106	3	-0.428778	265.032714	43.333263	-0.126069	-0.084272	0.151331	-0.048281	1877.771682	0.071
2311924.258	737144.8016	20.892416	-156.720281	0	0.36	0.98	2854.620897	8148860.466	1.492977563	182.521102	2.770507	4	-0.336976	263.193237	43.333263	-0.126069	-0.084272	0.172817	-0.048281	1877.771682	0.071
2314874.258	736869.8016	20.919086	-156.722521	0	0.36	0.98	2344.234611	5495435.911	1.492977563	189.558898	0.646657	0	-0.090294	180	43.337425	-0.126069	-0.084272	0.128249	-0.048281	1878.132406	0.071
2314849.258	736894.8016	20.918857	-156.722284	0	0.36	0.98	2321.162225	5387794.075	1.492977563	192.279602	0.873794	0	0.004804	226.458328	43.337425	-0.126069	-0.084272	0.091801	-0.048281	1878.132406	0.071
2315924.258	724569.8016	20.930103	-156.840583	1	0.67	1.37	4999.366836	24993668.76	1.48099684	201.5419	2.646527	28	0.548363	349.319732	43.37957	-0.318563	-0.102131	0.037995	-0.061077	1881.787093	0.09835
2296124.258	760894.8016	20.746591	-156.494485	0	0.26	0.31	3420.929886	11702761.28	1.498258659	NA	3.613093	23	0.297434	114.866683	43.384597	-0.106007	0.077639	-0.084643	-0.028636	1882.223257	0.058933
2295399.258	761269.8016	20.739994	-156.490994	0	0.26	0.31	3265.189851	10661464.76	1.498258659	NA	1.149262	24	-0.499832	52.385242	43.46437	-0.106007	0.077639	-0.084643	-0.028636	1889.151459	0.058933
2295424.258	761269.8016	20.74022	-156.490991	0	0.26	0.31	3258.096671	10615193.92	1.498258659	NA	3.659106	25	0.193881	42.610923	43.46437	-0.106007	0.077639	-0.084643	-0.028636	1889.151459	0.058933
2310499.258	737594.8016	20.879493	-156.716152	0	0.36	0.98	2741.449767	7515546.825	1.492977563	195.052597	3.177698	11	-0.698655	269.901	43.466712	0.144901	-0.084272	0.151891	-0.076216	1889.355052	0.071
2304574.258	737569.8016	20.826002	-156.7172	0	0.36	0.98	2765.583186	7648450.359	1.492977563	196.8208	2.373167	6	0.182647	293.546264	43.466712	0.144901	-0.084272	0.091801	-0.076216	1889.355052	0.071
2296274.258	760794.8016	20.747959	-156.495423	0	0.26	0.31	3474.685731	12073440.93	1.498258659	NA	1.569487	0	-0.30782	255.628646	43.507583	-0.106007	0.077639	-0.084643	-0.028636	1892.909779	0.058933
2299749.258	739194.8016	20.78223	-156.702255	0	0.39	0.98	2867.579395	8223011.587	1.489631896	180.059005	2.545097	9	0.477343	15.791973	43.532138	-0.003091	-0.084272	0.151891	-0.069977	1895.047039	0.078641
2296524.258	739194.8016	20.753113	-156.702696	0	0.41	0.98	2884.85564	8322392.064	1.489631896	180.059005	0.166788	14	0.200512	62.388103	43.532138	-0.003091	-0.084272	0.151891	-0.033243	1895.047039	0.078641
2315674.258	730344.8016	20.927134	-156.785116	0	0.68	1.36	4619.029449	21335433.05	1.47738849	193.018905	5.861362	31	0.1114	311.697692	43.602581	0.144901	-0.084272	0.102216	-0.076163	1901.18507	0.106581
2309449.258	730319.8016	20.870932	-156.786181	0	0.59	1.02	4584.692272	21019403.23	1.47738849	193.258499	3.943041	20	0.303377	303.11148	43.602581	0.144901	-0.084272	0.138363	-0.067387	1901.18507	0.106581
2309399.258	730294.8016	20.870484	-156.786428	0	0.59	1.02	4537.523864	20589122.82	1.47738849	190.613204	1.098833	24	-0.435972	299.057983	43.714614	0.144901	-0.084272	0.138363	-0.067387	1910.967477	0.106581
2314949.258	736769.8016	20.919776	-156.723471	0	0.36	0.86	2440.867927	5957836.237	1.492977563	178.9962	1.738451	0	0.142349	253.32463	43.731735	-0.126069	-0.084272	0.128249	-0.048281	1912.464646	0.071
2314924.258	736794.8016	20.919547	-156.723234	0	0.36	0.91	2415.907092	5836607.077	1.492977563	183.243499	1.20391	0	-0.233344	242.98767	43.731735	-0.126069	-0.084272	0.091801	-0.048281	1912.464646	0.071
2300524.258	735994.8016	20.789636	-156.732872	0	0.46	0.95	3350.43945	11225444.51	1.487485772	185.5419	6.010876	92	0.842369	90	43.80738	-0.126069	-0.084272	0.093076	-0.048281	1919.086542	0.083541
2300524.258	735969.8016	20.789639	-156.733112	0	0.46	0.95	3374.361773	11386317.38	1.487485772	185.821899	1.409667	64	-0.196866	90	43.80738	-0.126069	-0.084272	0.093076	-0.048281	1919.086542	0.083541
2300549.258	735969.8016	20.789865	-156.733109	0	0.46	0.86	3381.681679	11435770.98	1.488642548	185.821899	4.904	76	0.52977	27.055696	43.80738	-0.126069	-0.084272	0.093076	-0.085507	1919.086542	0.0809
2276224.258	771344.8016	20.56547	-156.397267	0	0.85	1.75	1885.499787	3555109.447	1.494454942	NA	1.531175	3	-0.174373	173.841415	43.823081	-0.38081	0.118779	-0.02683	0.07596	1920.462428	0.067625
2308649.258	738519.8016	20.862671	-156.707519	0	0.36	0.98	2426.008994	5885519.639	1.489631896	175.483901	9.364727	76	1.898301	288.817779	43.830905	-0.003091	-0.004278	0.128249	-0.076216	1921.148233	0.078641
2306674.258	738519.8016	20.84484	-156.70779	0	0.36	0.98	2443.374414	5970078.527	1.489631896	175.483901	9.802742	98	1.107291	280.670043	43.830905	-0.003091	-0.084272	0.151331	-0.076216	1921.148233	0.078641
2307649.258	739294.8016	20.853543	-156.700213	0	0.36	0.86	2922.180482	8539138.769	1.495199011	180.673797	1.567991	12	0.285906	177.477401	43.852355	-0.003091	-0.004278	0.091801	-0.076216	1923.029039	0.065925
2307649.258	739269.8016	20.853546	-156.700453	0	0.36	0.99	2939.168303	8638710.313	1.492003455	180.714202	2.157235	7	0.40694	213.069152	43.852355	-0.003091	-0.004278	0.128249	-0.076216	1923.029039	0.073225
2307674.258	739269.8016	20.853772	-156.700449	0	0.36	0.86	2920.929618	8531829.833	1.492003455	180.714202	0.926271	11	0.161145	255.44812	43.852355	-0.003091	-0.004278	0.091801	-0.076216	1923.029039	0.073225
2307699.258	739269.8016	20.853998	-156.700446	0	0.36	0.86	2902.791649	8426199.358	1.495199011	179	0.468319	14	0.020792	240.199417	43.863147	-0.003091	-0.004278	0.128249	-0.076216	1923.975665	0.065925
2313024.258	737069.8016	20.902357	-156.720851	0	0.36	0.98	2850.709718	8126545.896	1.492977563	174.1333	1.821507	0	0.329208	263.379791	43.897857	-0.126069	-0.084272	0.151331	-0.048281	1927.021849	0.071
2307399.258	738119.8016	20.851437	-156.711532	0	0.36	0.86	1536.195703	2359897.238	1.492003455	165.142898	1.021703	0	-0.201259	152.466659	43.911701	-0.126069	-0.084272	0.128249	-0.076216	1928.237485	0.073225
2307724.258	739244.8016	20.854226	-156.700683	0	0.36	0.86	2902.178564	8422640.417	1.492003455	179	1.369991	11	-0.278827	165.224838	44.00389	-0.003091	-0.004278	0.128249	-0.076216	1936.342335	0.073225
2276224.258	771369.8016	20.565466	-156.397027	0	0.85	1.75	1881.406719	3539691.242	1.494454942	NA	1.640038	4	-0.266138	174.251831	44.014259	-0.38081	0.118779	-0.02683	0.07596	1937.254995	0.067625
2276199.258	771369.8016	20.565241	-156.397031	0	0.85	1.75	1906.099717	3633216.131	1.494454942	NA	0.219072	4	-0.030588	90	44.014259	-0.38081	0.118779	-0.02683	0.07596	1937.254995	0.067625
2276199.258	771394.8016	20.565237	-156.396792	0	0.85	1.75	1902.379544	3619047.929	1.494454942	NA	0.286651	5	0.040024	90	44.014259	-0.38081	0.118779	-0.02683	0.07596	1937.254995	0.067625
2302874.258	737794.8016	20.810624	-156.715271	0	0.39	0.98	1897.737824	3601408.849	1.489631896	178.875396	3.384598	39	0.454364	344.023773	44.066223	-0.126069	-0.084272	0.091801	-0.048281	1941.832009	0.078641
2309224.258	738694.8016	20.86784	-156.70576	0	0.36	0.86	1783.892448	3182272.266	1.495199011	180.788299	4.989228	58	-0.926942	259.014404	44.075054	-0.126069	-0.004278	0.128249	-0.076216	1942.610385	0.065925
2315924.258	729869.8016	20.929451	-156.789647	0	0.68	1.36	3779.204706	14282388.21	1.47738849	180.076797	0.940132	0	0.009448	47.531555	44.156158	0.144901	-0.084272	0.102216	-0.076163	1949.766289	0.106581
2310574.258	737469.8016	20.880186	-156.717343	0	0.36	0.98	2787.842183	7772064.037	1.489631896	201.857604	10.20284	10	1.801149	198.972793	44.196922	0.144901	-0.084272	0.151891	-0.048281	1953.367914	0.078641
2310899.258	737469.8016	20.88312	-156.717298	0	0.36	0.98	2784.677696	7754429.871	1.492977563	201.857604	11.37049	11	-1.036756	193.717575	44.196922	0.144901	-0.084272	0.151331	-0.048281	1953.367914	0.071
2311924.258	737094.8016	20.892423	-156.720761	0	0.36	0.98	2861.797118	8189882.745	1.492977563	184.518005	1.27348	0	-0.187124	266.055236	44.228546	-0.126069	-0.084272	0.151331	-0.036562	1956.164281	0.071
2311924.258	737069.8016	20.892426	-156.721001	0	0.36	0.98	2866.0322	8214140.571	1.492977563	190.528503	1.486803	0	0.129072	261.879425	44.228546	-0.126069	-0.084272	0.151331	-0.048281	1956.164281	0.071
2312999.258	735919.8016	20.902279	-156.731904	0	0.46	1.04	3444.404726	11863923.92	1.486295563	177.235702	1.183735	29	0.204234	3.404778	44.234718	-0.126069	-0.084272	0.093076	-0.048281	1956.710277	0.086258
2300599.258	735944.8016	20.79032	-156.733342	0	0.46	0.86	3413.004167	11648597.44	1.488642548	179.8871	4.737748	37	0.393022	54.969047	44.234718	-0.126069	-0.084272	0.093076	-0.048281	1956.710277	0.0809
2300099.258	731019.8016	20.786423	-156.780694	0	0.46	0.86	5674.861661	32204054.87	1.488642548	179.307998	2.821829	26	-0.18317	240.795318	44.244083	0.144901	-0.084272	0.079665	-0.076163	1957.538881	0.0809
2276174.258	771419.8016	20.565008	-156.396556	0	0.85	1.75	1923.773535	3700904.614	1.494454942	NA	0.286651	1	-0.040024	90	44.264411	-0.38081	0.118779	-0.02683	0.07596	1959.338081	0.067625
2299424.258	730619.8016	20.780378	-156.784624	0	0.49	0.76	5064.008132	25644178.36	1.488642548	189.580596	8.832758	137	1.493308	283.454498	44.276767	0.144901	-0.084272	0.079665	-0.076163	1960.432096	0.0809
2315349.258	735419.8016	20.92356	-156.73639	0	0.46	1.04	4735.941609	22429142.92	1.486295563	198.379501	1.617302	1	0.323851	261.055877	44.359527	0.144901	-0.084272	0.093076	-0.075627	1967.767636	0.086258
2315424.258	735419.8016	20.924237	-156.736379	0	0.46	1.04	4734.414713	22414682.67	1.486295563	198.379501	1.780931	1	0.356904	288.863769	44.359527	0.144901	-0.084272	0.093076	-0.075627	1967.767636	0.086258
2299024.258	736544.8016	20.776023	-156.727794	0	0.46	0.95	2690.132465	7236812.679	1.487485772	173.540405	0.482115	0	-0.058789	259.447875	44.37886	-0.126069	-0.084272	0.128249	-0.036562	1969.483215	0.083541
2299049.258	736544.8016	20.776249	-156.727791	0	0.46	0.95	2693.741637	7256244.007	1.487485772	173.540405	0.569889	0	-0.037323	287.668914	44.37886	-0.126069	-0.084272	0.091801	-0.036562	1969.483215	0.083541
2306074.258	736569.8016	20.839672	-156.7266	0	0.41	0.91	2652.885735	7037802.723	1.488642548	159.723907	0.769004	0	0.141283	202.277526	44.408927	-0.126069	-0.084272	0.091801	-0.036562	1972.152797	0.0809
2311199.258	727194.8016	20.887119	-156.815973	0	0.56	1.15	3329.939841	11088499.34	1.479948784	160.091995	1.256867	0	-0.11621	17.539167	44.434539	0.084816	-0.102759	0.037995	-0.061077	1974.428256	0.100741
2311199.258	727169.8016	20.887122	-156.816213	0	0.56	1.15	3310.780146	10961265.18	1.479948784	172.867401	1.348471	0	-0.217995	18.587072	44.434539	0.084816	-0.102759	0.037995	-0.061077	1974.428256	0.100741
2315524.258	736544.8016	20.924996	-156.725555	0	0.46	0.98	2686.751077	7218631.35	1.486295563	175.966995	0.447398	0	-0.068631	258.618499	44.440479	-0.126069	-0.084272	0.128249	-0.036562	1974.956174	0.086258
2315499.258	736544.8016	20.92477	-156.725558	0	0.46	1.04	2683.589827	7201654.36	1.486295563	175.966995	0.486315	0	-0.022507	233.249023	44.440479	-0.126069	-0.084272	0.151331	-0.036562	1974.956174	0.086258
2306774.258	740444.8016	20.845494	-156.689288	0	0.36	0.99	2438.883838	5948154.375	1.489631896	191.756195	3.176149	18	0.050291	145.694839	44.469722	-0.09206	-0.029949	0.110702	-0.076216	1977.556175	0.078641
2306749.258	740444.8016	20.845268	-156.689291	0	0.36	0.99	2456.321975	6033517.645	1.489631896	191.756195	2.944454	24	0.340131	100.803359	44.469722	-0.09206	-0.029949	0.133987	-0.076216	1977.556175	0.078641
2306849.258	740369.8016	20.846181	-156.689998	0	0.36	0.86	2527.542141	6388469.275	1.495199011	191.672698	1.879291	5	-0.280901	88.821975	44.510559	-0.09206	-0.029949	0.110702	-0.076216	1981.189862	0.065925
2306074.258	740369.8016	20.839184	-156.690105	0	0.36	0.99	2544.936441	6476701.489	1.492003455	191.672698	1.624823	5	-0.247287	114.935287	44.510559	-0.09206	-0.029949	0.110702	-0.076216	1981.189862	0.073225
2307299.258	740019.8016	20.850289	-156.693297	0	0.36	0.86	2464.727695	6074882.611	1.492003455	186.150299	1.771499	5	-0.214963	2.663218	44.569126	-0.09206	-0.029949	0.128249	-0.076216	1986.406992	0.073225
2307274.258	740044.8016	20.85006	-156.693061	0	0.36	0.99	2430.522628	5907440.245	1.492003455	186.400497	1.734084	8	-0.070021	287.183441	44.569126	-0.09206	-0.029949	0.091801	-0.076216	1986.406992	0.073225
2302399.258	736544.8016	20.806495	-156.727338	0	0.46	0.91	2697.57768	7276925.34	1.488642548	172.793594	0.668496	0	-0.128662	284.995483	44.574638	-0.126069	-0.084272	0.151331	-0.036562	1986.898353	0.0809
2320524.258	736544.8016	20.970139	-156.724873	0	0.42	0.86	2701.639626	7298856.669	1.488642548	172.793594	0.697095	0	-0.097337	270	44.574638	-0.126069	-0.084272	0.151331	-0.036562	1986.898353	0.0809
2315024.258	736519.8016	20.920485	-156.725863	0	0.46	0.95	2730.539949	7455848.413	1.487485772	179.014099	0.458253	0	0.063985	270	44.574638	-0.126069	-0.084272	0.128249	-0.036562	1986.898353	0.083541
2299049.258	736519.8016	20.776252	-156.728031	0	0.46	0.91	2735.010008	7480279.744	1.488642548	179.014099	0.433938	0	0.088412	287.505645	44.574638	-0.126069	-0.084272	0.091801	-0.036562	1986.898353	0.0809
2316024.258	724494.8016	20.931015	-156.841291	1	0.67	1.37	5036.845034	25369807.9	1.48099684	187.851303	1.175646	35	0.164174	90	44.624412	-0.318563	-0.102131	0.037995	-0.061077	1991.338146	0.09835
2316074.258	724469.8016	20.931469	-156.841524	0	0.67	1.37	5063.698901	25641046.56	1.48099684	192.803207	2.961793	31	0.745348	278.85501	44.624412	-0.318563	-0.102131	0.037995	-0.061077	1991.338146	0.09835
2315349.258	735469.8016	20.923553	-156.735909	0	0.46	1.04	4736.353594	22433045.37	1.486295563	187.803207	0.816118	3	0.113959	180	44.634758	0.144901	-0.084272	0.131611	-0.075627	1992.261622	0.086258
2310974.258	735494.8016	20.88405	-156.736262	0	0.46	1.04	4707.748297	22162894.03	1.486295563	191	1.826034	2	-0.458497	216.689682	44.634758	0.144901	-0.084272	0.131611	-0.075627	1992.261622	0.086258
2315849.258	724594.8016	20.929423	-156.840352	0	0.67	1.37	4954.217061	24544266.69	1.48099684	189.847595	7.383175	41	1.434527	147.720611	44.65324	-0.318563	-0.102131	0.037995	-0.061077	1993.911842	0.09835
2315874.258	724594.8016	20.929648	-156.840349	0	0.67	1.37	4974.176324	24742430.1	1.48099684	189.847595	4.002824	45	0.35207	118.64196	44.65324	-0.318563	-0.102131	0.037995	-0.061077	1993.911842	0.09835
2315474.258	736544.8016	20.924545	-156.725562	0	0.46	1.04	2680.552788	7185363.249	1.486295563	159.723907	0.437823	0	-0.077577	228.347488	44.667133	-0.126069	-0.092744	0.172817	-0.036562	1995.15277	0.086258
2306799.258	740394.8016	20.845726	-156.689765	0	0.36	0.86	2544.598084	6474979.409	1.492003455	195.201599	1.302271	3	0.189821	116.55587	44.679809	-0.09206	-0.029949	0.110702	-0.076216	1996.285332	0.073225
2306099.258	740394.8016	20.839406	-156.689861	0	0.36	0.99	2562.290365	6565331.915	1.492003455	195.201599	1.55306	3	0.216901	90	44.679809	-0.09206	-0.029949	0.133987	-0.076216	1996.285332	0.073225
2306549.258	738594.8016	20.843702	-156.707087	0	0.36	0.99	2498.313142	6241568.555	1.489631896	194.894104	5.41941	21	0.712573	180.833282	44.718189	-0.003091	-0.004278	0.128249	-0.076216	1999.716427	0.078641
2306574.258	738594.8016	20.843927	-156.707083	0	0.36	0.98	2480.02212	6150509.716	1.489631896	194.894104	2.71525	35	-0.535539	161.971603	44.718189	-0.003091	-0.004278	0.091801	-0.076216	1999.716427	0.078641
2300624.258	731169.8016	20.791145	-156.779185	0	0.46	0.86	5912.817332	34961408.8	1.488642548	189.906494	3.231467	38	0.8444	344.915802	44.719867	0.144901	-0.084272	0.079665	-0.076163	1999.866504	0.0809
2315424.258	736394.8016	20.924112	-156.72701	0	0.46	0.95	2809.536858	7893497.356	1.487485772	171.563903	0.097267	0	-0.017437	20.637266	44.726959	-0.126069	-0.084272	0.091801	-0.076216	2000.500861	0.083541
2302274.258	736394.8016	20.805386	-156.728795	0	0.46	0.91	2811.436647	7904176.02	1.488642548	171.563903	0.031874	0	0.001869	241.721603	44.726959	-0.126069	-0.084272	0.091801	-0.048281	2000.500861	0.0809
2302324.258	736444.8016	20.805831	-156.728308	0	0.46	0.91	2756.475429	7598156.791	1.488642548	165.0345	0.387517	0	0.079894	119.432258	44.736907	-0.126069	-0.084272	0.091801	-0.048281	2001.390848	0.0809
2302324.258	736419.8016	20.805834	-156.728548	0	0.46	0.91	2782.908025	7744577.076	1.488642548	175.749404	0.104951	0	-0.020621	77.407127	44.736907	-0.126069	-0.084272	0.091801	-0.048281	2001.390848	0.0809
2302299.258	736419.8016	20.805608	-156.728552	0	0.46	0.95	2781.438191	7736398.41	1.487485772	175.749404	0.251469	0	0.01062	146.034454	44.736907	-0.126069	-0.084272	0.151331	-0.076216	2001.390848	0.083541
2302249.258	736369.8016	20.805163	-156.729038	0	0.46	0.95	2838.458437	8056846.299	1.487485772	175.256698	0.315745	0	0.046487	278.575561	44.73846	-0.126069	-0.084272	0.128249	-0.076216	2001.529803	0.083541
2302274.258	736369.8016	20.805389	-156.729035	0	0.46	0.91	2840.778936	8070024.963	1.488642548	175.256698	0.606692	0	0.10017	316.681579	44.73846	-0.126069	-0.084272	0.091801	-0.048281	2001.529803	0.0809
2311224.258	727219.8016	20.887342	-156.81573	0	0.56	1.15	3365.152909	11324254.1	1.479948784	160.091995	0.914156	0	0.0608	20.942098	44.759677	0.084816	-0.102759	0.037995	-0.061077	2003.428685	0.100741
2311224.258	727244.8016	20.887338	-156.815489	0	0.56	1.15	3384.374133	11453988.27	1.479948784	171.312896	0.793099	0	0.158452	19.59457	44.759677	0.084816	-0.102759	0.037995	-0.061077	2003.428685	0.100741
2301349.258	735444.8016	20.797155	-156.738042	0	0.46	0.95	4712.659769	22209162.1	1.487485772	191.188995	1.576896	0	-0.309305	258.845825	44.784019	0.144901	-0.084272	0.093076	-0.075627	2005.608358	0.083541
2315424.258	735444.8016	20.924234	-156.736139	0	0.46	1.04	4718.45238	22263792.86	1.486295563	194.458206	2.213866	0	-0.383639	276.407165	44.813865	0.144901	-0.084272	0.093076	-0.075627	2008.282496	0.086258
2314949.258	736744.8016	20.919779	-156.723711	0	0.36	0.86	2464.578415	6074146.764	1.492977563	170.2276	1.846347	0	-0.224644	259.024353	44.878593	-0.126069	-0.084272	0.128249	-0.048281	2014.08811	0.071
2314724.258	736719.8016	20.917751	-156.723982	0	0.36	0.86	2488.565308	6192957.292	1.492977563	177.560501	1.297758	0	0.181232	270	44.878593	-0.126069	-0.084272	0.091801	-0.048281	2014.08811	0.071
2314699.258	736719.8016	20.917525	-156.723986	0	0.36	0.86	2489.553359	6197875.927	1.492977563	177.560501	1.187308	0	0.220045	262.40036	44.878593	-0.126069	-0.084272	0.091801	-0.048281	2014.08811	0.071
2307174.258	739569.8016	20.849219	-156.697637	0	0.36	0.86	2979.383092	8876723.609	1.492003455	185.929306	1.886047	33	0.286994	260.906066	44.892883	-0.003091	-0.004278	0.091801	-0.076216	2015.370944	0.073225
2317574.258	735894.8016	20.943588	-156.731522	0	0.6	1.21	3475.881238	12081750.38	1.485766341	179.201507	0.931356	1	-0.008078	26.907743	44.898193	-0.126069	-0.084272	0.093076	-0.036562	2015.847735	0.087466
2317599.258	735894.8016	20.943814	-156.731519	0	0.6	1.21	3483.705496	12136203.98	1.485766341	179.201507	1.119993	1	0.221319	30.717187	44.898193	-0.126069	-0.084272	0.093076	-0.075627	2015.847735	0.087466
2306324.258	738769.8016	20.841648	-156.705437	0	0.36	0.86	2859.330127	8175768.775	1.495199011	167.440505	4.525233	41	0.22465	25.13729	44.904666	-0.003091	-0.004278	0.128249	-0.076216	2016.429029	0.065925
2306299.258	738769.8016	20.841422	-156.70544	0	0.36	0.98	2873.338595	8256074.682	1.495199011	167.440505	1.585964	49	-0.319561	117.015296	44.904666	-0.003091	-0.004278	0.128249	-0.078118	2016.429029	0.065925
2306249.258	738794.8016	20.840967	-156.705207	0	0.36	0.98	2852.71744	8137996.792	1.492003455	181.022506	3.404157	23	0.52894	80.105873	44.904666	-0.003091	-0.084272	0.128249	-0.078118	2016.429029	0.073225
2307599.258	739319.8016	20.853088	-156.699979	0	0.36	0.86	2935.166772	8615203.979	1.495199011	195.465499	1.822378	3	0.336862	194.322372	44.920608	-0.003091	-0.004278	0.091801	-0.076216	2017.861023	0.065925
2315074.258	736444.8016	20.920946	-156.726577	0	0.46	0.95	2755.218345	7591228.129	1.487485772	173.2695	0.349643	0	0.008175	122.999023	44.922401	-0.126069	-0.084272	0.091801	-0.076216	2018.022112	0.083541
2315049.258	736444.8016	20.92072	-156.726581	0	0.46	0.95	2754.187624	7585549.468	1.487485772	173.2695	0.271824	0	0.04316	97.671821	44.922401	-0.126069	-0.084272	0.151331	-0.076216	2018.022112	0.083541
2301999.258	736319.8016	20.802912	-156.729552	0	0.46	0.86	2881.295697	8301864.894	1.488642548	171.903396	0.451246	0	0.084019	252.911804	44.945713	-0.126069	-0.084272	0.128249	-0.048281	2020.117117	0.0809
2315424.258	736369.8016	20.924116	-156.72725	0	0.46	0.95	2827.793663	7996417.001	1.487485772	180.810104	0.476554	0	0.101408	229.762207	44.946956	-0.126069	-0.084272	0.128249	-0.076216	2020.228854	0.083541
2299049.258	736494.8016	20.776255	-156.728271	0	0.46	0.91	2757.520809	7603921.012	1.488642548	174.532196	0.327682	0	-0.038801	277.311645	44.972183	-0.126069	-0.084272	0.091801	-0.036562	2022.497244	0.0809
2302349.258	736494.8016	20.80605	-156.727825	0	0.46	0.91	2752.653206	7577099.673	1.488642548	174.532196	0.438647	0	0.008242	313.934478	44.972183	-0.126069	-0.084272	0.091801	-0.048281	2022.497244	0.0809
2301399.258	735419.8016	20.797609	-156.738275	0	0.46	0.95	4733.019376	22401472.41	1.487485772	185.873596	1.505653	1	0.07277	292.486572	44.9906	0.144901	-0.084272	0.131611	-0.075627	2024.154088	0.083541
2301424.258	735419.8016	20.797835	-156.738271	0	0.46	0.95	4731.755716	22389512.16	1.487485772	185.873596	1.491351	1	0.319025	309.455566	44.9906	0.144901	-0.084272	0.093076	-0.075627	2024.154088	0.083541
2315974.258	729894.8016	20.929899	-156.7894	0	0.68	1.36	3833.820867	14698182.44	1.47738849	176	0.244169	0	-0.028337	33.718231	45.001609	0.144901	-0.084272	0.102216	-0.076163	2025.144813	0.106581
2320549.258	736569.8016	20.970361	-156.724629	0	0.42	0.91	2650.2776	7023971.357	1.488642548	179.935394	0.765757	0	-0.061081	201.67662	45.033744	-0.126069	-0.084272	0.091801	-0.036562	2028.038099	0.0809
2319274.258	736569.8016	20.95885	-156.724803	0	0.42	0.95	2647.902943	7011389.996	1.487485772	179.935394	0.706761	0	0.139553	198.728591	45.033744	-0.126069	-0.084272	0.128249	-0.036562	2028.038099	0.083541
2295574.258	761169.8016	20.741588	-156.491928	0	0.26	0.31	3316.524607	10999335.47	1.498258659	NA	4.024868	17	-0.663029	174.235168	45.044509	-0.106007	0.077639	-0.084643	-0.028636	2029.007791	0.058933
2295549.258	761169.8016	20.741362	-156.491932	0	0.26	0.31	3322.364567	11038106.32	1.498258659	NA	6.102712	27	0.688502	180.488265	45.044509	-0.106007	0.077639	-0.084643	-0.028636	2029.007791	0.058933
2295549.258	761194.8016	20.741359	-156.491692	0	0.26	0.31	3298.083104	10877352.16	1.498258659	NA	3.947562	46	1.165212	163.397781	45.044509	-0.106007	0.077639	-0.084643	-0.028636	2029.007791	0.058933
2311224.258	727269.8016	20.887335	-156.815249	0	0.56	1.15	3403.670437	11584972.44	1.479948784	171.312896	0.679763	0	0.033228	23.034397	45.044868	0.084816	-0.102759	0.037995	-0.061077	2029.040133	0.100741
2310474.258	737619.8016	20.879264	-156.715915	0	0.36	0.99	2848.031654	8111284.302	1.489631896	192.911102	9.765873	1	-1.254257	96.0764	45.052913	0.144901	-0.084272	0.151331	-0.076216	2029.76497	0.078641
2315424.258	736344.8016	20.924119	-156.72749	0	0.46	1.04	2855.117267	8151694.608	1.486295563	182.617492	0.378727	0	-0.067329	244.546279	45.077926	-0.126069	-0.084272	0.128249	-0.048281	2032.019412	0.086258
2315124.258	736344.8016	20.92141	-156.727531	0	0.46	1.04	2854.122623	8146015.947	1.486295563	182.617492	0.413066	0	-0.012519	236.841217	45.077926	-0.126069	-0.084272	0.128249	-0.076216	2032.019412	0.086258
2294774.258	761619.8016	20.734303	-156.487729	0	0.26	0.31	2995.898051	8975405.132	1.498258659	NA	6.40594	107	0.928801	358.71643	45.087432	-0.106007	0.126818	-0.084643	-0.028636	2032.876524	0.058933
2294749.258	761644.8016	20.734074	-156.487493	0	0.26	0.31	2976.698174	8860732.019	1.498258659	NA	2.801649	113	0.482467	161.621612	45.087432	-0.106007	0.126818	-0.084643	-0.028636	2032.876524	0.058933
2315799.258	730219.8016	20.928278	-156.7863	0	0.68	1.36	4409.652158	19445032.15	1.47738849	200.567398	3.088882	9	-0.079003	223.754684	45.105319	0.144901	-0.084272	0.102216	-0.076163	2034.489802	0.106581
2305424.258	739569.8016	20.833419	-156.697877	0	0.36	0.86	2992.039658	8952301.315	1.492003455	184.553405	1.990439	38	0.248025	261.387115	45.106964	-0.003091	-0.004278	0.128249	-0.076216	2034.638201	0.073225
2307149.258	739594.8016	20.84899	-156.6974	0	0.36	0.86	2970.553257	8824186.653	1.495199011	191.822692	2.954208	36	0.381182	95.371749	45.106964	-0.003091	-0.004278	0.091801	-0.076216	2034.638201	0.065925
2305449.258	739594.8016	20.833641	-156.697633	0	0.36	0.86	2983.456779	8901014.352	1.492003455	191.822692	2.93915	37	0.659782	117.870491	45.106964	-0.003091	-0.004278	0.091801	-0.076216	2034.638201	0.073225
2316299.258	736444.8016	20.932006	-156.72641	0	0.6	1.21	2784.788603	7755047.563	1.485766341	166	0.522819	0	0.097821	53.719043	45.109325	-0.126069	-0.084272	0.151891	-0.036562	2034.851202	0.087466
2313899.258	736719.8016	20.910302	-156.724095	0	0.36	0.95	2522.396506	6362484.133	1.492977563	173.646698	1.139465	6	0.199101	278.772277	45.176197	-0.126069	-0.084272	0.128249	-0.048281	2040.888775	0.071
2314624.258	736744.8016	20.916845	-156.723756	0	0.36	0.86	2497.733717	6238673.721	1.492977563	183.094406	0.236736	6	0.033054	0	45.176197	-0.126069	-0.084272	0.151331	-0.048281	2040.888775	0.071
2314599.258	736744.8016	20.916619	-156.723759	0	0.36	0.91	2501.967685	6259842.297	1.492977563	183.094406	1.896062	7	0.316588	192.702239	45.176197	-0.126069	-0.084272	0.151331	-0.048281	2040.888775	0.071
2302374.258	736494.8016	20.806276	-156.727821	0	0.46	0.86	2702.814996	7305208.903	1.488642548	162.908996	0.246624	0	0.071304	130.061294	45.186164	-0.126069	-0.084272	0.128249	-0.036562	2041.789417	0.0809
2302349.258	736469.8016	20.806053	-156.728065	0	0.46	0.91	2728.393151	7444129.186	1.488642548	170.023406	0.267982	0	-0.041243	97.042655	45.186164	-0.126069	-0.084272	0.091801	-0.048281	2041.789417	0.0809
2314674.258	736719.8016	20.917299	-156.723989	0	0.36	0.86	2508.04901	6290309.837	1.492977563	175.128005	0.942895	0	0.082138	253.501663	45.197097	-0.126069	-0.084272	0.151331	-0.048281	2042.777577	0.071
2314649.258	736719.8016	20.917074	-156.723993	0	0.36	0.91	2511.270278	6306478.409	1.492977563	175.128005	0.92276	1	0.152597	255.752105	45.197097	-0.126069	-0.084272	0.151331	-0.048281	2042.777577	0.071
2299874.258	730944.8016	20.784401	-156.781444	0	0.46	0.86	5570.473802	31030178.38	1.488642548	158.832992	3.78213	29	-0.657019	16.629266	45.228229	0.144901	-0.084272	0.079665	-0.063183	2045.592698	0.0809
2299949.258	730969.8016	20.785075	-156.781194	0	0.46	0.86	5605.262754	31418970.54	1.488642548	158.832992	1.263265	26	0.018187	319.425231	45.231548	0.144901	-0.084272	0.079665	-0.076163	2045.892934	0.0809
2296799.258	736394.8016	20.755953	-156.729535	0	0.48	1.04	2835.532314	8040243.504	1.486295563	180.616897	0.646039	0	-0.15638	206.627944	45.237991	-0.126069	-0.084272	0.128249	-0.076216	2046.47583	0.086258
2316399.258	736369.8016	20.932919	-156.727117	0	0.6	1.21	2860.339292	8181540.865	1.485766341	194.269607	0.769173	0	-0.053963	204.884841	45.237991	-0.126069	-0.084272	0.151891	-0.036562	2046.47583	0.087466
2315099.258	736369.8016	20.921181	-156.727295	0	0.46	1.04	2827.452624	7994488.341	1.486295563	182.951004	0.43627	0	-0.007448	225.12117	45.239444	-0.126069	-0.084272	0.151891	-0.036562	2046.607293	0.086258
2313574.258	736369.8016	20.907413	-156.727502	0	0.46	1.04	2827.332608	7993809.676	1.486295563	182.951004	0.373351	0	0.074066	228.603622	45.239444	-0.126069	-0.092744	0.172817	-0.036562	2046.607293	0.086258
2312274.258	730744.8016	20.896386	-156.781723	0	0.56	1.02	5250.696587	27569814.65	1.479948784	185.272094	0.999461	100	0.181901	180.623733	45.2635	0.144901	-0.084272	0.079665	-0.076163	2048.784432	0.100741
2298999.258	730719.8016	20.776529	-156.783719	0	0.49	0.76	5216.059095	27207272.48	1.493758524	188.753295	2.710863	93	0.769024	264.961578	45.2635	0.144901	-0.084272	0.079665	-0.076163	2048.784432	0.069216
2296899.258	736469.8016	20.756847	-156.728801	0	0.48	1.04	2772.592641	7687269.953	1.486295563	180.514205	0.471572	0	-0.106397	52.126297	45.268573	-0.126069	-0.084272	0.151331	-0.036562	2049.243701	0.086258
2313674.258	736469.8016	20.908303	-156.726528	0	0.46	0.95	2768.203139	7662948.619	1.487485772	180.514205	0.476383	0	-0.027718	61.424995	45.268573	-0.126069	-0.084272	0.091801	-0.076216	2049.243701	0.083541
2315099.258	736344.8016	20.921185	-156.727535	0	0.46	1.04	2853.346682	8141587.288	1.486295563	180.810104	0.438664	0	-0.088265	238.999771	45.288272	-0.126069	-0.084272	0.151891	-0.076216	2051.027581	0.086258
2307474.258	740044.8016	20.851866	-156.693033	0	0.36	0.99	2418.028647	5846862.538	1.492003455	190.195602	2.355484	8	-0.482565	282.558624	45.296997	-0.09206	-0.029949	0.133987	-0.076216	2051.817937	0.073225
2307499.258	740044.8016	20.852092	-156.69303	0	0.36	0.86	2405.729585	5787534.836	1.492003455	190.195602	3.119238	9	-0.147848	296.40805	45.296997	-0.09206	-0.029949	0.133987	-0.076216	2051.817937	0.073225
2315424.258	735519.8016	20.924224	-156.735418	0	0.46	1.04	4708.658458	22171464.47	1.486295563	201.810699	1.844339	2	-0.007288	227.472091	45.338294	0.144901	-0.084272	0.093076	-0.075627	2055.560903	0.086258
2315349.258	735519.8016	20.923547	-156.735429	0	0.46	1.04	4713.377211	22215924.73	1.486295563	201.810699	1.067716	5	0.332832	231.495132	45.338294	0.144901	-0.084272	0.093076	-0.075627	2055.560903	0.086258
2310924.258	735494.8016	20.883598	-156.736269	0	0.46	1.04	4715.72524	22238064.54	1.486295563	187.519805	1.892508	4	-0.372415	247.738525	45.347003	0.144901	-0.084272	0.131611	-0.075627	2056.350681	0.086258
2312449.258	735469.8016	20.89737	-156.736302	0	0.46	1.04	4740.385598	22471255.62	1.486295563	199	0.816118	4	-0.113959	180	45.347003	0.144901	-0.084272	0.147855	-0.075627	2056.350681	0.086258
2300024.258	730994.8016	20.785749	-156.780944	0	0.46	0.86	5640.05875	31810262.7	1.488642548	179.307998	0.838441	24	-0.195432	242.40097	45.348541	0.144901	-0.084272	0.079665	-0.076163	2056.490171	0.0809
2315949.258	724544.8016	20.930332	-156.84082	1	0.67	1.37	5004.797099	25047994	1.48099684	181.355697	1.800922	6	-0.082567	10.981656	45.351226	-0.318563	-0.102131	0.037995	-0.061077	2056.7337	0.09835
2319174.258	736444.8016	20.957963	-156.726018	0	0.6	1.21	2781.092631	7734476.222	1.485766341	170.467102	0.547502	0	0.024099	55.59309	45.366111	-0.126069	-0.092744	0.172817	-0.036562	2058.084027	0.087466
2320524.258	736444.8016	20.970152	-156.725834	0	0.6	1.21	2777.616764	7715154.888	1.485766341	170.467102	0.557164	0	0.111751	54.743244	45.366111	-0.126069	-0.084272	0.151891	-0.036562	2058.084027	0.087466
2313924.258	736719.8016	20.910528	-156.724091	0	0.36	0.95	2518.445068	6342565.561	1.492977563	177.445098	1.015289	1	0.097841	279.85559	45.382789	-0.126069	-0.084272	0.151331	-0.036562	2059.597537	0.071
2314624.258	736719.8016	20.916848	-156.723996	0	0.36	0.91	2514.735967	6323896.984	1.492977563	177.445098	0.950576	1	0.101185	256.17752	45.382789	-0.126069	-0.084272	0.151331	-0.036562	2059.597537	0.071
2307624.258	739294.8016	20.853317	-156.700216	0	0.36	0.86	2938.4469	8634470.184	1.492003455	195.465499	1.603491	1	-0.324123	192.338546	45.399368	-0.003091	-0.004278	0.128249	-0.076216	2061.102615	0.073225
2315399.258	730744.8016	20.924601	-156.781308	0	0.56	1.02	5264.526581	27715240.12	1.479948784	199.467803	2.528211	100	-0.507917	246.72882	45.400573	0.144901	-0.084272	0.079665	-0.063183	2061.212029	0.100741
2311074.258	737519.8016	20.884694	-156.716794	0	0.36	0.99	2807.614357	7882698.378	1.489631896	189.535598	2.09892	2	0.355545	293.736663	45.401206	0.144901	-0.084272	0.151331	-0.048281	2061.269506	0.078641
2304574.258	737544.8016	20.826005	-156.71744	0	0.36	0.98	2783.396279	7747294.846	1.492977563	196.8208	2.666553	4	-0.206932	276.453247	45.401206	0.144901	-0.084272	0.151331	-0.076216	2061.269506	0.071
2294499.258	761819.8016	20.731792	-156.485851	0	0.26	0.31	2873.27786	8255725.661	1.498258659	NA	1.080972	9	0.169621	241.224304	45.401378	-0.106007	0.126818	-0.073658	0.019067	2061.285124	0.058933
2296774.258	736369.8016	20.755731	-156.729778	0	0.48	1.04	2827.433645	7994381.017	1.486295563	173.613204	0.370735	0	0.003657	228.246231	45.45642	-0.126069	-0.092744	0.172817	-0.036562	2066.286119	0.086258
2320524.258	736369.8016	20.970161	-156.726555	0	0.6	1.21	2827.75571	7996202.355	1.485766341	173.613204	0.308602	0	0.082882	219.221054	45.45642	-0.126069	-0.092744	0.188169	-0.036562	2066.286119	0.087466
2315049.258	736469.8016	20.920717	-156.72634	0	0.46	0.95	2764.032793	7639877.281	1.487485772	166	0.469359	0	-0.087991	60.956901	45.463924	-0.126069	-0.084272	0.151331	-0.036562	2066.968385	0.083541
2313824.258	736669.8016	20.909632	-156.724586	0	0.36	0.95	2545.503445	6479587.789	1.492977563	182.249099	0.209478	1	-0.036984	119.001068	45.493415	-0.126069	-0.084272	0.128249	-0.048281	2069.650808	0.071
2314824.258	736669.8016	20.91866	-156.724449	0	0.36	0.95	2543.796805	6470902.185	1.492977563	182.249099	0.498935	1	0.015758	24.871316	45.493415	-0.126069	-0.084272	0.091801	-0.048281	2069.650808	0.071
2313799.258	736669.8016	20.909406	-156.724589	0	0.36	0.95	2547.450954	6489506.363	1.492977563	172.499206	0.10156	1	0.011406	180.011093	45.502094	-0.126069	-0.084272	0.128249	-0.048281	2070.440558	0.071
2314749.258	736694.8016	20.91798	-156.724219	0	0.36	0.86	2524.750388	6374364.522	1.492977563	184.395004	0.987172	1	-0.081621	251.040939	45.502094	-0.126069	-0.084272	0.091801	-0.048281	2070.440558	0.071
2301974.258	736319.8016	20.802687	-156.729556	0	0.46	0.86	2909.953248	8467827.906	1.488642548	174.826599	0.715151	0	-0.064019	197.852096	45.515064	-0.126069	-0.084272	0.128249	-0.076216	2071.621051	0.0809
2313549.258	736344.8016	20.90719	-156.727746	0	0.46	1.04	2885.14627	8324068.999	1.486295563	194.269607	0.757976	0	-0.139173	205.278106	45.515064	-0.126069	-0.084272	0.151891	-0.036562	2071.621051	0.086258
2302449.258	736594.8016	20.80694	-156.726851	1	0.46	0.86	2612.32958	6824265.835	1.488642548	167.522003	1.111975	1	0.224276	51.741813	45.531715	-0.126069	-0.084272	0.091801	-0.036562	2073.137071	0.0809
2299299.258	736594.8016	20.7785	-156.727277	0	0.46	0.86	2612.792466	6826684.47	1.488642548	167.522003	0.895374	2	0.125028	90	45.531715	-0.126069	-0.084272	0.128249	-0.036562	2073.137071	0.0809
2315324.258	736569.8016	20.923187	-156.725342	0	0.46	0.98	2637.327245	6955494.997	1.486295563	172.186004	0.576361	1	0.125167	355.112609	45.531715	-0.126069	-0.084272	0.151331	-0.036562	2073.137071	0.086258
2311249.258	727294.8016	20.887558	-156.815006	0	0.56	1.15	3438.855507	11825727.2	1.479948784	177.460693	0.679172	0	-0.030292	26.823467	45.537734	0.084816	-0.102759	0.037995	-0.061077	2073.685218	0.100741
2316024.258	729919.8016	20.930347	-156.789154	0	0.68	1.36	3878.078818	15039495.32	1.47738849	184	0.631187	0	-0.162548	49.35868	45.539176	0.144901	-0.084272	0.102216	-0.076163	2073.816551	0.106581
2305399.258	739144.8016	20.833248	-156.701962	0	0.36	0.98	2870.260217	8238393.713	1.489631896	184.940795	2.54183	2	0.421084	2.025357	45.544719	-0.003091	-0.084272	0.151331	-0.078118	2074.321429	0.078641
2310874.258	735494.8016	20.883147	-156.736275	0	0.46	1.04	4724.21793	22318235.05	1.486295563	204.908401	1.699355	5	-0.261668	258.861694	45.580268	0.144901	-0.084272	0.131611	-0.075627	2077.560831	0.086258
2310849.258	735494.8016	20.882921	-156.736279	0	0.46	1.04	4728.656818	22360195.3	1.486295563	204.908401	1.868908	7	-0.084719	234.623947	45.580268	0.144901	-0.084272	0.131611	-0.075627	2077.560831	0.086258
2299224.258	730669.8016	20.778566	-156.78417	0	0.49	0.76	5146.813399	26489688.16	1.488642548	178.022094	4.229716	101	0.488474	295.260589	45.589519	0.144901	-0.084272	0.079665	-0.076163	2078.404243	0.0809
2299074.258	730694.8016	20.777209	-156.78395	0	0.49	0.76	5181.431301	26847230.33	1.493758524	197.685897	2.331456	102	0.664698	356.674133	45.589519	0.144901	-0.084272	0.079665	-0.076163	2078.404243	0.069216
2302224.258	736344.8016	20.804941	-156.729282	0	0.46	0.95	2868.178036	8226445.246	1.487485772	168.639495	0.804918	0	-0.178492	316.267364	45.609283	-0.126069	-0.092744	0.172817	-0.036562	2080.206696	0.083541
2302249.258	736344.8016	20.805166	-156.729279	0	0.46	0.95	2870.837665	8241708.899	1.487485772	168.639495	1.070436	0	0.036332	316.627624	45.609283	-0.126069	-0.092744	0.172817	-0.036562	2080.206696	0.083541
2311074.258	737044.8016	20.884755	-156.721357	0	0.36	0.98	2855.393057	8153269.51	1.492977563	174.1333	2.023068	1	-0.272168	269.563323	45.624725	-0.126069	-0.084272	0.151331	-0.048281	2081.615531	0.071
2313099.258	737019.8016	20.903041	-156.721321	0	0.36	0.98	2875.38886	8267861.096	1.492977563	183.481704	0.944492	1	0.130741	273.953399	45.624725	-0.126069	-0.084272	0.128249	-0.048281	2081.615531	0.071
2315074.258	736419.8016	20.920949	-156.726817	0	0.46	0.95	2784.447367	7753147.14	1.487485772	173.211502	0.337571	0	0.076838	226.45494	45.646102	-0.126069	-0.084272	0.151331	-0.076216	2083.566628	0.083541
2315999.258	724519.8016	20.930786	-156.841054	1	0.67	1.37	5030.828228	25309232.66	1.48099684	187.851303	1.164593	1	-0.212058	75.372726	45.650501	-0.318563	-0.102131	0.037995	-0.061077	2083.968242	0.09835
2314749.258	737019.8016	20.917938	-156.721096	0	0.36	0.98	2860.505746	8182493.123	1.492977563	180.680404	1.0154	1	0.142332	273.676879	45.650539	-0.126069	-0.084272	0.151331	-0.048281	2083.971711	0.071
2296849.258	736444.8016	20.756398	-156.729048	0	0.48	1.04	2774.361827	7697083.547	1.486295563	178.704605	0.537944	0	0.011986	53.282714	45.65715	-0.126069	-0.092744	0.188169	-0.036562	2084.575346	0.086258
2296874.258	736444.8016	20.756624	-156.729044	0	0.48	1.04	2771.3286	7680262.209	1.486295563	178.704605	0.440611	0	0.068881	78.658966	45.65715	-0.126069	-0.092744	0.172817	-0.036562	2084.575346	0.086258
2302424.258	736569.8016	20.806718	-156.727094	0	0.46	0.95	2645.762391	7000058.63	1.487485772	188.327392	0.680689	0	-0.090582	190.476882	45.662895	-0.126069	-0.084272	0.151331	-0.036562	2085.09998	0.083541
2299024.258	736569.8016	20.77602	-156.727554	0	0.46	0.95	2643.856514	6989977.267	1.487485772	188.327392	0.600631	0	0.099257	183.17398	45.662895	-0.126069	-0.084272	0.151331	-0.036562	2085.09998	0.083541
2316074.258	729944.8016	20.930796	-156.788907	0	0.68	1.36	3933.219503	15470215.66	1.47738849	165.276794	0.512619	0	0.053238	38.383327	45.675659	0.144901	-0.084272	0.102216	-0.076163	2086.265825	0.106581
2313424.258	736219.8016	20.906078	-156.728964	0	0.46	1.04	3009.195091	9055255.096	1.486295563	181.041397	0.702294	0	0.005914	223.505767	45.678821	-0.126069	-0.084272	0.128249	-0.048281	2086.554688	0.086258
2313424.258	736244.8016	20.906074	-156.728724	0	0.46	1.04	2984.380327	8906525.936	1.486295563	191.944503	0.528107	0	-0.061739	182.105041	45.678821	-0.126069	-0.084272	0.128249	-0.048281	2086.554688	0.086258
2296949.258	736519.8016	20.757292	-156.728314	0	0.48	1.04	2687.322706	7221703.326	1.486295563	171.440902	1.058225	1	0.175509	276.70285	45.69371	-0.126069	-0.084272	0.151331	-0.036562	2087.915134	0.086258
2315449.258	736544.8016	20.924319	-156.725565	0	0.46	1.04	2662.324954	7087974.161	1.486295563	172.186004	0.305206	1	-0.002921	350.74121	45.69371	-0.126069	-0.092744	0.172817	-0.036562	2087.915134	0.086258
2302099.258	736294.8016	20.803818	-156.729779	0	0.46	0.86	2934.760226	8612817.584	1.488642548	174.826599	0.718004	0	-0.1265	197.778793	45.707702	-0.126069	-0.084272	0.128249	-0.048281	2089.194022	0.0809
2300074.258	736269.8016	20.785538	-156.730293	0	0.46	0.86	2959.56868	8759046.772	1.488642548	191.944503	0.633025	0	-0.100299	181.756011	45.707702	-0.126069	-0.084272	0.128249	-0.048281	2089.194022	0.0809
2294399.258	761869.8016	20.730883	-156.485386	0	0.26	0.31	2858.805062	8172766.383	1.498258659	NA	2.006124	2	0.428377	226.576583	45.713413	-0.106007	0.126818	-0.073658	0.019067	2089.716128	0.058933
2294424.258	761869.8016	20.731108	-156.485382	0	0.26	0.31	2850.254008	8123947.91	1.498258659	NA	1.596386	7	0.131451	237.502304	45.713413	-0.106007	0.126818	-0.073658	0.019067	2089.716128	0.058933
2313649.258	736444.8016	20.90808	-156.726771	0	0.46	1.04	2768.517811	7664690.87	1.486295563	172.349304	0.465475	0	0.055297	79.272186	45.72171	-0.126069	-0.092744	0.203508	-0.036562	2090.474765	0.086258
2320524.258	736419.8016	20.970155	-156.726074	0	0.6	1.21	2790.808333	7788611.152	1.485766341	174.9319	0.216505	0	0.034953	336.976989	45.72171	-0.126069	-0.084272	0.151891	-0.036562	2090.474765	0.087466
2315074.258	736394.8016	20.920952	-156.727058	0	0.46	0.95	2805.071255	7868424.746	1.487485772	175.6371	0.097148	0	-0.013564	270	45.734603	-0.126069	-0.084272	0.151891	-0.036562	2091.653912	0.083541
2313599.258	736394.8016	20.907635	-156.727258	0	0.46	1.04	2806.286886	7875246.087	1.486295563	175.6371	0.195947	0	0.011541	226.939498	45.734603	-0.126069	-0.084272	0.151891	-0.036562	2091.653912	0.086258
2319099.258	736369.8016	20.957296	-156.726749	0	0.6	1.21	2828.298728	7999273.695	1.485766341	186.896194	0.241737	0	-0.050645	188.50418	45.734603	-0.126069	-0.092744	0.203508	-0.036562	2091.653912	0.087466
2316424.258	736369.8016	20.933144	-156.727114	0	0.6	1.21	2829.062571	8003595.031	1.485766341	186.896194	0.032794	0	-0.006135	153.645004	45.734603	-0.126069	-0.092744	0.203508	-0.036562	2091.653912	0.087466
2294474.258	761819.8016	20.731567	-156.485855	0	0.26	0.31	2881.109879	8300794.135	1.498258659	NA	1.308487	6	0.130349	246.568099	45.745056	-0.106007	0.126818	-0.073658	0.019067	2092.610148	0.058933
2294449.258	761844.8016	20.731337	-156.485618	0	0.26	0.31	2865.505369	8211121.02	1.498258659	NA	1.586083	7	0.121325	214.30603	45.745056	-0.106007	0.126818	-0.073658	0.019067	2092.610148	0.058933
2294474.258	761844.8016	20.731563	-156.485615	0	0.26	0.31	2857.411861	8164802.543	1.498258659	NA	0.302551	14	-0.14824	5.172994	45.745056	-0.106007	0.126818	-0.073658	0.019067	2092.610148	0.058933
2418799.258	460144.8016	21.872813	-159.38577	1	1.32	2.01	2907.995979	8456440.614	1.494537668	NA	3.200687	15	0.447365	180	45.758041	0.780003	-0.132197	-0.51558	-0.123682	2093.798316	0.067436
2317624.258	735894.8016	20.944039	-156.731516	0	0.6	1.21	3491.691221	12191907.58	1.485766341	167.761596	1.095336	0	-0.068513	28.471181	45.760341	-0.126069	-0.092744	0.189195	-0.036562	2094.008808	0.087466
2312974.258	735894.8016	20.902056	-156.732148	0	0.46	1.04	3499.837309	12248861.19	1.486295563	167.761596	0.873685	0	0.17696	32.242549	45.760341	-0.126069	-0.084272	0.093076	-0.036562	2094.008808	0.086258
2305399.258	739169.8016	20.833245	-156.701722	0	0.36	0.98	2868.702259	8229452.651	1.489631896	184.940795	2.614902	0	-0.400731	6.449146	45.790714	-0.003091	-0.084272	0.151331	-0.078118	2096.789489	0.078641
2305649.258	739169.8016	20.835502	-156.701688	0	0.36	0.98	2851.7665	8132572.171	1.489631896	184.940795	2.158765	2	0.235134	2.385379	45.790714	-0.003091	-0.084272	0.151331	-0.078118	2096.789489	0.078641
2313849.258	736694.8016	20.909854	-156.724342	0	0.36	0.86	2527.208559	6386783.101	1.492977563	188.645996	1.014049	0	-0.183082	251.56192	45.794391	-0.126069	-0.084272	0.128249	-0.048281	2097.126247	0.071
2313824.258	736694.8016	20.909628	-156.724345	0	0.36	0.86	2529.911396	6400451.672	1.492977563	188.645996	0.977166	0	-0.108995	257.00769	45.794391	-0.126069	-0.084272	0.128249	-0.048281	2097.126247	0.071
2314849.258	736669.8016	20.918886	-156.724446	0	0.36	0.91	2542.1785	6462671.526	1.492977563	177.079406	0.459658	1	-0.056213	10.008405	45.831741	-0.126069	-0.084272	0.151331	-0.048281	2100.548483	0.071
2314874.258	736669.8016	20.919112	-156.724442	0	0.36	0.86	2540.718971	6455252.89	1.492977563	177.079406	0.305377	1	0.026647	345.726287	45.831741	-0.126069	-0.084272	0.128249	-0.048281	2100.548483	0.071
2311249.258	727344.8016	20.887552	-156.814525	0	0.56	1.15	3477.635051	12093945.55	1.479948784	173.892395	0.918244	0	-0.027633	31.415172	45.84127	0.084816	-0.102759	0.037995	-0.061077	2101.422035	0.100741
2311249.258	727319.8016	20.887555	-156.814766	0	0.56	1.15	3458.209273	11959211.38	1.479948784	177.460693	0.753867	0	-0.150512	23.986944	45.84127	0.084816	-0.102759	0.037995	-0.061077	2101.422035	0.100741
2310074.258	737644.8016	20.875649	-156.71573	0	0.36	0.99	2834.855998	8036408.529	1.489631896	185.972396	9.565399	3	1.196846	94.861984	45.867584	0.144901	-0.084272	0.151331	-0.076216	2103.835262	0.078641
2310049.258	737644.8016	20.875424	-156.715733	0	0.36	0.99	2844.897634	8093442.548	1.489631896	185.972396	9.316722	6	1.73105	105.167556	45.867584	0.144901	-0.084272	0.151891	-0.076216	2103.835262	0.078641
2316099.258	724419.8016	20.931701	-156.842002	0	0.67	1.37	5056.335988	25566533.62	1.48099684	196.470199	2.976571	17	0.807726	236.491271	45.874675	-0.318563	-0.102131	0.037995	-0.061077	2104.485806	0.09835
2316099.258	729944.8016	20.931021	-156.788903	0	0.68	1.36	3944.10311	15555949.34	1.47738849	174.525497	0.770232	0	0.082961	58.554889	45.878479	0.144901	-0.084272	0.102216	-0.076163	2104.834835	0.106581
2313624.258	736419.8016	20.907858	-156.727015	0	0.46	1.04	2786.345004	7763718.481	1.486295563	177.0531	0.289027	0	-0.018712	216.42488	45.880935	-0.126069	-0.084272	0.151891	-0.036562	2105.060196	0.086258
2296824.258	736419.8016	20.756176	-156.729291	0	0.48	1.04	2788.465495	7775539.817	1.486295563	177.0531	0.231721	0	-0.006614	329.306884	45.880935	-0.126069	-0.092744	0.172817	-0.036562	2105.060196	0.086258
2296824.258	736394.8016	20.756179	-156.729531	0	0.48	1.04	2807.724599	7883317.424	1.486295563	173.211502	0.270588	0	-0.064371	240.36795	45.891513	-0.126069	-0.092744	0.172817	-0.036562	2106.030965	0.086258
2302649.258	735419.8016	20.808895	-156.738106	0	0.46	0.95	4728.755797	22361131.39	1.487485772	172.230102	0.87396	2	0.122037	270	45.89862	0.144901	-0.084272	0.131611	-0.075627	2106.683318	0.083541
2301449.258	735419.8016	20.798061	-156.738268	0	0.46	0.95	4730.623839	22378801.91	1.487485772	197.402404	1.353598	2	-0.023245	314.441345	45.89862	0.144901	-0.084272	0.147855	-0.075627	2106.683318	0.083541
2302624.258	735419.8016	20.80867	-156.73811	0	0.46	0.95	4729.623838	22369341.65	1.487485772	197.402404	0.87396	2	0.122037	270	45.89862	0.144901	-0.084272	0.147855	-0.075627	2106.683318	0.083541
2310624.258	735569.8016	20.88088	-156.735589	0	0.46	1.04	4701.277949	22102014.35	1.486295563	186.024093	0.321137	6	-0.062706	277.20166	45.916603	0.144901	-0.084272	0.093076	-0.075627	2108.334431	0.086258
2310599.258	735569.8016	20.880655	-156.735592	0	0.46	1.04	4707.066455	22156474.61	1.486295563	186.024093	0.921222	6	0.112979	176.228317	45.916603	0.144901	-0.084272	0.179404	-0.075627	2108.334431	0.086258
2314899.258	736669.8016	20.919337	-156.724439	0	0.36	0.86	2539.504726	6449084.253	1.492977563	168.631896	0.391102	1	0.019566	319.174377	46.011295	-0.126069	-0.084272	0.151331	-0.036562	2117.039268	0.071
2314924.258	736669.8016	20.919563	-156.724436	0	0.36	0.86	2538.536117	6444165.617	1.492977563	168.631896	0.345885	1	0.048295	270	46.011295	-0.126069	-0.084272	0.151331	-0.036562	2117.039268	0.071
2314774.258	736694.8016	20.918205	-156.724216	0	0.36	0.86	2513.550567	6317936.453	1.492977563	177.560501	1.297758	1	-0.181232	270	46.011295	-0.126069	-0.084272	0.151331	-0.048281	2117.039268	0.071
2314949.258	736669.8016	20.919789	-156.724432	0	0.36	0.86	2537.813425	6440496.98	1.492977563	180.263793	0.345885	1	0.048295	270	46.011295	-0.126069	-0.084272	0.151331	-0.048281	2117.039268	0.071
2314974.258	736669.8016	20.920014	-156.724429	0	0.36	0.86	2537.336861	6438078.346	1.492977563	180.263793	0.524847	1	0.049874	288.207855	46.011295	-0.126069	-0.084272	0.151331	-0.048281	2117.039268	0.071
2306149.258	740444.8016	20.839851	-156.689374	0	0.36	0.99	2563.568346	6571882.665	1.489631896	180.581405	7.528672	47	1.322894	110.283676	46.035442	-0.09206	-0.029949	0.133987	-0.047127	2119.26192	0.078641
2306174.258	740444.8016	20.840077	-156.68937	0	0.36	0.99	2545.393911	6479030.162	1.489631896	180.581405	6.941921	50	0.974045	90	46.035442	-0.09206	-0.029949	0.133987	-0.047127	2119.26192	0.078641
2306124.258	740419.8016	20.839629	-156.689617	0	0.36	0.99	2562.685562	6567357.29	1.492003455	187.794692	1.55306	47	-0.216901	90	46.035442	-0.09206	-0.029949	0.110702	-0.047127	2119.26192	0.073225
2306149.258	740419.8016	20.839855	-156.689614	0	0.36	0.99	2544.750437	6475754.787	1.492003455	195.201599	1.55306	45	-0.216901	90	46.035442	-0.09206	-0.029949	0.110702	-0.076216	2119.26192	0.073225
2315574.258	730494.8016	20.926213	-156.783687	0	0.68	1.36	4877.990577	23794792.07	1.47738849	198.9906	6.685291	50	0.388104	327.556091	46.039981	0.144901	-0.084272	0.102216	-0.076163	2119.67985	0.106581
2315549.258	730494.8016	20.925987	-156.783691	0	0.68	1.36	4864.731914	23665616.6	1.47738849	198.9906	2.845407	71	-0.911579	315.53894	46.039981	0.144901	-0.084272	0.102216	-0.076163	2119.67985	0.106581
2314924.258	736769.8016	20.91955	-156.723475	0	0.36	0.91	2491.643556	6208287.61	1.492977563	188.562896	1.573675	0	0.150989	256.769561	46.052974	-0.126069	-0.084272	0.151331	-0.048281	2120.876414	0.071
2314524.258	736769.8016	20.915939	-156.723529	0	0.36	0.91	2496.889302	6234456.186	1.492977563	188.562896	1.444715	1	0.345992	239.045074	46.052974	-0.126069	-0.084272	0.151331	-0.036562	2120.876414	0.071
2299374.258	730644.8016	20.779924	-156.78439	0	0.49	0.76	5112.20559	26134645.99	1.488642548	187.775695	4.035012	79	0.335031	324.313232	46.06903	0.144901	-0.084272	0.079665	-0.076163	2122.355525	0.0809
2299449.258	730619.8016	20.780604	-156.78462	0	0.49	0.76	5077.608082	25782103.83	1.488642548	191.482696	8.866563	106	0.929724	283.401397	46.06903	0.144901	-0.084272	0.079665	-0.067387	2122.355525	0.0809
2311824.258	736844.8016	20.891552	-156.723177	0	0.36	0.98	3303.623267	10913926.69	1.492977563	177.371505	0.749311	0	0.145747	52.812698	46.108062	-0.126069	-0.084272	0.128249	-0.048281	2125.953381	0.071
2311824.258	736819.8016	20.891555	-156.723417	0	0.36	0.98	3328.605981	11079617.78	1.492977563	181.626495	0.960418	0	-0.05413	63.593601	46.108062	-0.126069	-0.084272	0.151331	-0.048281	2125.953381	0.071
2294524.258	761794.8016	20.732022	-156.486087	0	0.26	0.31	2889.489362	8349148.773	1.498258659	NA	0.820943	0	-0.114633	270	46.117836	-0.106007	0.126818	-0.073658	0.019067	2126.854797	0.058933
2294549.258	761769.8016	20.732251	-156.486323	0	0.26	0.31	2906.040585	8445071.882	1.498258659	NA	1.268708	1	0.177174	270	46.117836	-0.106007	0.126818	-0.073658	0.019067	2126.854797	0.058933
2294549.258	761794.8016	20.732247	-156.486083	0	0.26	0.31	2882.113859	8306580.296	1.498258659	NA	0.820943	4	-0.114633	270	46.117836	-0.106007	0.126818	-0.073658	0.019067	2126.854797	0.058933
2294574.258	761769.8016	20.732476	-156.486319	0	0.26	0.31	2898.922801	8403753.406	1.498258659	NA	1.102194	4	0.251868	286.913208	46.117836	-0.106007	0.126818	-0.073658	0.019067	2126.854797	0.058933
2320499.258	736169.8016	20.969961	-156.728481	0	0.6	1.21	3058.83367	9356463.421	1.485766341	179.958206	0.829076	0	-0.008367	217.932205	46.130542	-0.126069	-0.084272	0.128249	-0.048281	2128.026905	0.087466
2313374.258	736194.8016	20.905629	-156.729211	0	0.46	1.04	3034.012897	9205234.259	1.486295563	181.041397	0.753264	0	-0.157698	219.929153	46.130542	-0.126069	-0.084272	0.128249	-0.048281	2128.026905	0.086258
2311849.258	736969.8016	20.891762	-156.721972	0	0.36	0.98	3179.781597	10111011	1.492977563	183.8647	0.874329	2	0.152274	286.876708	46.157817	-0.126069	-0.084272	0.151331	-0.048281	2130.54407	0.071
2311874.258	736969.8016	20.891987	-156.721969	0	0.36	0.98	3181.045543	10119050.75	1.492977563	183.8647	1.035775	2	0.222225	291.267364	46.157817	-0.126069	-0.084272	0.128249	-0.048281	2130.54407	0.071
2313124.258	736994.8016	20.90327	-156.721558	0	0.36	0.98	3156.082962	9960859.663	1.492977563	188.237792	0.646493	2	0.099835	26.709106	46.157817	-0.126069	-0.084272	0.128249	-0.048281	2130.54407	0.071
2315599.258	730419.8016	20.926448	-156.784405	0	0.68	1.36	4748.364949	22546969.69	1.47738849	183.162796	5.13354	19	0.123809	310.31668	46.16481	0.144901	-0.084272	0.102216	-0.076163	2131.189682	0.106581
2315574.258	730444.8016	20.926219	-156.784168	0	0.68	1.36	4782.765246	22874843.4	1.47738849	187.272506	3.422261	10	-0.478407	270	46.16481	0.144901	-0.084272	0.102216	-0.076163	2131.189682	0.106581
2315599.258	730444.8016	20.926444	-156.784165	0	0.68	1.36	4795.887016	23000532.27	1.47738849	189.983001	3.422261	43	-0.478407	270	46.16481	0.144901	-0.084272	0.102216	-0.076163	2131.189682	0.106581
2303374.258	737069.8016	20.815231	-156.722164	0	0.39	0.98	3144.594546	9888474.859	1.492977563	202.805603	10.316078	8	1.607862	188.661834	46.215759	0.144901	-0.084272	0.151331	-0.048281	2135.89638	0.071
2306024.258	736594.8016	20.839218	-156.726366	0	0.41	0.86	2615.785805	6842335.378	1.488642548	170.847702	0.652185	0	0.025112	208.163436	46.220245	-0.126069	-0.084272	0.128249	-0.036562	2136.311048	0.0809
2315349.258	736569.8016	20.923413	-156.725339	0	0.46	0.98	2642.185819	6981145.902	1.486295563	172.953506	0.601368	0	-0.100845	175.743972	46.220245	-0.126069	-0.084272	0.151331	-0.036562	2136.311048	0.086258
2315424.258	735544.8016	20.924221	-156.735178	0	0.46	1.04	4693.713232	22030943.9	1.486295563	190.252304	2.314661	7	-0.452207	243.252044	46.303859	0.144901	-0.084272	0.093076	-0.075627	2144.047358	0.086258
2312524.258	735519.8016	20.898041	-156.735812	0	0.46	1.04	4718.223711	22261634.99	1.486295563	190.940002	0.66649	9	-0.222805	175.901748	46.303859	0.144901	-0.084272	0.131611	-0.075627	2144.047358	0.086258
2311274.258	727394.8016	20.887772	-156.814042	0	0.56	1.15	3532.270442	12476934.48	1.479948784	171.091598	1.4935	0	0.265321	24.56948	46.305728	0.084816	-0.102759	0.088273	-0.028954	2144.220446	0.100741
2311274.258	727369.8016	20.887775	-156.814282	0	0.56	1.15	3512.790956	12339700.3	1.479948784	173.892395	1.40058	0	0.10983	24.124389	46.305728	0.084816	-0.102759	0.088273	-0.028954	2144.220446	0.100741
2305999.258	736619.8016	20.838989	-156.72613	0	0.41	0.86	2587.799318	6696705.31	1.495199011	167.522003	0.895374	2	-0.125028	90	46.31314	-0.126069	-0.084272	0.091801	-0.036562	2144.906937	0.065925
2305949.258	736644.8016	20.838534	-156.725896	0	0.41	0.86	2562.806303	6567976.147	1.495199011	180.263793	0.345885	2	-0.048295	270	46.31314	-0.126069	-0.084272	0.091801	-0.036562	2144.906937	0.065925
2418699.258	459994.8016	21.871906	-159.38722	0	1.32	2.01	2893.205311	8370636.972	1.494537668	NA	3.98339	7	0.351771	151.294982	46.345817	0.735995	-0.28659	-0.344255	-0.126013	2147.934753	0.067436
2295499.258	761219.8016	20.740904	-156.491459	0	0.26	0.31	3286.204451	10799139.69	1.498258659	NA	6.017627	149	-0.034819	300.498718	46.346683	-0.106007	0.077639	-0.084643	-0.028636	2148.015025	0.058933
2300774.258	731144.8016	20.792502	-156.779405	0	0.46	0.86	5877.934725	34550116.63	1.488642548	189.906494	3.204047	32	-0.838562	344.589721	46.363086	0.144901	-0.084272	0.079665	-0.063183	2149.535743	0.0809
2302199.258	736319.8016	20.804718	-156.729525	0	0.46	0.86	2898.41398	8400803.599	1.488642548	174.851593	1.841459	1	0.108718	303.437103	46.383163	-0.126069	-0.084272	0.128249	-0.036562	2151.39781	0.0809
2296099.258	760919.8016	20.746362	-156.494249	0	0.26	0.31	3404.901601	11593354.91	1.498258659	NA	5.886699	16	0.197148	137.577667	46.410144	-0.106007	0.077639	-0.084643	-0.028636	2153.901466	0.058933
2315324.258	735544.8016	20.923318	-156.735192	0	0.46	1.04	4709.094889	22175574.67	1.486295563	200.438797	1.732243	12	-0.148452	249.182098	46.423362	0.144901	-0.084272	0.093076	-0.075627	2155.128539	0.086258
2309549.258	730394.8016	20.871825	-156.785447	0	0.59	1.02	4713.964652	22221462.74	1.47738849	189.326004	5.116496	55	0.039479	314.924072	46.42834	0.144901	-0.084272	0.102216	-0.076163	2155.590755	0.106581
2315624.258	730394.8016	20.926676	-156.784642	0	0.68	1.36	4700.845543	22097948.82	1.47738849	189.326004	4.759088	56	-1.184092	327.917968	46.42834	0.144901	-0.084272	0.138363	-0.067387	2155.590755	0.106581
2300774.258	735869.8016	20.791909	-156.734038	0	0.46	0.86	3531.704639	12472937.66	1.488642548	171.219406	0.772256	0	-0.107955	0.386568	46.432403	-0.126069	-0.084272	0.093076	-0.075627	2155.968048	0.0809
2315274.258	735894.8016	20.922822	-156.731835	0	0.46	1.04	3516.60609	12366518.39	1.486295563	177.492004	0.472115	0	0.111188	40.646751	46.432403	-0.126069	-0.092744	0.203508	-0.036562	2155.968048	0.086258
2275999.258	771644.8016	20.563396	-156.394426	0	0.85	1.75	2079.286542	4323432.524	1.494454942	NA	1.540511	3	0.25588	177.92218	46.433227	-0.38081	0.118779	-0.02683	0.07596	2156.04457	0.067625
2276024.258	771619.8016	20.563625	-156.394662	0	0.85	1.75	2055.443107	4224846.366	1.494454942	NA	0.274746	4	-0.03194	108.716735	46.433227	-0.38081	0.118779	-0.02683	0.07596	2156.04457	0.067625
2304649.258	738844.8016	20.826515	-156.704946	0	0.36	0.98	2840.766239	8069952.825	1.489631896	188.264999	5.850973	19	1.035239	106.83139	46.436595	-0.003091	-0.084272	0.151331	-0.078118	2156.357355	0.078641
2300799.258	738819.8016	20.791759	-156.705712	0	0.39	0.86	2846.528554	8102724.809	1.492003455	199.518005	2.834429	15	0.038723	55.615905	46.436595	-0.003091	-0.084272	0.128249	-0.069977	2156.357355	0.073225
2305424.258	739544.8016	20.833422	-156.698117	0	0.36	0.86	2988.605121	8931760.569	1.492003455	185.929306	1.915967	0	-0.20012	278.787597	46.472518	-0.003091	-0.004278	0.091801	-0.076216	2159.694929	0.073225
2313349.258	736869.8016	20.905317	-156.722729	0	0.36	0.98	2848.045453	8111362.902	1.492977563	175.747894	1.28836	0	0.266015	241.409744	46.52349	-0.126069	-0.084272	0.151331	-0.048281	2164.435122	0.071
2307549.258	739344.8016	20.852634	-156.699746	0	0.36	0.86	2947.698684	8688927.532	1.492003455	186.225006	1.354079	2	0.1891	180	46.547241	-0.003091	-0.004278	0.128249	-0.076216	2166.645645	0.073225
2307574.258	739344.8016	20.852859	-156.699743	0	0.36	0.86	2931.752542	8595172.968	1.495199011	186.225006	2.373671	4	-0.260261	191.292373	46.547241	-0.003091	-0.004278	0.091801	-0.076216	2166.645645	0.065925
2307574.258	739319.8016	20.852862	-156.699983	0	0.36	0.86	2951.065226	8708785.968	1.492003455	186.654907	1.784163	1	-0.238198	188.236007	46.547241	-0.003091	-0.004278	0.128249	-0.076216	2166.645645	0.073225
2306899.258	740469.8016	20.84662	-156.68903	0	0.36	0.86	2420.968405	5861088.018	1.492003455	191.756195	4.212656	14	-0.950502	154.874786	46.55471	-0.09206	-0.029949	0.110702	-0.076216	2167.341023	0.073225
2306874.258	740469.8016	20.846394	-156.689034	0	0.36	0.99	2438.532452	5946440.519	1.492003455	191.756195	3.286491	14	-0.044685	118.374938	46.55471	-0.09206	-0.029949	0.133987	-0.076216	2167.341023	0.073225
2313549.258	736744.8016	20.907139	-156.723902	0	0.36	0.98	2863.954753	8202236.827	1.492977563	169.784301	0.582591	0	0.077092	186.420272	46.563495	-0.126069	-0.084272	0.151331	-0.048281	2168.159067	0.071
2305799.258	736719.8016	20.83717	-156.725196	0	0.41	0.98	2886.256731	8330477.917	1.492977563	178.908798	0.9368	0	0.179579	228.890808	46.563495	-0.126069	-0.084272	0.151331	-0.036562	2168.159067	0.071
2305824.258	736719.8016	20.837396	-156.725193	0	0.41	0.98	2874.959751	8265393.57	1.492977563	178.908798	0.871478	1	0.026533	240.793991	46.563495	-0.126069	-0.084272	0.151331	-0.036562	2168.159067	0.071
2314774.258	736994.8016	20.918167	-156.721333	0	0.36	0.98	2866.045487	8214216.734	1.492977563	180.680404	1.084264	0	-0.139821	270.644531	46.565929	-0.126069	-0.084272	0.151331	-0.036562	2168.385744	0.071
2275999.258	771669.8016	20.563392	-156.394186	0	0.85	1.75	2078.399774	4319745.621	1.494454942	NA	1.303973	2	0.141059	177.544876	46.585334	-0.38081	0.118779	-0.02683	0.07596	2170.193344	0.067625
2301074.258	735744.8016	20.794634	-156.735198	0	0.46	0.95	4745.082945	22515812.15	1.487485772	163.130203	2.362436	2	-0.296796	264.175811	46.590942	0.144901	-0.084272	0.093076	-0.075627	2170.715876	0.083541
2301099.258	735719.8016	20.794863	-156.735435	0	0.46	0.95	4760.949759	22666642.61	1.487485772	179.433807	1.346874	2	0.224094	284.079284	46.590942	0.144901	-0.084272	0.093076	-0.075627	2170.715876	0.083541
2313249.258	736919.8016	20.904408	-156.722262	0	0.36	0.98	2857.866621	8167401.623	1.492977563	182.695297	1.283466	0	0.233184	254.853561	46.59909	-0.126069	-0.084272	0.151331	-0.036562	2171.475189	0.071
2299449.258	738819.8016	20.77957	-156.705896	0	0.39	0.98	4152.749445	17245327.95	1.489631896	175.271896	1.247583	20	0.023355	141.027786	46.602928	-0.003091	-0.084272	0.151331	-0.069977	2171.832898	0.078641
2300774.258	738819.8016	20.791533	-156.705715	0	0.39	0.98	4138.136707	17124175.41	1.492003455	175.271896	2.165177	30	0.189819	29.155153	46.602928	-0.003091	-0.084272	0.128249	-0.069977	2171.832898	0.073225
2300799.258	738844.8016	20.791755	-156.705472	0	0.39	0.98	4132.526565	17077775.81	1.489631896	188.224304	2.717555	32	0.549661	103.413513	46.602928	-0.003091	-0.084272	0.151331	-0.069977	2171.832898	0.078641
2313174.258	736969.8016	20.903725	-156.721792	0	0.36	0.98	2857.765276	8166822.373	1.492977563	180.201705	1.066399	0	0.050455	239.101974	46.607437	-0.126069	-0.084272	0.151331	-0.048281	2172.253184	0.071
2313149.258	736969.8016	20.903499	-156.721795	0	0.36	0.98	2872.009809	8248440.343	1.492977563	180.201705	0.989806	0	0.120711	268.275268	46.607437	-0.126069	-0.084272	0.151331	-0.036562	2172.253184	0.071
2300249.258	736119.8016	20.787137	-156.731709	0	0.46	0.95	3108.483835	9662671.752	1.487485772	173.9971	0.988284	0	-0.026009	214.573165	46.612136	-0.126069	-0.084272	0.128249	-0.048281	2172.691222	0.083541
2315424.258	736144.8016	20.924144	-156.729412	0	0.46	1.04	3083.657339	9508942.584	1.486295563	179.958206	0.897088	0	-0.186032	214.619018	46.612136	-0.126069	-0.084272	0.128249	-0.048281	2172.691222	0.086258
2311824.258	736869.8016	20.891549	-156.722936	0	0.36	0.98	3278.640816	10749485.6	1.492977563	177.371505	0.752995	1	-0.018419	52.444786	46.62638	-0.126069	-0.084272	0.151331	-0.048281	2174.019312	0.071
2311799.258	736869.8016	20.891323	-156.72294	0	0.36	0.98	3277.795884	10743945.86	1.492003455	177.371505	0.814181	2	-0.152465	49.779563	46.62638	-0.126069	-0.084272	0.151331	-0.048281	2174.019312	0.073225
2315024.258	736494.8016	20.920488	-156.726104	0	0.46	0.95	2712.320499	7356682.489	1.487485772	171.440902	1.051799	0	-0.152512	272.243377	46.646911	-0.126069	-0.084272	0.151331	-0.036562	2175.934306	0.083541
2296874.258	736469.8016	20.756621	-156.728805	0	0.48	1.04	2737.10486	7491743.015	1.486295563	176.808197	0.803745	0	0.112231	270	46.646911	-0.126069	-0.084272	0.151891	-0.036562	2175.934306	0.086258
2315049.258	736494.8016	20.920714	-156.7261	0	0.46	0.95	2712.105059	7355513.851	1.487485772	181.514801	0.96954	0	-0.129514	272.433868	46.646911	-0.126069	-0.084272	0.151331	-0.036562	2175.934306	0.083541
2307524.258	740044.8016	20.852317	-156.693026	0	0.36	0.86	2393.628445	5729457.133	1.495199011	188.414901	3.434229	6	-0.681803	293.821105	46.661106	-0.09206	-0.029949	0.141107	-0.076216	2177.258813	0.065925
2301474.258	735394.8016	20.79829	-156.738505	0	0.46	0.95	4753.742996	22598072.47	1.487485772	172.230102	0.87396	3	-0.122037	270	46.661354	0.144901	-0.084272	0.093076	-0.075627	2177.281957	0.083541
2301499.258	735394.8016	20.798515	-156.738501	0	0.46	0.95	4753.010858	22591112.22	1.487485772	172.230102	1.139295	3	-0.019085	315.448944	46.661354	0.144901	-0.084272	0.093076	-0.075627	2177.281957	0.083541
2320549.258	736594.8016	20.970358	-156.724388	0	0.42	0.86	2614.575303	6836004.015	1.488642548	172.845504	0.615812	1	-0.098886	200.983779	46.683929	-0.126069	-0.084272	0.128249	-0.036562	2179.389227	0.0809
2319274.258	736594.8016	20.958847	-156.724563	0	0.42	0.86	2613.603384	6830922.649	1.488642548	172.845504	0.042389	1	-0.042952	264.683593	46.683929	-0.126069	-0.084272	0.128249	-0.036562	2179.389227	0.0809
2310574.258	735569.8016	20.880429	-156.735595	0	0.46	1.04	4712.980465	22212184.86	1.486295563	187.705398	0.919293	6	-0.122985	179.31076	46.697231	0.144901	-0.084272	0.179404	-0.075627	2180.631383	0.086258
2310549.258	735569.8016	20.880203	-156.735599	0	0.46	1.04	4718.19511	22261365.1	1.486295563	187.705398	0.990641	12	0.197371	143.384765	46.697231	0.144901	-0.084272	0.179404	-0.075627	2180.631383	0.086258
2314074.258	736869.8016	20.911863	-156.72263	0	0.36	0.98	2528.112301	6391351.806	1.492977563	175.229995	0.725078	0	0.023779	253.371292	46.76107	-0.126069	-0.084272	0.151331	-0.048281	2186.597668	0.071
2314049.258	736869.8016	20.911637	-156.722633	0	0.36	0.98	2537.542185	6439120.341	1.492977563	175.229995	0.541962	0	0.124551	238.62651	46.76107	-0.126069	-0.084272	0.151331	-0.048281	2186.597668	0.071
2316449.258	730194.8016	20.93415	-156.786454	0	0.68	1.36	4375.528807	19145252.34	1.47738849	200.567398	2.853824	1	0.032308	223.13388	46.76588	0.144901	-0.084272	0.102216	-0.076163	2187.047532	0.106581
2305899.258	736669.8016	20.83808	-156.725663	0	0.41	0.98	2875.827539	8270384.034	1.488642548	171.402099	0.440659	0	0.057155	274.908813	46.772918	-0.126069	-0.084272	0.151331	-0.036562	2187.705858	0.0809
2305924.258	736669.8016	20.838305	-156.72566	0	0.41	0.98	2865.334329	8210140.817	1.492977563	178.257095	0.507857	0	0.074864	274.257995	46.776409	-0.126069	-0.084272	0.151331	-0.036562	2188.032439	0.071
2313674.258	736669.8016	20.908277	-156.724606	0	0.36	0.98	2855.021471	8151147.6	1.492977563	178.257095	0.708052	0	0.172142	323.760986	46.776409	-0.126069	-0.084272	0.151331	-0.036562	2188.032439	0.071
2301049.258	735744.8016	20.794408	-156.735202	0	0.46	0.95	4753.061768	22591596.17	1.487485772	175.231094	2.348587	2	-0.357939	264.141296	46.794181	0.144901	-0.084272	0.093076	-0.06198	2189.695375	0.083541
2307224.258	739544.8016	20.849673	-156.69787	0	0.36	0.86	2976.353955	8858682.865	1.495199011	166.885696	2.082057	1	-0.352307	278.081146	46.801399	-0.003091	-0.004278	0.091801	-0.076216	2190.370948	0.065925
2307249.258	739519.8016	20.849902	-156.698106	0	0.36	0.86	2998.215725	8989297.534	1.492003455	195.1259	1.945072	1	0.199321	277.435668	46.801399	-0.003091	-0.004278	0.128249	-0.076216	2190.370948	0.073225
2307274.258	739519.8016	20.850128	-156.698103	0	0.36	0.86	2985.959195	8915952.314	1.495199011	195.1259	1.942296	2	0.434784	304.62445	46.801399	-0.003091	-0.004278	0.091801	-0.076216	2190.370948	0.065925
2315299.258	735894.8016	20.923048	-156.731832	0	0.46	1.04	3525.226516	12427221.99	1.486295563	171.418396	0.399543	0	-0.043538	26.290321	46.801982	-0.126069	-0.092744	0.203508	-0.036562	2190.425519	0.086258
2315424.258	735894.8016	20.924176	-156.731815	0	0.46	1.04	3534.002772	12489175.59	1.486295563	171.418396	0.437292	0	0.0794	11.058777	46.801982	-0.126069	-0.092744	0.203508	-0.036562	2190.425519	0.086258
2311274.258	727419.8016	20.887768	-156.813802	0	0.56	1.15	3551.819062	12615418.65	1.479948784	171.091598	1.566094	0	0.125166	23.360422	46.813083	0.084816	-0.102759	0.088273	-0.028954	2191.46474	0.100741
2313399.258	736844.8016	20.905772	-156.722962	0	0.36	0.98	2844.770384	8092718.538	1.492977563	170.964797	1.218764	0	-0.003753	231.562774	46.843902	-0.126069	-0.084272	0.151331	-0.048281	2194.351155	0.071
2313424.258	736819.8016	20.906001	-156.723199	0	0.36	0.98	2854.503836	8148192.15	1.492977563	177.615707	0.753996	0	0.105283	270	46.843902	-0.126069	-0.084272	0.151331	-0.048281	2194.351155	0.071
2313449.258	736819.8016	20.906227	-156.723195	0	0.36	0.98	2842.591103	8080324.179	1.492977563	188.445999	0.753996	0	0.105283	270	46.843902	-0.126069	-0.084272	0.151331	-0.048281	2194.351155	0.071
2305974.258	736644.8016	20.83876	-156.725893	0	0.41	0.86	2562.106335	6564388.872	1.495199011	173	0.930877	4	-0.220433	300.277984	46.856006	-0.126069	-0.084272	0.128249	-0.036562	2195.485298	0.065925
2314999.258	736644.8016	20.920243	-156.724666	0	0.36	0.86	2562.122213	6564470.234	1.495199011	173	1.007016	4	-0.128843	269.064392	46.856006	-0.126069	-0.084272	0.091801	-0.036562	2195.485298	0.065925
2307999.258	735719.8016	20.857161	-156.734503	0	0.41	0.95	4753.165635	22592583.55	1.487485772	172.053497	1.3754	1	0.144898	283.781341	46.864089	0.144901	-0.084272	0.179404	-0.06198	2196.242838	0.083541
2309299.258	735719.8016	20.868898	-156.734327	1	0.41	0.95	4745.500448	22519774.5	1.487485772	172.053497	1.409407	1	0.282507	295.111114	46.864089	0.144901	-0.084272	0.093076	-0.075627	2196.242838	0.083541
2300774.258	738794.8016	20.791536	-156.705955	0	0.39	0.99	4144.040902	17173075	1.489631896	193	2.088244	11	0.102305	49.069328	46.876407	0.144901	-0.084272	0.151331	-0.069977	2197.397533	0.078641
2304624.258	738794.8016	20.826296	-156.705429	0	0.36	0.98	4129.700045	17054422.46	1.489631896	193	3.829425	15	0.713033	29.746418	46.876407	-0.003091	-0.084272	0.151331	-0.078118	2197.397533	0.078641
2306024.258	736619.8016	20.839215	-156.726126	0	0.41	0.86	2587.37913	6694530.762	1.495199011	175.262298	0.494782	4	-0.055249	72.94635	46.885574	-0.126069	-0.084272	0.128249	-0.036562	2198.257049	0.065925
2314449.258	736769.8016	20.915262	-156.723539	0	0.36	0.98	2514.052885	6320461.909	1.492977563	173.772705	1.080348	0	0.174957	259.91101	46.917804	-0.126069	-0.084272	0.151331	-0.036562	2201.280332	0.071
2314424.258	736769.8016	20.915036	-156.723543	0	0.36	0.98	2520.244132	6351630.485	1.492977563	173.772705	1.286532	0	0.229506	253.287475	46.917804	-0.126069	-0.084272	0.151331	-0.036562	2201.280332	0.071
2314499.258	736769.8016	20.915713	-156.723533	0	0.36	0.98	2502.373825	6261874.76	1.492977563	177.488006	1.051325	1	-0.069125	225.016677	46.917804	-0.126069	-0.084272	0.151331	-0.036562	2201.280332	0.071
2314474.258	736769.8016	20.915487	-156.723536	0	0.36	0.98	2508.095559	6290543.333	1.492977563	177.488006	0.710843	1	0.069246	254.558486	46.917804	-0.126069	-0.084272	0.151331	-0.036562	2201.280332	0.071
2311024.258	737144.8016	20.884291	-156.720403	0	0.36	0.98	3009.616692	9057792.633	1.492977563	182.385803	0.629199	0	0.125308	39.056198	46.919979	-0.126069	-0.092744	0.172817	-0.036562	2201.484429	0.071
2311024.258	737119.8016	20.884294	-156.720644	0	0.36	0.98	3034.548355	9208483.719	1.492977563	188.813995	0.49479	0	0.069087	0	46.919979	-0.126069	-0.092744	0.172817	-0.036562	2201.484429	0.071
2303374.258	737094.8016	20.815228	-156.721924	0	0.39	0.98	3059.481133	9360424.803	1.492003455	188.813995	0.49479	0	0.069087	0	46.919979	-0.126069	-0.092744	0.172817	-0.036562	2201.484429	0.073225
2311049.258	737069.8016	20.884526	-156.721121	0	0.36	0.98	3082.705978	9503076.147	1.492977563	191.552505	0.705042	0	-0.071416	350.951202	46.919979	-0.126069	-0.092744	0.172817	-0.036562	2201.484429	0.071
2311899.258	737069.8016	20.8922	-156.721005	0	0.36	0.98	3084.415	9513615.892	1.492977563	191.552505	0.430759	0	0.089732	349.716461	46.919979	-0.126069	-0.084272	0.172817	-0.036562	2201.484429	0.071
2311449.258	728044.8016	20.889272	-156.807774	0	0.56	1.15	5763.585408	33218916.76	1.479948784	182.4729	3.396353	50	0.703335	17.485172	46.932128	-0.126069	-0.084272	0.102216	-0.076163	2202.624639	0.100741
2316124.258	728044.8016	20.931483	-156.80716	0	0.68	1.36	5743.731049	32990446.36	1.479948784	182.4729	2.42924	55	0.293604	123.03038	46.932128	-0.126069	-0.092744	0.102216	-0.076163	2202.624639	0.100741
2313224.258	736919.8016	20.904182	-156.722265	0	0.36	0.98	2871.457747	8245269.593	1.492003455	174.606292	1.191529	0	0.099491	253.652984	46.933486	-0.126069	-0.084272	0.151331	-0.036562	2202.752108	0.073225
2311849.258	736944.8016	20.891765	-156.722212	0	0.36	0.98	2864.401505	8204795.982	1.492003455	188.314895	1.068545	0	-0.05388	239.552978	46.933486	-0.126069	-0.084272	0.151331	-0.036562	2202.752108	0.073225
2294599.258	761744.8016	20.732706	-156.486556	0	0.26	0.31	2916.063532	8503426.523	1.498258659	NA	0.635314	3	-0.012532	260.227905	46.944087	-0.106007	0.126818	-0.073658	0.019067	2203.747304	0.058933
2294624.258	761719.8016	20.732935	-156.486792	0	0.26	0.31	2933.530234	8605599.634	1.498258659	NA	1.245079	3	0.231024	304.853698	46.944087	-0.106007	0.126818	-0.073658	0.019067	2203.747304	0.058933
2314074.258	736769.8016	20.911876	-156.723591	0	0.36	0.98	2852.569619	8137153.431	1.492977563	169.584594	0.550429	0	-0.055688	190.834747	46.978435	-0.126069	-0.084272	0.172817	-0.036562	2206.973355	0.071
2313499.258	736794.8016	20.906681	-156.723429	0	0.36	0.98	2841.51013	8074179.819	1.492977563	183.088699	0.579009	0	0.054366	216.742797	46.978435	-0.126069	-0.084272	0.091801	-0.048281	2206.973355	0.071
2305874.258	736694.8016	20.837851	-156.725426	0	0.41	0.95	2874.886537	8264972.601	1.492977563	195.014801	0.842926	0	-0.170323	263.244689	46.983177	-0.126069	-0.084272	0.151331	-0.036562	2207.418921	0.071
2305849.258	736694.8016	20.837625	-156.72543	0	0.41	0.95	2885.994771	8328965.818	1.488642548	195.014801	0.948325	0	-0.107764	252.839599	46.983177	-0.126069	-0.084272	0.151331	-0.036562	2207.418921	0.0809
2294374.258	761894.8016	20.730653	-156.48515	0	0.26	0.31	2844.177081	8089343.268	1.498258659	NA	2.008261	0	-0.408542	223.709899	47.01802	-0.106007	0.126818	-0.073658	0.019067	2210.694205	0.058933
2294349.258	761894.8016	20.730428	-156.485154	0	0.26	0.31	2853.184492	8140661.745	1.498258659	NA	1.706414	0	-0.06368	229.673568	47.01802	-0.106007	0.126818	-0.073658	0.019067	2210.694205	0.058933
2311849.258	736894.8016	20.891771	-156.722693	1	0.36	0.98	3254.70187	10593084.26	1.492977563	179.980102	0.602165	1	-0.051718	355.550445	47.029579	-0.126069	-0.084272	0.128249	-0.048281	2211.781301	0.071
2311849.258	736869.8016	20.891774	-156.722933	0	0.36	0.98	3279.676104	10756275.35	1.492977563	187.588806	0.757815	1	-0.149137	52.724483	47.029579	-0.126069	-0.084272	0.172817	-0.048281	2211.781301	0.071
2306524.258	740769.8016	20.843195	-156.686201	0	0.36	0.86	2533.262652	6417419.664	1.495199011	194.071701	0.989897	0	-0.025208	231.461334	47.034675	-0.09206	-0.029949	0.110702	-0.047127	2212.260652	0.065925
2306499.258	740769.8016	20.842969	-156.686204	0	0.36	0.86	2553.78584	6521822.117	1.492003455	194.071701	0.5519	0	0.133583	243.983566	47.034675	-0.09206	-0.029949	0.133987	-0.047127	2212.260652	0.073225
2306499.258	740794.8016	20.842966	-156.685964	0	0.36	0.86	2539.650815	6449826.262	1.495199011	199.427597	0.786384	0	-0.057138	225.903289	47.034675	-0.09206	-0.029949	0.110702	-0.047127	2212.260652	0.065925
2311049.258	737044.8016	20.884529	-156.721361	0	0.36	0.98	3107.654619	9657517.231	1.492977563	191.552505	0.778124	0	-0.13335	351.807312	47.049007	-0.126069	-0.084272	0.151331	-0.048281	2213.60906	0.071
2306524.258	740619.8016	20.843214	-156.687642	0	0.36	0.99	2622.145078	6875644.81	1.489631896	190.349792	1.434951	8	0.172763	299.416595	47.063831	-0.09206	-0.029949	0.110702	-0.047127	2215.004188	0.078641
2306499.258	740644.8016	20.842985	-156.687405	0	0.36	0.99	2626.890064	6900551.408	1.492003455	200.447296	0.927457	3	0.16913	168.313064	47.063831	-0.09206	-0.029949	0.110702	-0.047127	2215.004188	0.073225
2306524.258	740644.8016	20.843211	-156.687401	0	0.36	0.99	2606.942453	6796148.953	1.495199011	200.447296	0.355641	5	0.082584	33.463935	47.063831	-0.09206	-0.029949	0.110702	-0.047127	2215.004188	0.065925
2314274.258	736819.8016	20.913675	-156.723083	0	0.36	0.98	2506.960816	6284852.533	1.492977563	188.333999	1.104341	0	0.06694	246.101165	47.065258	-0.126069	-0.084272	0.172817	-0.036562	2215.138511	0.071
2314249.258	736819.8016	20.913449	-156.723086	0	0.36	0.98	2514.661231	6323521.107	1.492977563	188.333999	1.036538	0	0.178785	251.58992	47.065258	-0.126069	-0.084272	0.172817	-0.036562	2215.138511	0.071
2314024.258	736869.8016	20.911412	-156.722637	0	0.36	0.98	2547.182535	6488138.867	1.492977563	170.613601	0.423336	0	-0.015874	228.20195	47.071502	-0.126069	-0.092744	0.172817	-0.048281	2215.726301	0.071
2313999.258	736869.8016	20.911186	-156.72264	0	0.36	0.98	2557.030974	6538407.402	1.492977563	170.613601	0.551423	0	0.121611	195.25563	47.071502	-0.126069	-0.092744	0.172817	-0.048281	2215.726301	0.071
2294324.258	761919.8016	20.730199	-156.484917	0	0.26	0.31	2839.188023	8060988.63	1.498258659	NA	1.715909	0	-0.081191	217.374725	47.072742	-0.106007	0.126818	-0.073658	0.019067	2215.843039	0.058933
2294299.258	761944.8016	20.729969	-156.484681	0	0.26	0.31	2825.106878	7981228.872	1.498258659	NA	1.680985	0	0.002648	220.349273	47.072742	-0.106007	0.126818	-0.073658	0.019067	2215.843039	0.058933
2311149.258	736944.8016	20.885445	-156.722308	0	0.36	0.98	3204.754607	10270452.09	1.492003455	183.8647	1.131261	1	-0.29405	312.306518	47.109535	-0.126069	-0.084272	0.151331	-0.036562	2219.308288	0.073225
2313324.258	736869.8016	20.905092	-156.722732	0	0.36	0.98	2860.809479	8184230.875	1.492977563	189.136901	1.152932	0	0.028011	237.671554	47.130157	-0.126069	-0.092744	0.188169	-0.036562	2221.251699	0.071
2313299.258	736894.8016	20.904863	-156.722495	0	0.36	0.98	2852.412534	8136257.264	1.492977563	190.143997	1.393818	0	-0.074116	241.795471	47.130157	-0.126069	-0.084272	0.151331	-0.048281	2221.251699	0.071
2315424.258	736069.8016	20.924154	-156.730133	0	0.46	1.04	3158.145037	9973880.075	1.486295563	169.003402	1.048685	0	-0.049185	219.140914	47.130683	-0.126069	-0.084272	0.093076	-0.048281	2221.30128	0.086258
2300324.258	736094.8016	20.787818	-156.731939	0	0.46	0.95	3133.313089	9817650.914	1.487485772	173.9971	1.043866	0	-0.210568	212.495742	47.130683	-0.126069	-0.084272	0.128249	-0.048281	2221.30128	0.083541
2314574.258	736744.8016	20.916393	-156.723763	0	0.36	0.95	2506.44387	6282260.873	1.492977563	186.832504	2.232528	5	-0.549522	214.06665	47.154876	-0.126069	-0.084272	0.151331	-0.048281	2223.582331	0.071
2314549.258	736744.8016	20.916168	-156.723766	0	0.36	0.98	2511.160976	6305929.447	1.492977563	186.832504	1.64473	5	-0.201618	260.568115	47.154876	-0.126069	-0.084272	0.151331	-0.048281	2223.582331	0.071
2313024.258	735919.8016	20.902504	-156.731901	0	0.46	1.04	3519.624458	12387756.33	1.486295563	161.548492	0.37464	0	-0.048345	4.328768	47.20119	-0.126069	-0.084272	0.093076	-0.036562	2227.952337	0.086258
2315274.258	735919.8016	20.922819	-156.731595	0	0.46	1.04	3528.768897	12452209.93	1.486295563	161.548492	0.436962	0	0.057631	357.025909	47.20119	-0.126069	-0.084272	0.093076	-0.048281	2227.952337	0.086258
2309749.258	730519.8016	20.873616	-156.78422	0	0.59	1.02	4912.467224	24132334.23	1.47738849	167.867996	6.54196	43	0.011152	318.918426	47.217956	0.144901	-0.084272	0.138363	-0.067387	2229.535369	0.106581
2315524.258	730544.8016	20.925755	-156.783214	0	0.68	1.36	4946.956276	24472376.4	1.47738849	185.696792	3.860536	34	0.536176	344.639892	47.217956	0.144901	-0.084272	0.102216	-0.076163	2229.535369	0.106581
2312324.258	730819.8016	20.896828	-156.780996	0	0.56	1.02	5368.576777	28821616.61	1.479948784	194.397399	7.431901	38	-1.507572	132.751495	47.255268	0.144901	-0.084272	0.079665	-0.076163	2233.060354	0.100741
2314349.258	736794.8016	20.914356	-156.723313	0	0.36	0.91	2509.264279	6296407.222	1.492977563	173.680694	1.338499	0	-0.121857	249.718063	47.258735	-0.126069	-0.084272	0.128249	-0.036562	2233.388034	0.071
2314399.258	736769.8016	20.91481	-156.723546	0	0.36	0.98	2526.66758	6384049.06	1.492977563	187.696304	1.247056	0	0.108876	252.741928	47.258735	-0.126069	-0.092744	0.172817	-0.036562	2233.388034	0.071
2303449.258	737194.8016	20.815892	-156.720954	0	0.39	0.98	2957.975781	8749620.721	1.492003455	178.012298	0.684714	0	0.099838	85.587043	47.271362	-0.126069	-0.084272	0.172817	-0.036562	2234.581665	0.073225
2310949.258	737194.8016	20.883607	-156.719933	0	0.36	0.98	2959.756825	8760160.463	1.492977563	178.012298	0.659939	0	0.166889	60.867622	47.271362	-0.126069	-0.084272	0.151331	-0.048281	2234.581665	0.071
2310999.258	737169.8016	20.884062	-156.720167	0	0.36	0.98	2982.920013	8897811.804	1.492977563	182.385803	0.42008	0	-0.057642	86.347717	47.271362	-0.126069	-0.084272	0.172817	-0.048281	2234.581665	0.071
2311899.258	737169.8016	20.892187	-156.720044	0	0.36	0.98	2984.686173	8908351.551	1.492977563	182.385803	0.619633	0	0.009407	39.777702	47.271362	-0.126069	-0.084272	0.151331	-0.048281	2234.581665	0.071
2306524.258	740694.8016	20.843205	-156.686921	0	0.36	0.86	2576.995778	6640907.24	1.492003455	181.385696	0.275046	0	0.066343	72.195396	47.278018	-0.09206	-0.029949	0.110702	-0.047127	2235.210986	0.073225
2306524.258	740669.8016	20.843208	-156.687161	0	0.36	0.99	2591.891799	6717903.098	1.492003455	200.447296	0.278694	1	-0.013508	44.721347	47.278018	-0.09206	-0.029949	0.110702	-0.047127	2235.210986	0.073225
2306324.258	738744.8016	20.841651	-156.705677	0	0.36	0.98	2852.619306	8137436.905	1.492003455	185.329101	1.925583	52	0.367567	34.639698	47.303543	-0.003091	-0.004278	0.128249	-0.076216	2237.62518	0.073225
2304599.258	738744.8016	20.826077	-156.705913	0	0.36	0.98	2866.35244	8215976.31	1.492003455	185.329101	4.85628	54	-0.54299	16.177656	47.303543	-0.003091	-0.004278	0.128249	-0.078118	2237.62518	0.073225
2304599.258	738719.8016	20.82608	-156.706153	0	0.36	0.98	2873.567435	8257389.803	1.492003455	198.2901	4.349915	60	0.80559	289.564727	47.303543	-0.003091	-0.004278	0.128249	-0.076216	2237.62518	0.073225
2302599.258	735394.8016	20.808447	-156.738353	0	0.46	0.95	4751.940836	22580941.71	1.487485772	170.128494	0.827656	1	0.002752	314.484649	47.304805	0.144901	-0.084272	0.093076	-0.075627	2237.744576	0.083541
2301524.258	735394.8016	20.798741	-156.738498	0	0.46	0.95	4752.410122	22585401.97	1.487485772	170.128494	1.040037	2	-0.183293	321.320434	47.304805	0.144901	-0.084272	0.131611	-0.075627	2237.744576	0.083541
2315349.258	735369.8016	20.923566	-156.73687	0	0.46	1.04	4776.937596	22819132.8	1.486295563	174.089706	1.673718	1	0.319642	287.342468	47.304805	0.144901	-0.084272	0.093076	-0.075627	2237.744576	0.086258
2310399.258	737769.8016	20.878568	-156.714485	0	0.36	0.86	1929.32497	3722294.84	1.492003455	171.958496	11.09202	52	2.120169	317.508392	47.314483	-0.126069	-0.084272	0.091801	-0.048281	2238.660302	0.073225
2310374.258	737769.8016	20.878342	-156.714488	0	0.36	0.98	1925.791525	3708672.998	1.492003455	171.958496	7.866031	57	0.491826	303.422637	47.314483	-0.126069	-0.084272	0.151331	-0.048281	2238.660302	0.073225
2302899.258	737794.8016	20.81085	-156.715267	0	0.39	0.98	1901.027843	3613906.86	1.492003455	175.821395	3.746802	57	-0.844544	330.251434	47.314483	-0.126069	-0.084272	0.091801	-0.076216	2238.660302	0.073225
2314224.258	736819.8016	20.913224	-156.72309	0	0.36	0.98	2522.585912	6363439.683	1.492977563	177.302902	1.065541	0	0.100149	252.108352	47.337638	-0.126069	-0.092744	0.172817	-0.036562	2240.851971	0.071
2314199.258	736819.8016	20.912998	-156.723093	0	0.36	0.98	2530.732751	6404608.257	1.492977563	177.302902	1.064957	0	0.151521	265.268615	47.337638	-0.126069	-0.092744	0.188169	-0.036562	2240.851971	0.071
2306474.258	740794.8016	20.84274	-156.685968	0	0.36	0.86	2560.36691	6555478.714	1.495199011	186.544204	0.57396	1	-0.045889	197.552215	47.341339	-0.09206	-0.029949	0.110702	-0.047127	2241.202378	0.065925
2316249.258	736444.8016	20.931555	-156.726417	0	0.6	1.21	2762.104664	7629222.175	1.485766341	176.808197	0.803745	0	-0.112231	270	47.348358	-0.126069	-0.092744	0.203508	-0.036562	2241.867005	0.087466
2316274.258	736444.8016	20.93178	-156.726414	0	0.6	1.21	2762.119393	7629303.541	1.485766341	176.808197	0.832091	0	-0.090037	279.893524	47.348358	-0.126069	-0.092744	0.203508	-0.036562	2241.867005	0.087466
2319149.258	736419.8016	20.957741	-156.726262	0	0.6	1.21	2787.119069	7768032.705	1.485766341	187.911499	0.195285	0	0.026447	342.727294	47.348358	-0.126069	-0.092744	0.172817	-0.036562	2241.867005	0.087466
2314524.258	736744.8016	20.915942	-156.723769	0	0.36	0.98	2516.117649	6330848.024	1.492977563	188.562896	1.555446	3	-0.238934	260.021026	47.350597	-0.126069	-0.084272	0.151331	-0.036562	2242.079036	0.071
2295224.258	761369.8016	20.7384	-156.490061	0	0.26	0.31	3181.505174	10121975.17	1.498258659	NA	6.149274	30	-0.880976	177.676208	47.353427	-0.106007	0.077639	-0.084643	-0.028636	2242.347049	0.058933
2295199.258	761369.8016	20.738174	-156.490065	0	0.26	0.31	3184.233672	10139344.08	1.498258659	NA	8.670014	61	1.365118	169.612884	47.353427	-0.106007	0.077639	-0.084643	-0.028636	2242.347049	0.058933
2306449.258	740844.8016	20.842508	-156.685491	1	0.36	0.86	2553.707097	6521419.937	1.495199011	178.639801	1.195659	0	0.164006	186.389495	47.36119	-0.09206	-0.029949	0.110702	-0.047127	2243.082318	0.065925
2306474.258	740819.8016	20.842737	-156.685728	0	0.36	0.86	2546.513864	6484732.86	1.495199011	186.544204	0.954682	0	-0.161623	190.445358	47.36119	-0.09206	-0.029949	0.110702	-0.047127	2243.082318	0.065925
2306449.258	740819.8016	20.842511	-156.685731	0	0.36	0.86	2567.411206	6591600.301	1.492003455	186.544204	1.23237	0	0.171083	178.193893	47.36119	-0.09206	-0.029949	0.133987	-0.047127	2243.082318	0.073225
2306549.258	740644.8016	20.843437	-156.687398	0	0.36	0.86	2587.082623	6692996.498	1.495199011	186.138198	0.312279	16	-0.041597	18.181325	47.365795	-0.09206	-0.029949	0.133987	-0.047127	2243.518536	0.065925
2306549.258	740619.8016	20.84344	-156.687638	0	0.36	0.99	2602.401267	6772492.354	1.489631896	191.679794	2.089536	17	0.276586	289.707183	47.365795	-0.09206	-0.029949	0.133987	-0.047127	2243.518536	0.078641
2306574.258	740619.8016	20.843666	-156.687635	0	0.36	0.99	2582.748517	6670589.902	1.495199011	191.679794	4.333284	17	0.816303	326.199127	47.365795	-0.09206	-0.029949	0.133987	-0.047127	2243.518536	0.065925
2294724.258	761644.8016	20.733848	-156.487497	0	0.26	0.31	2982.163727	8893300.495	1.498258659	NA	2.831067	6	-0.223101	159.903976	47.370433	-0.106007	0.126818	-0.084643	-0.028636	2243.957923	0.058933
2320524.258	736394.8016	20.970158	-156.726314	0	0.6	1.21	2812.118751	7908011.87	1.485766341	187.911499	0.24839	0	0.033314	346.500366	47.374938	-0.126069	-0.092744	0.172817	-0.036562	2244.384751	0.087466
2313699.258	736669.8016	20.908503	-156.724603	0	0.36	0.98	2843.963075	8088125.972	1.492977563	177.104293	0.597424	0	-0.089203	342.925842	47.380905	-0.126069	-0.092744	0.172817	-0.036562	2244.950159	0.071
2313724.258	736669.8016	20.908729	-156.724599	0	0.36	0.98	2832.906183	8025357.442	1.492977563	177.104293	0.646264	0	0.110942	3.724959	47.380905	-0.126069	-0.092744	0.172817	-0.036562	2244.950159	0.071
2314174.258	736844.8016	20.912769	-156.722856	0	0.36	0.91	2515.594645	6328216.418	1.492977563	170.911499	1.118068	0	-0.158114	265.204833	47.386329	-0.126069	-0.084272	0.151331	-0.048281	2245.464176	0.071
2314149.258	736844.8016	20.912543	-156.72286	0	0.36	0.98	2524.259296	6371884.993	1.492977563	170.911499	1.101771	0	-0.138069	266.651672	47.386329	-0.126069	-0.084272	0.151331	-0.048281	2245.464176	0.071
2294274.258	761969.8016	20.72974	-156.484445	0	0.26	0.31	2808.362307	7886898.847	1.498258659	NA	1.718441	0	-0.099739	212.153793	47.392704	-0.106007	0.126818	-0.073658	0.019067	2246.068392	0.058933
2294249.258	761969.8016	20.729515	-156.484449	0	0.26	0.31	2815.793244	7928691.593	1.498258659	NA	1.420437	0	0.27798	215.399475	47.392704	-0.106007	0.126818	-0.073658	0.019067	2246.068392	0.058933
2306549.258	740669.8016	20.843434	-156.687158	0	0.36	0.86	2571.915753	6614750.641	1.495199011	186.138198	0.220698	7	-0.027478	26.200017	47.407775	-0.09206	-0.029949	0.133987	-0.047127	2247.49713	0.065925
2306549.258	740694.8016	20.84343	-156.686918	0	0.36	0.86	2556.903358	6537754.782	1.492003455	186.195297	0.157104	4	-0.011251	57.634082	47.407775	-0.09206	-0.029949	0.133987	-0.047127	2247.49713	0.073225
2306574.258	740694.8016	20.843656	-156.686914	0	0.36	0.86	2536.898171	6435852.33	1.495199011	186.195297	1.599067	6	0.275755	350.622283	47.407775	-0.09206	-0.029949	0.133987	-0.047127	2247.49713	0.065925
2315074.258	726769.8016	20.922159	-156.819551	0	0.56	1.15	6642.070484	44117100.31	1.483301673	192.204696	1.508021	2	0.323437	256.336883	47.408035	-0.126069	-0.092744	0.037995	-0.061077	2247.521783	0.093091
2316174.258	726794.8016	20.932088	-156.819167	1	0.68	1.36	6658.022543	44329264.18	1.483301673	195.807601	0.593942	3	0.054235	212.049438	47.408035	-0.126069	-0.092744	0.037995	-0.061077	2247.521783	0.093091
2316199.258	726794.8016	20.932314	-156.819163	1	0.68	1.36	6677.267774	44585904.93	1.483301673	195.807601	0.373434	5	-0.015164	7.489151	47.408035	-0.126069	-0.092744	0.037995	-0.061077	2247.521783	0.093091
2313074.258	737019.8016	20.902815	-156.721325	0	0.36	0.98	3188.517958	10166646.77	1.492003455	184.131195	8.949498	4	-1.07844	186.555191	47.427032	0.144901	-0.084272	0.151331	-0.036562	2249.323364	0.073225
2303349.258	737044.8016	20.815009	-156.722408	0	0.39	0.98	3164.009432	10010955.69	1.492003455	202.805603	8.525034	7	-1.430742	187.041366	47.427032	0.144901	-0.084272	0.151331	-0.036562	2249.323364	0.073225
2303324.258	737044.8016	20.814783	-156.722411	0	0.39	0.98	3169.056002	10042915.94	1.492003455	202.805603	10.665313	13	1.322248	188.369766	47.427032	0.144901	-0.084272	0.172817	-0.036562	2249.323364	0.073225
2299449.258	738844.8016	20.779567	-156.705656	0	0.39	0.99	4147.309773	17200178.35	1.489631896	177.644302	2.081962	6	0.09687	107.631301	47.441619	0.144901	-0.084272	0.151331	-0.069977	2250.707213	0.078641
2309324.258	735719.8016	20.869124	-156.734324	1	0.41	0.95	4737.954775	22448215.45	1.487485772	186.725204	1.276471	1	0.053196	297.942657	47.450996	0.144901	-0.084272	0.179404	-0.06198	2251.597021	0.083541
2314099.258	736844.8016	20.912092	-156.722867	0	0.36	0.98	2542.189937	6462729.676	1.492977563	185	1.017565	0	-0.200812	276.175201	47.462921	-0.126069	-0.084272	0.151331	-0.048281	2252.72887	0.071
2314124.258	736844.8016	20.912318	-156.722863	0	0.36	0.98	2533.141048	6416803.569	1.492977563	185	1.148496	0	-0.175653	266.788085	47.462921	-0.126069	-0.084272	0.151331	-0.048281	2252.72887	0.071
2306549.258	740744.8016	20.843424	-156.686438	0	0.36	0.86	2527.352976	6387513.065	1.495199011	177.415603	1.14669	3	-0.16362	255.934829	47.467212	-0.09206	-0.029949	0.110702	-0.047127	2253.136215	0.065925
2306549.258	740719.8016	20.843427	-156.686678	0	0.36	0.86	2542.048175	6462008.924	1.495199011	186.195297	0.140144	4	0.005802	108.761604	47.467212	-0.09206	-0.029949	0.110702	-0.047127	2253.136215	0.065925
2319074.258	736344.8016	20.957073	-156.726993	0	0.6	1.21	2862.350705	8193051.558	1.485766341	170.236297	0.139041	0	0.016837	46.473224	47.471347	-0.126069	-0.092744	0.203508	-0.036562	2253.528786	0.087466
2320524.258	736344.8016	20.970165	-156.726795	0	0.6	1.21	2862.801586	8195632.921	1.485766341	170.236297	0.218577	0	0.05548	29.963363	47.471347	-0.126069	-0.092744	0.188169	-0.036562	2253.528786	0.087466
2299974.258	736319.8016	20.784629	-156.729826	0	0.46	0.95	2887.795367	8339362.082	1.487485772	177.384399	0.318042	0	0.060853	320.321563	47.471347	-0.126069	-0.084272	0.128249	-0.036562	2253.528786	0.083541
2306474.258	740569.8016	20.842769	-156.688129	1	0.36	0.99	2692.29297	7248441.436	1.489631896	190.497695	2.010694	12	0.306308	285.89154	47.488243	-0.09206	-0.029949	0.110702	-0.047127	2255.133223	0.078641
2306449.258	740569.8016	20.842544	-156.688132	1	0.36	0.99	2712.073725	7355343.89	1.489631896	190.497695	2.280938	12	0.54473	219.24353	47.488243	-0.09206	-0.029949	0.133987	-0.047127	2255.133223	0.078641
2316299.258	726794.8016	20.933217	-156.81915	0	0.68	1.36	6715.871976	45102936.4	1.483301673	187.758193	1.87154	7	0.346834	27.321165	47.500961	-0.126069	-0.092744	0.037995	-0.061077	2256.341296	0.093091
2316224.258	726794.8016	20.93254	-156.81916	1	0.68	1.36	6696.551027	44843795.66	1.483301673	187.758193	0.684881	8	0.102415	57.276546	47.500961	-0.126069	-0.092744	0.037995	-0.061077	2256.341296	0.093091
2313474.258	736794.8016	20.906456	-156.723432	0	0.36	0.98	2852.989273	8139547.792	1.492003455	188.445999	0.772873	0	-0.189042	233.107818	47.501926	-0.126069	-0.084272	0.151331	-0.036562	2256.432974	0.073225
2315349.258	735494.8016	20.92355	-156.735669	0	0.46	1.04	3723.326032	13863156.74	1.486295563	190	1.151769	5	0.188901	179.628417	47.521087	-0.126069	-0.084272	0.131611	-0.075627	2258.25371	0.086258
2302699.258	735469.8016	20.80934	-156.73762	0	0.46	0.86	3748.251046	14049385.9	1.488642548	194.373794	1.632887	5	0.277215	212.195526	47.521087	-0.126069	-0.084272	0.147855	-0.075627	2258.25371	0.0809
2300999.258	735769.8016	20.793953	-156.734968	0	0.46	0.95	4788.807209	22932674.48	1.487485772	163.718399	2.087398	0	0.416386	240.650238	47.521949	0.144901	-0.084272	0.093076	-0.075627	2258.335637	0.083541
2294649.258	761719.8016	20.73316	-156.486788	0	0.26	0.31	2927.119943	8568031.161	1.498258659	NA	1.310611	6	0.065364	302.881195	47.530673	-0.106007	0.126818	-0.073658	0.019067	2259.164876	0.058933
2313549.258	736719.8016	20.907142	-156.724143	0	0.36	0.98	2744.943078	7534712.501	1.492977563	162.601501	0.786355	0	0.155568	271.249603	47.556934	-0.126069	-0.084272	0.151331	-0.036562	2261.661971	0.071
2315424.258	735919.8016	20.924173	-156.731575	0	0.46	1.04	3538.066354	12517913.53	1.486295563	171.077301	0.44179	0	-0.044836	351.01892	47.561805	-0.126069	-0.092744	0.188169	-0.036562	2262.125295	0.086258
2300599.258	735919.8016	20.790323	-156.733582	0	0.46	0.86	3547.515628	12584867.13	1.488642548	171.077301	0.382425	0	0.054578	337.464263	47.561805	-0.126069	-0.092744	0.188169	-0.036562	2262.125295	0.0809
2306524.258	740744.8016	20.843198	-156.686441	0	0.36	0.86	2547.678457	6490665.52	1.495199011	194.071701	0.822937	1	-0.099829	250.204956	47.562911	-0.09206	-0.029949	0.110702	-0.047127	2262.230503	0.065925
2313374.258	736844.8016	20.905546	-156.722965	0	0.36	0.98	2857.111568	8163086.512	1.492977563	175.747894	1.356096	0	-0.28663	236.035339	47.579418	-0.126069	-0.084272	0.172817	-0.036562	2263.801017	0.071
2316199.258	736369.8016	20.931113	-156.727145	0	0.6	1.21	2837.353061	8050572.393	1.485766341	170.236297	0.234105	0	-0.059708	25.507259	47.609733	-0.126069	-0.092744	0.203508	-0.036562	2266.686676	0.087466
2302774.258	735519.8016	20.810011	-156.737129	0	0.46	0.86	3698.40203	13678177.58	1.488642548	190	0.958303	5	0.105747	179.553375	47.612052	-0.126069	-0.084272	0.147855	-0.075627	2266.907496	0.0809
2316174.258	729994.8016	20.931692	-156.788413	0	0.68	1.36	4022.096416	16177259.58	1.47738849	171.002197	2.100522	0	0.389689	37.101367	47.61803	0.144901	-0.084272	0.102216	-0.076163	2267.476781	0.106581
2316124.258	729969.8016	20.931244	-156.78866	0	0.68	1.36	3988.574904	15908729.76	1.47738849	171.100601	1.531509	0	-0.326641	45.15353	47.61803	0.144901	-0.084272	0.102216	-0.076163	2267.476781	0.106581
2275974.258	771694.8016	20.563163	-156.393951	0	0.85	1.75	2102.809689	4421808.588	1.494454942	NA	1.120765	4	-0.15452	172.211868	47.619064	-0.38081	0.118779	-0.02683	0.07596	2267.575256	0.067625
2275974.258	771669.8016	20.563166	-156.39419	0	0.85	1.75	2103.389049	4424245.491	1.494454942	NA	1.315281	4	-0.123587	187.908401	47.619064	-0.38081	0.118779	-0.02683	0.07596	2267.575256	0.067625
2275949.258	771694.8016	20.562937	-156.393954	0	0.85	1.75	2127.80602	4527558.459	1.494454942	NA	2.761118	4	0.418001	181.569885	47.619064	-0.38081	0.118779	-0.02683	0.07596	2267.575256	0.067625
2313974.258	736894.8016	20.910957	-156.722403	0	0.36	0.98	2544.261292	6473265.522	1.492977563	169.972503	0.616707	0	-0.120498	198.079467	47.620361	-0.126069	-0.084272	0.151331	-0.048281	2267.698782	0.071
2313949.258	736894.8016	20.910731	-156.722407	0	0.36	0.98	2554.610352	6526034.051	1.492977563	169.972503	0.234056	0	-0.03268	270	47.620361	-0.126069	-0.084272	0.151331	-0.048281	2267.698782	0.071
2315249.258	736044.8016	20.922577	-156.730397	0	0.46	1.04	3182.979617	10131359.24	1.486295563	169.003402	0.901903	0	-0.149927	227.221237	47.62078	-0.126069	-0.084272	0.151891	-0.076216	2267.738688	0.086258
2313124.258	736019.8016	20.903395	-156.730926	0	0.46	1.04	3207.816766	10290088.4	1.486295563	195.995407	0.985905	0	0.041908	243.22232	47.62078	-0.126069	-0.084272	0.093076	-0.048281	2267.738688	0.086258
2314324.258	736794.8016	20.91413	-156.723316	0	0.36	0.98	2516.21259	6331325.798	1.492977563	177	1.262811	0	-0.217491	248.443191	47.628334	-0.126069	-0.084272	0.151331	-0.036562	2268.4582	0.071
2314299.258	736794.8016	20.913904	-156.72332	0	0.36	0.98	2523.389461	6367494.372	1.492977563	177	1.151738	0	-0.113243	251.550125	47.628334	-0.126069	-0.084272	0.151331	-0.036562	2268.4582	0.071
2302049.258	736294.8016	20.803367	-156.729786	0	0.46	0.86	2912.789255	8484341.244	1.488642548	177.384399	0.327377	0	0.009179	321.66397	47.643314	-0.126069	-0.084272	0.128249	-0.076216	2269.885369	0.0809
2311974.258	737294.8016	20.892849	-156.718833	0	0.36	0.98	2864.389221	8204725.609	1.492977563	174.134597	0.244316	0	0.037033	25.733386	47.684112	-0.126069	-0.084272	0.151331	-0.048281	2273.774537	0.071
2311949.258	737269.8016	20.892626	-156.719076	0	0.36	0.98	2887.018696	8334876.951	1.492977563	178.364196	0.165034	0	0.028339	237.78569	47.684112	-0.126069	-0.084272	0.151891	-0.048281	2273.774537	0.071
2311974.258	737269.8016	20.892852	-156.719073	0	0.36	0.98	2889.276154	8347916.694	1.492977563	178.364196	0.207504	0	0.044251	327.258758	47.684112	-0.126069	-0.084272	0.151331	-0.048281	2273.774537	0.071
2275949.258	771719.8016	20.562933	-156.393715	0	0.85	1.75	2127.527099	4526371.557	1.494454942	NA	2.454685	3	0.310462	181.766204	47.687042	-0.38081	0.118779	-0.02683	0.07596	2274.053975	0.067625
2313574.258	736719.8016	20.907368	-156.724139	0	0.36	0.98	2734.628672	7478193.974	1.492977563	175.273101	0.475708	0	0.020588	272.065979	47.707515	-0.126069	-0.092744	0.172817	-0.036562	2276.006987	0.071
2313874.258	736719.8016	20.910077	-156.724098	0	0.36	0.95	2724.504623	7422925.441	1.492977563	175.273101	0.320003	0	0.044681	270	47.707515	-0.126069	-0.092744	0.172817	-0.036562	2276.006987	0.071
2313949.258	736744.8016	20.91075	-156.723848	0	0.36	0.98	2691.606677	7244746.504	1.492977563	176.921203	0.23935	0	-0.033419	270	47.707515	-0.126069	-0.092744	0.172817	-0.036562	2276.006987	0.071
2313974.258	736744.8016	20.910976	-156.723844	0	0.36	0.98	2681.78634	7191977.973	1.492977563	176.921203	0.689154	0	0.065165	329.070465	47.707515	-0.126069	-0.084272	0.172817	-0.036562	2276.006987	0.071
2313274.258	736894.8016	20.904637	-156.722499	0	0.36	0.98	2865.593348	8211625.236	1.492977563	182.695297	1.428168	0	-0.27439	242.532287	47.722095	-0.126069	-0.084272	0.151331	-0.048281	2277.398351	0.071
2313249.258	736894.8016	20.904411	-156.722502	0	0.36	0.98	2878.930914	8288243.208	1.492977563	182.695297	1.261883	0	-0.152863	259.04486	47.722095	-0.126069	-0.084272	0.172817	-0.036562	2277.398351	0.071
2307524.258	739344.8016	20.852408	-156.69975	0	0.36	0.86	2963.769912	8783932.091	1.492003455	195.978805	1.354079	1	-0.1891	180	47.729118	-0.003091	-0.004278	0.128249	-0.076216	2278.068705	0.073225
2307524.258	739369.8016	20.852405	-156.699509	0	0.36	0.86	2944.716378	8671354.547	1.495199011	195.978805	1.354079	5	-0.1891	180	47.729118	-0.003091	-0.004278	0.091801	-0.076216	2278.068705	0.065925
2307499.258	739369.8016	20.852179	-156.699513	0	0.36	0.86	2961.014878	8767609.108	1.492003455	195.978805	2.267256	5	0.316734	180	47.729118	-0.003091	-0.004278	0.128249	-0.076216	2278.068705	0.073225
2314099.258	736769.8016	20.912102	-156.723587	0	0.36	0.98	2621.151524	6870435.312	1.492977563	178.359802	0.842209	0	0.172269	289.597534	47.77666	-0.126069	-0.092744	0.188169	-0.036562	2282.609241	0.071
2311924.258	737219.8016	20.892407	-156.71956	0	0.36	0.98	2936.836584	8625009.121	1.492977563	176.784393	0.280006	0	-0.000742	85.122856	47.795211	-0.126069	-0.084272	0.172817	-0.048281	2284.382195	0.071
2311949.258	737244.8016	20.892629	-156.719317	0	0.36	0.98	2911.92686	8479318.038	1.492977563	178.364196	0.179384	0	-0.000331	231.11238	47.795211	-0.126069	-0.084272	0.151331	-0.048281	2284.382195	0.071
2300624.258	735919.8016	20.790549	-156.733579	0	0.46	0.86	3557.115507	12653070.73	1.488642548	177.492095	0.435926	0	0.001557	324.123168	47.822536	-0.126069	-0.092744	0.203508	-0.036562	2286.994949	0.0809
2300649.258	735919.8016	20.790774	-156.733575	0	0.46	0.86	3566.864776	12722524.33	1.488642548	177.492095	0.576469	0	0.097357	320.448211	47.822536	-0.126069	-0.092744	0.203508	-0.036562	2286.994949	0.0809
2315449.258	735369.8016	20.924469	-156.736856	0	0.46	1.04	4776.601568	22815922.54	1.486295563	173.915603	1.491557	1	0.0998	289.542541	47.824142	0.144901	-0.084272	0.147855	-0.075627	2287.148558	0.086258
2301549.258	735369.8016	20.79897	-156.738735	0	0.46	0.95	4776.39637	22813962.28	1.487485772	173.915603	1.365799	1	0.198259	276.605834	47.824142	0.144901	-0.084272	0.131611	-0.075627	2287.148558	0.083541
2302124.258	736294.8016	20.804044	-156.729776	0	0.46	0.86	2926.154485	8562380.07	1.488642548	174.851593	2.70331	1	0.069015	316.115509	47.836536	-0.126069	-0.084272	0.128249	-0.076216	2288.334176	0.0809
2306499.258	740569.8016	20.842995	-156.688125	0	0.36	0.99	2672.599667	7142788.98	1.489631896	195.136001	2.2922	11	0.274669	283.895996	47.841636	-0.09206	-0.029949	0.133987	-0.047127	2288.822135	0.078641
2306524.258	740569.8016	20.843221	-156.688122	0	0.36	0.99	2652.995765	7038386.529	1.489631896	195.136001	3.531399	12	0.579978	308.218444	47.841636	-0.09206	-0.029949	0.133987	-0.047127	2288.822135	0.078641
2304699.258	738869.8016	20.826964	-156.704699	0	0.36	0.99	4157.214368	17282431.3	1.492003455	193.1194	0.877685	33	0.165855	28.120718	47.849151	-0.003091	-0.004278	0.091801	-0.078118	2289.541251	0.073225
2315324.258	726719.8016	20.924423	-156.819998	0	0.56	1.15	6761.438789	45717054.5	1.483301673	188.770996	1.741657	20	-0.028689	217.000045	47.860534	-0.126069	-0.092744	0.037995	-0.061077	2290.630715	0.093091
2317924.258	726744.8016	20.947895	-156.819418	0	0.68	1.36	6764.025558	45752041.75	1.483301673	189.938995	1.732438	14	0.241967	90	47.860534	-0.126069	-0.092744	0.037995	-0.061077	2290.630715	0.093091
2315424.258	735494.8016	20.924227	-156.735659	0	0.46	1.04	3729.899574	13912150.83	1.486295563	184.529205	0.601717	1	0.102987	24.152929	47.864933	-0.126069	-0.084272	0.131611	-0.06198	2291.051811	0.086258
2307999.258	735469.8016	20.857193	-156.736904	0	0.41	0.86	3754.780951	14098379.99	1.488642548	189.695007	0.803462	1	0.162663	308.707061	47.864933	-0.126069	-0.084272	0.179404	-0.06198	2291.051811	0.0809
2302074.258	736294.8016	20.803593	-156.729782	0	0.46	0.86	2913.446861	8488172.612	1.488642548	174.3488	0.33496	0	-0.067562	320.052062	47.87265	-0.126069	-0.084272	0.128249	-0.036562	2291.790618	0.0809
2300049.258	736269.8016	20.785313	-156.730296	0	0.46	0.95	2938.435259	8634401.771	1.487485772	180.569	0.343233	0	-0.006975	326.513824	47.87265	-0.126069	-0.084272	0.128249	-0.048281	2291.790618	0.083541
2310949.258	737219.8016	20.883604	-156.719693	0	0.36	0.98	2934.828679	8613219.375	1.492977563	178.012298	0.576952	0	-0.118704	87.635269	47.904239	-0.126069	-0.084272	0.172817	-0.048281	2294.816114	0.071
2314274.258	736794.8016	20.913678	-156.723323	0	0.36	0.98	2530.792948	6404912.946	1.492977563	188.333999	1.073445	0	-0.180316	250.149734	47.910285	-0.126069	-0.084272	0.151331	-0.036562	2295.395409	0.071
2310524.258	735594.8016	20.879974	-156.735362	0	0.46	1.04	4708.736324	22172197.77	1.486295563	184.335906	0.805266	12	-0.128397	250.533416	47.918834	0.144901	-0.084272	0.179404	-0.075627	2296.214652	0.086258
2312599.258	735594.8016	20.898709	-156.735081	0	0.46	1.04	4704.719834	22134388.72	1.486295563	184.335906	0.973526	15	-0.135943	270	47.918834	0.144901	-0.084272	0.179404	-0.075627	2296.214652	0.086258
2315299.258	735594.8016	20.923086	-156.734715	0	0.46	1.04	4697.075751	22062520.61	1.486295563	194.385192	1.894872	15	-0.331399	215.851181	47.918834	0.144901	-0.084272	0.093076	-0.075627	2296.214652	0.086258
2312624.258	735594.8016	20.898934	-156.735077	0	0.46	1.04	4700.832869	22097829.66	1.486295563	194.385192	0.973526	18	-0.135943	270	47.918834	0.144901	-0.084272	0.179404	-0.075627	2296.214652	0.086258
2306449.258	740694.8016	20.842528	-156.686932	0	0.36	0.86	2637.77645	6957864.6	1.492003455	177.977493	1.165653	1	0.083861	209.761383	47.91999	-0.09206	-0.029949	0.133987	-0.047127	2296.325442	0.073225
2306474.258	740669.8016	20.842756	-156.687168	0	0.36	0.99	2632.101443	6927958.006	1.489631896	182.515396	0.79648	1	-0.10484	174.757797	47.91999	-0.09206	-0.029949	0.133987	-0.047127	2296.325442	0.078641
2306449.258	740669.8016	20.842531	-156.687172	0	0.36	0.99	2652.331137	7034860.46	1.489631896	182.515396	1.278027	1	0.150859	187.081848	47.91999	-0.09206	-0.029949	0.133987	-0.047127	2296.325442	0.078641
2302599.258	735369.8016	20.80845	-156.738593	0	0.46	0.95	4776.322019	22813252.03	1.487485772	175.654205	1.459368	1	0.193837	276.180419	47.920173	0.144901	-0.084272	0.179404	-0.075627	2296.34298	0.083541
2307999.258	735369.8016	20.857205	-156.737865	0	0.41	0.95	4776.37852	22813791.77	1.487485772	175.654205	1.47291	1	0.246924	278.880523	47.920173	0.144901	-0.084272	0.179404	-0.075627	2296.34298	0.083541
2305749.258	739119.8016	20.836411	-156.702154	0	0.36	0.86	2855.775603	8155454.295	1.492003455	169.935897	7.03717	25	1.155124	352.758209	47.930503	-0.003091	-0.004278	0.128249	-0.078118	2297.333118	0.073225
2305674.258	739144.8016	20.835731	-156.701924	0	0.36	0.98	2853.552739	8142763.234	1.489631896	174.544204	2.557168	28	-0.449597	353.400146	47.930503	-0.003091	-0.084272	0.151331	-0.078118	2297.333118	0.078641
2311049.258	726769.8016	20.885817	-156.820076	0	0.56	1.15	6622.817344	43861709.57	1.483301673	187.180099	1.034396	5	0.016818	249.854141	47.934715	-0.126069	-0.092744	0.037995	-0.061077	2297.736902	0.093091
2310474.258	735594.8016	20.879523	-156.735369	0	0.46	1.04	4717.156545	22251565.87	1.486295563	172.493499	0.593427	5	0.050922	180.368972	47.965995	0.144901	-0.084272	0.179404	-0.075627	2300.736676	0.086258
2310499.258	735594.8016	20.879749	-156.735365	0	0.46	1.04	4712.882008	22211256.82	1.486295563	172.493499	0.425822	8	-0.023781	230.931686	47.965995	0.144901	-0.084272	0.179404	-0.075627	2300.736676	0.086258
2307399.258	739444.8016	20.851266	-156.698806	0	0.36	0.86	2971.178736	8827903.081	1.495199011	178.003402	2.761445	13	0.285882	203.692214	47.966156	-0.003091	-0.004278	0.091801	-0.076216	2300.752121	0.065925
2307424.258	739419.8016	20.851495	-156.699043	0	0.36	0.86	2973.62871	8842467.705	1.495199011	207.952301	1.996007	16	0.278808	270	47.966156	-0.003091	-0.004278	0.091801	-0.076216	2300.752121	0.065925
2307399.258	739419.8016	20.85127	-156.699046	0	0.36	0.86	2990.605669	8943722.267	1.492003455	207.952301	3.858639	17	0.675948	216.079086	47.966156	-0.003091	-0.004278	0.128249	-0.076216	2300.752121	0.073225
2320474.258	736019.8016	20.969755	-156.729926	0	0.6	1.21	3192.68991	10193268.86	1.485766341	170.944305	0.663166	1	0.113839	261.067749	47.991386	-0.126069	-0.084272	0.093076	-0.048281	2303.17313	0.087466
2313174.258	736044.8016	20.903843	-156.730679	0	0.46	1.04	3167.734158	10034539.7	1.486295563	177.972503	0.405274	1	0.090349	92.942596	47.991386	-0.126069	-0.084272	0.151891	-0.036562	2303.17313	0.086258
2310974.258	737494.8016	20.883794	-156.717048	0	0.36	0.99	2825.82605	7985292.865	1.492977563	176.807098	2.39253	14	-0.479021	296.451507	48.009227	0.144901	-0.084272	0.151891	-0.048281	2304.885877	0.071
2297999.258	737469.8016	20.766651	-156.719053	0	0.41	0.99	2844.360622	8090387.348	1.489631896	184.124694	5.771796	13	1.114155	304.180908	48.009227	0.144901	-0.084272	0.172817	-0.048281	2304.885877	0.078641
2313749.258	736669.8016	20.908954	-156.724596	0	0.36	0.98	2822.027447	7963838.912	1.492977563	174.691604	0.685903	1	-0.149425	19.912549	48.027324	-0.126069	-0.092744	0.188169	-0.036562	2306.623851	0.071
2313774.258	736669.8016	20.90918	-156.724592	0	0.36	0.95	2811.328935	7903570.381	1.492977563	174.691604	0.520899	2	0.010214	51.443458	48.027324	-0.126069	-0.092744	0.188169	-0.036562	2306.623851	0.071
2313599.258	736694.8016	20.907597	-156.724376	0	0.36	0.91	2788.711167	7776909.973	1.492977563	176.102996	0.901568	2	-0.053555	293.791259	48.027324	-0.126069	-0.084272	0.151331	-0.036562	2306.623851	0.071
2316074.258	724444.8016	20.931472	-156.841765	0	0.67	1.37	5049.599824	25498458.38	1.48099684	192.803207	3.285598	17	-0.89057	242.938629	48.032577	-0.318563	-0.102131	0.037995	-0.061077	2307.128453	0.09835
2302799.258	735519.8016	20.810237	-156.737126	0	0.46	0.86	3705.019793	13727171.67	1.488642548	184.529205	0.654772	1	0.058394	22.087137	48.054626	-0.126069	-0.084272	0.147855	-0.075627	2309.24708	0.0809
2302849.258	735544.8016	20.810685	-156.736879	0	0.46	0.86	3680.141642	13543442.51	1.488642548	195.800094	1.181339	1	0.246236	62.137554	48.054626	-0.126069	-0.084272	0.147855	-0.075627	2309.24708	0.0809
2313399.258	736219.8016	20.905852	-156.728967	0	0.46	1.04	2989.262696	8935691.466	1.486295563	175.908203	0.095868	0	0.010283	7.654592	48.058391	-0.126069	-0.084272	0.128249	-0.048281	2309.608946	0.086258
2320499.258	736244.8016	20.969952	-156.72776	0	0.6	1.21	2964.281076	8786962.298	1.485766341	180.569	0.24321	0	-0.017052	286.953399	48.058391	-0.126069	-0.084272	0.128249	-0.076216	2309.608946	0.087466
2314374.258	736769.8016	20.914584	-156.72355	0	0.36	0.98	2612.116648	6823153.383	1.492977563	169.669204	0.695591	0	0.027278	293.961242	48.092048	-0.126069	-0.092744	0.188169	-0.036562	2312.845081	0.071
2300649.258	735894.8016	20.790777	-156.733815	0	0.46	0.86	3589.867296	12887147.2	1.488642548	177.492095	0.668583	0	0.042733	326.699035	48.093002	-0.126069	-0.092744	0.203508	-0.036562	2312.936841	0.0809
2311299.258	727444.8016	20.887991	-156.813558	0	0.56	1.15	3586.944856	12866173.4	1.479948784	174.050399	1.639189	0	-0.106367	26.105266	48.102729	0.084816	-0.102759	0.088273	-0.028954	2313.872537	0.100741
2294274.258	761944.8016	20.729744	-156.484685	0	0.26	0.31	2832.273225	8021771.621	1.498258659	NA	1.574103	0	-0.282386	215.522415	48.11518	-0.106007	0.126818	-0.073658	0.019067	2315.070546	0.058933
2318949.258	736169.8016	20.955967	-156.728692	0	0.6	1.21	3040.26827	9243231.154	1.485766341	172.383605	0.092999	0	-0.01388	342.754028	48.13766	-0.126069	-0.084272	0.151891	-0.076216	2317.23431	0.087466
2320499.258	736194.8016	20.969958	-156.72824	0	0.6	1.21	3015.294677	9092001.989	1.485766341	173.222702	0.103689	0	-0.015082	2.309194	48.13766	-0.126069	-0.084272	0.151891	-0.076216	2317.23431	0.087466
2315224.258	736144.8016	20.922339	-156.72944	0	0.46	1.04	3066.47871	9403291.679	1.486295563	172.383605	0.189664	0	-0.01244	209.402969	48.145069	-0.126069	-0.084272	0.128249	-0.048281	2317.947669	0.086258
2315199.258	736144.8016	20.922113	-156.729443	0	0.46	1.04	3065.242293	9395710.315	1.486295563	172.383605	0.05767	0	-0.005593	331.438934	48.145069	-0.126069	-0.084272	0.151891	-0.076216	2317.947669	0.086258
2315424.258	736119.8016	20.924148	-156.729653	0	0.46	1.04	3091.443165	9557020.842	1.486295563	184.923492	0.12714	0	-0.007356	277.872955	48.145069	-0.126069	-0.084272	0.128249	-0.048281	2317.947669	0.086258
2306399.258	740719.8016	20.842073	-156.686698	0	0.36	0.86	2664.521281	7099673.657	1.492003455	178.119201	1.424044	1	0.267608	217.657974	48.152191	-0.09206	-0.029949	0.133987	-0.047127	2318.633498	0.073225
2308674.258	735419.8016	20.863293	-156.737293	0	0.41	0.86	3798.104031	14425594.23	1.488642548	187.583892	1.658927	7	0.257865	177.917068	48.164016	-0.126069	-0.084272	0.179404	-0.075627	2319.772437	0.0809
2302674.258	735444.8016	20.809118	-156.737863	0	0.46	0.86	3773.177052	14236865.07	1.488642548	194.373794	1.864072	6	0.146045	207.819778	48.164016	-0.126069	-0.084272	0.131611	-0.075627	2319.772437	0.0809
2315424.258	736094.8016	20.924151	-156.729893	0	0.46	1.04	3116.40819	9712000.007	1.486295563	184.923492	0.247842	0	0.039592	329.459289	48.169433	-0.126069	-0.084272	0.128249	-0.048281	2320.294276	0.086258
2315224.258	736069.8016	20.922348	-156.73016	0	0.46	1.04	3141.373771	9868229.169	1.486295563	202.763793	0.271767	0	0.033374	42.390514	48.169433	-0.126069	-0.084272	0.093076	-0.048281	2320.294276	0.086258
2300874.258	738919.8016	20.792423	-156.704742	0	0.39	0.98	5033.992715	25341082.65	1.489631896	178.844802	4.410116	255	0.99654	189.752761	48.170997	0.144901	-0.084272	0.128249	-0.078118	2320.444952	0.078641
2299524.258	738944.8016	20.780231	-156.704686	0	0.39	0.99	4998.740144	24987403.03	1.489631896	188.762496	7.424365	255	2.128408	51.79557	48.170997	0.144901	-0.084272	0.128249	-0.078118	2320.444952	0.078641
2306424.258	740869.8016	20.842279	-156.685254	0	0.36	0.86	2561.15116	6559495.264	1.495199011	182.075302	1.098367	0	-0.097385	193.281509	48.178039	-0.09206	-0.029949	0.110702	-0.047127	2321.123442	0.065925
2306399.258	740869.8016	20.842053	-156.685258	0	0.36	0.86	2582.280519	6668172.679	1.492003455	182.075302	0.910031	0	0.167869	198.302627	48.178039	-0.09206	-0.029949	0.133987	-0.047127	2321.123442	0.073225
2306399.258	740894.8016	20.84205	-156.685018	0	0.36	0.86	2569.060254	6600070.589	1.495199011	183.098495	0.854893	0	0.129378	179.931457	48.178039	-0.09206	-0.029949	0.110702	-0.047127	2321.123442	0.065925
2308424.258	735369.8016	20.861043	-156.737807	1	0.41	0.95	3847.960831	14806802.56	1.487485772	187.219406	0.720069	6	0.264083	183.206542	48.219963	-0.126069	-0.084272	0.182326	-0.075627	2325.164832	0.083541
2308499.258	735394.8016	20.861717	-156.737557	1	0.41	0.86	3823.031963	14615573.39	1.488642548	187.583892	1.410455	6	0.170472	177.549728	48.219963	-0.126069	-0.084272	0.147855	-0.075627	2325.164832	0.0809
2309299.258	731294.8016	20.869456	-156.776835	0	0.59	1.02	5377.252213	28914841.36	1.47738849	188.132202	4.782179	28	0.822899	116.388542	48.236255	0.144901	-0.084272	0.102216	-0.063183	2326.736296	0.106581
2309324.258	731294.8016	20.869682	-156.776831	0	0.59	1.02	5388.048552	29031067.2	1.479948784	188.132202	3.6964	30	0.854401	66.726837	48.236255	0.144901	-0.084272	0.079665	-0.076163	2326.736296	0.100741
2294699.258	761669.8016	20.733619	-156.48726	1	0.26	0.31	2963.507615	8782377.384	1.498258659	NA	1.012527	10	-0.0995	112.591041	48.259048	-0.106007	0.126818	-0.073658	0.019067	2328.935714	0.058933
2313999.258	736744.8016	20.911202	-156.723841	0	0.36	0.98	2672.163813	7140459.444	1.492977563	166.849594	0.830931	1	-0.196165	315.350799	48.323673	-0.126069	-0.092744	0.188169	-0.036562	2335.177372	0.071
2314024.258	736744.8016	20.911428	-156.723838	0	0.36	0.98	2662.74124	7090190.911	1.492977563	166.849594	0.769241	2	-0.063295	285.236541	48.323673	-0.126069	-0.092744	0.188169	-0.036562	2335.177372	0.071
2315424.258	735969.8016	20.924167	-156.731094	0	0.46	1.04	3257.498539	10611296.73	1.486295563	194.008193	0.646264	0	0.056512	239.342636	48.329662	-0.126069	-0.084272	0.172817	-0.048281	2335.756229	0.086258
2315249.258	735994.8016	20.922584	-156.730878	0	0.46	1.04	3232.656426	10450067.57	1.486295563	195.995407	0.93262	0	-0.146984	250.696197	48.329662	-0.126069	-0.084272	0.093076	-0.076216	2335.756229	0.086258
2312524.258	731194.8016	20.898587	-156.777367	0	0.56	1.02	5947.705521	35375200.96	1.483301673	185.010894	4.355388	15	-0.309534	37.067665	48.354152	0.144901	-0.084272	0.079665	-0.076163	2338.124016	0.093091
2306824.258	740494.8016	20.845939	-156.688801	0	0.36	0.99	2456.637621	6035068.401	1.492003455	190.903305	6.200309	7	1.241154	133.272521	48.360412	-0.09206	-0.029949	0.110702	-0.047127	2338.729449	0.073225
2306849.258	740494.8016	20.846165	-156.688797	0	0.36	0.99	2438.691431	5947215.896	1.495199011	190.903305	4.781826	10	0.350191	123.680778	48.360412	-0.09206	-0.029949	0.110702	-0.076216	2338.729449	0.065925
2306749.258	740469.8016	20.845265	-156.689051	0	0.36	0.99	2456.225361	6033043.024	1.489631896	199.668792	4.199802	13	-0.904888	111.816345	48.360412	-0.09206	-0.029949	0.133987	-0.076216	2338.729449	0.078641
2302824.258	735544.8016	20.810459	-156.736883	0	0.46	0.86	3671.595981	13480617.05	1.488642548	193.211105	1.044408	6	-0.036235	127.2453	48.363937	-0.126069	-0.084272	0.147855	-0.075627	2339.070402	0.0809
2301124.258	735694.8016	20.795092	-156.735671	0	0.46	0.95	4754.4253	22604559.93	1.487485772	186.725204	1.110221	0	-0.088764	294.552032	48.37038	0.144901	-0.084272	0.093076	-0.075627	2339.693661	0.083541
2313624.258	736694.8016	20.907823	-156.724373	0	0.36	0.86	2778.109329	7717891.444	1.492977563	162.601501	0.973181	3	-0.187687	291.944915	48.378654	-0.126069	-0.084272	0.151331	-0.036562	2340.494163	0.071
2310424.258	735594.8016	20.879071	-156.735376	0	0.46	1.04	4726.090771	22335933.98	1.486295563	179	0.447376	3	0.082369	127.994888	48.38573	0.144901	-0.084272	0.182326	-0.075627	2341.178868	0.086258
2310449.258	735594.8016	20.879297	-156.735372	0	0.46	1.04	4721.559586	22293124.92	1.486295563	179	0.633257	4	-0.020585	159.566726	48.38573	0.144901	-0.084272	0.182326	-0.075627	2341.178868	0.086258
2294224.258	761994.8016	20.729285	-156.484213	0	0.26	0.31	2799.662759	7838111.564	1.498258659	NA	1.418428	0	-0.268168	213.343765	48.407604	-0.106007	0.126818	-0.073658	0.019067	2343.296125	0.058933
2294199.258	761994.8016	20.72906	-156.484216	0	0.26	0.31	2807.561987	7882404.311	1.498258659	NA	1.810157	0	0.128961	207.247711	48.407604	-0.106007	0.126818	-0.073658	0.019067	2343.296125	0.058933
2308699.258	735419.8016	20.863519	-156.73729	0	0.41	0.86	3804.548373	14474588.32	1.488642548	175.406799	0.605577	0	0.117531	318.795104	48.427604	-0.126069	-0.084272	0.179404	-0.06198	2345.232829	0.0809
2307999.258	735444.8016	20.857196	-156.737144	0	0.41	0.86	3779.663895	14285859.16	1.488642548	189.695007	0.781759	0	-0.027304	306.676574	48.427604	-0.126069	-0.084272	0.147855	-0.075627	2345.232829	0.0809
2306424.258	740844.8016	20.842282	-156.685494	0	0.36	0.86	2574.654803	6628847.355	1.492003455	182.075302	1.214722	0	-0.217824	191.989013	48.450317	-0.09206	-0.029949	0.133987	-0.047127	2347.433217	0.073225
2320524.258	736469.8016	20.970148	-156.725593	0	0.6	1.21	3056.503694	9342214.831	1.485766341	176.502899	0.527219	1	0.09677	253.520416	48.451133	-0.126069	-0.092744	0.172817	-0.036562	2347.512289	0.087466
2313699.258	736494.8016	20.908525	-156.726284	0	0.46	1.04	3023.083839	9139035.898	1.486295563	164.840896	0.549609	0	-0.073138	276.309906	48.467681	-0.126069	-0.084272	0.151331	-0.036562	2349.116102	0.086258
2315424.258	735769.8016	20.924192	-156.733016	0	0.46	1.04	4797.755569	23018458.5	1.486295563	182.022598	1.968165	1	0.072619	238.677246	48.475528	0.144901	-0.084272	0.093076	-0.06198	2349.876815	0.086258
2294649.258	761694.8016	20.733164	-156.487028	0	0.26	0.31	2951.31712	8710272.743	1.498258659	NA	1.355071	3	-0.275119	305.685211	48.525787	-0.106007	0.126818	-0.073658	0.019067	2354.752004	0.058933
2294674.258	761694.8016	20.73339	-156.487024	0	0.26	0.31	2945.157767	8673954.273	1.498258659	NA	0.934986	4	-0.201896	264.136718	48.525787	-0.106007	0.126818	-0.073658	0.019067	2354.752004	0.058933
2314049.258	736744.8016	20.911653	-156.723834	0	0.36	0.98	2653.520752	7041172.381	1.492977563	178.359802	0.853235	3	-0.156092	283.705444	48.537956	-0.126069	-0.092744	0.188169	-0.036562	2355.933173	0.071
2418749.258	460094.8016	21.87236	-159.386253	0	1.32	2.01	2914.803161	8496077.467	1.494537668	NA	5.195205	12	0.214835	143.293365	48.554077	0.780003	-0.132197	-0.51558	-0.123682	2357.498393	0.067436
2307749.258	730569.8016	20.855551	-156.784004	0	0.59	1.02	4994.906809	24949094.03	1.47738849	196.283996	5.843738	37	0.897906	321.749267	48.586456	0.144901	-0.084272	0.102216	-0.076163	2360.643707	0.106581
2313099.258	735994.8016	20.903172	-156.73117	0	0.46	1.04	3217.646348	10353248.02	1.486295563	170.944305	0.656721	0	-0.09307	266.002868	48.588069	-0.126069	-0.084272	0.151891	-0.076216	2360.800449	0.086258
2315274.258	735969.8016	20.922813	-156.731114	0	0.46	1.04	3244.157602	10524558.55	1.486295563	177.851104	1.111989	0	0.130894	258.846801	48.588069	-0.126069	-0.092744	0.182326	-0.036562	2360.800449	0.086258
2315249.258	735969.8016	20.922587	-156.731118	0	0.46	1.04	3242.603458	10514477.19	1.486295563	177.851104	1.212328	0	0.159039	265.107116	48.588069	-0.126069	-0.092744	0.188169	-0.036562	2360.800449	0.086258
2310374.258	735594.8016	20.87862	-156.735382	0	0.46	1.04	4735.536092	22425302.08	1.486295563	191.014892	0.615364	1	0.079284	118.206481	48.609466	0.144901	-0.084272	0.182326	-0.075627	2362.880185	0.086258
2310399.258	735594.8016	20.878846	-156.735379	0	0.46	1.04	4730.749732	22379993.03	1.486295563	191.014892	0.477932	2	0.021398	125.185935	48.609466	0.144901	-0.084272	0.182326	-0.075627	2362.880185	0.086258
2316424.258	730169.8016	20.933928	-156.786698	0	0.68	1.36	4329.113295	18741221.92	1.47738849	172.699005	2.031186	3	0.313453	195.594635	48.628368	0.144901	-0.084272	0.102216	-0.076163	2364.718174	0.106581
2315799.258	730194.8016	20.928281	-156.786541	0	0.68	1.36	4363.169918	19037251.73	1.47738849	182.9281	2.922828	2	-0.591572	224.561264	48.628368	0.144901	-0.084272	0.102216	-0.076163	2364.718174	0.106581
2300674.258	735894.8016	20.791003	-156.733812	0	0.46	0.86	3599.701488	12957850.8	1.488642548	172.549804	0.737557	0	-0.161208	319.255676	48.630554	-0.126069	-0.092744	0.203508	-0.036562	2364.930782	0.0809
2300724.258	735894.8016	20.791455	-156.733805	0	0.46	0.86	3609.682036	13029804.4	1.488642548	172.549804	0.703566	0	-0.019846	294.997711	48.630554	-0.126069	-0.092744	0.203508	-0.036562	2364.930782	0.0809
2300799.258	735869.8016	20.792135	-156.734035	0	0.46	0.86	3632.58548	13195677.27	1.488642548	176.370803	0.654216	0	0.130734	306.081726	48.630554	-0.126069	-0.084272	0.093076	-0.06198	2364.930782	0.0809
2307374.258	739469.8016	20.851037	-156.69857	0	0.36	0.86	2965.479216	8794066.981	1.495199011	175.007598	2.575596	6	0.064464	222.395919	48.658088	-0.003091	-0.004278	0.091801	-0.076216	2367.609528	0.065925
2307349.258	739469.8016	20.850812	-156.698573	0	0.36	0.86	2980.263536	8881970.744	1.492003455	175.007598	2.697466	9	0.30938	254.623672	48.658088	-0.003091	-0.004278	0.128249	-0.076216	2367.609528	0.073225
2306374.258	738719.8016	20.842106	-156.70591	0	0.36	0.86	2860.049624	8179883.852	1.492003455	191.600799	4.159785	37	0.312792	290.501708	48.665958	-0.003091	-0.004278	0.128249	-0.076216	2368.375468	0.073225
2316149.258	724369.8016	20.932159	-156.842476	1	0.67	1.37	5070.521088	25710184.1	1.48099684	180.301605	3.2715	4	0.4588	267.330291	48.692214	-0.318563	-0.102131	0.037995	-0.061077	2370.931704	0.09835
2311299.258	727494.8016	20.887985	-156.813078	0	0.56	1.15	3626.209005	13149391.75	1.479948784	171.868194	1.944509	0	-0.023736	40.368595	48.727577	0.084816	-0.102759	0.088273	-0.028954	2374.37676	0.100741
2311299.258	727469.8016	20.887988	-156.813318	0	0.56	1.15	3606.543716	13007157.58	1.479948784	174.050399	1.62941	0	-0.303273	26.273973	48.727577	0.084816	-0.102759	0.088273	-0.028954	2374.37676	0.100741
2307999.258	735694.8016	20.857164	-156.734743	0	0.41	0.95	4747.157137	22535500.88	1.487485772	182.760299	1.031623	0	-0.181104	296.563232	48.734985	0.144901	-0.084272	0.179404	-0.06198	2375.098763	0.083541
2308974.258	735694.8016	20.865967	-156.734611	1	0.41	0.95	4740.009687	22467691.83	1.487485772	182.760299	0.847037	0	-0.086641	296.790802	48.734985	0.144901	-0.084272	0.093076	-0.06198	2375.098763	0.083541
2299099.258	730694.8016	20.777435	-156.783946	0	0.49	0.76	5195.205078	26990155.8	1.493758524	188.753295	3.562804	80	-1.060921	310.753326	48.741889	0.144901	-0.084272	0.079665	-0.067387	2375.771743	0.069216
2310349.258	735594.8016	20.878394	-156.735386	0	0.46	1.04	4740.449466	22471861.14	1.486295563	181.411605	0.858364	0	0.109205	109.805747	48.747516	0.144901	-0.084272	0.189195	-0.075627	2376.320316	0.086258
2310324.258	735594.8016	20.878169	-156.735389	0	0.46	1.04	4745.489457	22519670.19	1.486295563	181.411605	0.959287	0	0.149278	98.264526	48.747516	0.144901	-0.084272	0.189195	-0.075627	2376.320316	0.086258
2302574.258	735344.8016	20.808228	-156.738837	0	0.46	0.86	3872.890616	14999281.72	1.488642548	187.219406	0.41507	5	-0.221376	354.431182	48.749084	-0.126069	-0.084272	0.093076	-0.075627	2376.473191	0.0809
2302574.258	735319.8016	20.808231	-156.739077	0	0.46	0.86	3897.8213	15193010.89	1.488642548	197.849105	1.334913	3	-0.030173	337.676239	48.749084	-0.126069	-0.084272	0.093076	-0.075627	2376.473191	0.0809
2308599.258	735394.8016	20.862619	-156.737544	1	0.41	0.86	3829.434356	14664567.49	1.488642548	175.406799	0.615271	0	0.011492	319.580963	48.770156	-0.126069	-0.084272	0.147855	-0.075627	2378.528116	0.0809
2307324.258	739469.8016	20.850586	-156.698576	0	0.36	0.86	2995.183552	8971124.51	1.492003455	178.009796	3.768729	14	0.571453	259.067474	48.801521	-0.003091	-0.004278	0.128249	-0.076216	2381.588452	0.073225
2307299.258	739494.8016	20.850357	-156.69834	0	0.36	0.86	2990.365932	8942288.407	1.495199011	183.893905	1.375067	18	-0.205254	300.259552	48.801521	-0.003091	-0.004278	0.091801	-0.076216	2381.588452	0.065925
2306349.258	740919.8016	20.841595	-156.684784	0	0.36	0.86	2598.908103	6754323.328	1.495199011	176.070007	0.593332	0	0.098942	188.528442	48.863391	-0.09206	-0.029949	0.110702	-0.047127	2387.63098	0.065925
2305349.258	739094.8016	20.832803	-156.702449	0	0.36	0.99	2874.678389	8263775.84	1.489631896	169.935897	6.680356	25	0.75324	352.365325	48.867828	0.144901	-0.084272	0.151331	-0.078118	2388.064613	0.078641
2306424.258	740694.8016	20.842302	-156.686935	0	0.36	0.86	2658.198085	7066017.059	1.492003455	178.119201	1.257053	0	-0.268818	216.393341	48.876148	-0.09206	-0.029949	0.133987	-0.047127	2388.877843	0.073225
2299724.258	739144.8016	20.782011	-156.702739	0	0.39	0.99	4242.340364	17997451.76	1.489631896	180.712203	7.149666	110	1.239464	87.719612	48.883293	0.144901	-0.084272	0.151331	-0.078118	2389.576335	0.078641
2306124.258	738869.8016	20.839829	-156.704504	0	0.36	0.98	4142.164743	17157528.76	1.492003455	177.644302	1.46246	6	-0.396916	58.046768	48.885749	-0.003091	-0.004278	0.128249	-0.078118	2389.816455	0.073225
2315324.258	735569.8016	20.923315	-156.734951	0	0.46	1.04	3646.661197	13298137.89	1.486295563	193.211105	0.849307	4	-0.076234	101.775405	48.889347	-0.126069	-0.084272	0.179404	-0.075627	2390.16825	0.086258
2307999.258	735594.8016	20.857177	-156.735704	0	0.41	0.95	3621.727312	13116908.72	1.487485772	199.697692	0.149827	2	0.010136	34.235885	48.889347	-0.126069	-0.084272	0.189195	-0.075627	2390.16825	0.083541
2301199.258	735594.8016	20.795781	-156.736622	0	0.46	0.95	3619.989967	13104327.36	1.487485772	199.697692	0.650547	3	0.121383	200.3665	48.889347	-0.126069	-0.084272	0.189195	-0.075627	2390.16825	0.083541
2317574.258	735919.8016	20.943585	-156.731282	0	0.6	1.21	3307.189903	10937505.05	1.485766341	187.7975	0.910673	0	0.012815	228.303985	48.892639	-0.126069	-0.092744	0.203508	-0.036562	2390.490148	0.087466
2300574.258	735944.8016	20.790094	-156.733345	0	0.46	0.86	3282.343049	10773775.89	1.488642548	194.008193	0.752968	0	-0.173438	227.588211	48.892639	-0.126069	-0.084272	0.093076	-0.036562	2390.490148	0.0809
2315299.258	735644.8016	20.92308	-156.734234	0	0.46	1.04	3570.100704	12745619.04	1.486295563	174.281402	0.305903	0	0.022556	67.63536	48.903755	-0.126069	-0.084272	0.179404	-0.06198	2391.577253	0.086258
2315324.258	735644.8016	20.923305	-156.734231	0	0.46	1.04	3571.862315	12758200.4	1.486295563	174.281402	0.425947	0	0.084841	40.544662	48.903755	-0.126069	-0.084272	0.093076	-0.075627	2391.577253	0.086258
2308874.258	735619.8016	20.865074	-156.735345	0	0.41	0.95	3595.044951	12924348.2	1.487485772	199.697692	0.258171	1	-0.018903	241.281784	48.903755	-0.126069	-0.084272	0.093076	-0.075627	2391.577253	0.083541
2311074.258	726794.8016	20.886039	-156.819833	0	0.56	1.15	6753.68809	45612302.82	1.483301673	183.216995	0.876556	4	0.198023	64.620758	48.935653	-0.126069	-0.092744	0.037995	-0.061077	2394.698135	0.093091
2317924.258	726794.8016	20.947889	-156.818938	0	0.68	1.36	6735.230296	45363327.14	1.483301673	183.216995	1.889568	5	-0.101476	28.36186	48.935653	-0.126069	-0.092744	0.037995	-0.061077	2394.698135	0.093091
2306374.258	740894.8016	20.841824	-156.685021	0	0.36	0.86	2590.366384	6709998.003	1.492003455	176.070007	0.85772	0	-0.138953	184.654067	48.954944	-0.09206	-0.029949	0.133987	-0.047127	2396.586542	0.073225
2304199.258	740969.8016	20.822178	-156.684601	0	0.39	0.86	3925.3261	15408184.99	1.492003455	168	3.149174	67	0.516016	184.611709	48.959213	-0.09206	-0.029949	0.110702	-0.047127	2397.004538	0.073225
2304224.258	740969.8016	20.822404	-156.684598	0	0.39	0.86	3912.203782	15305338.43	1.492003455	168	3.185814	80	0.366417	338.76181	48.959213	-0.09206	-0.029949	0.110702	-0.047127	2397.004538	0.073225
2310049.258	735669.8016	20.875676	-156.734706	0	0.46	1.04	4750.129184	22563727.26	1.486295563	170.203002	0.653	0	0.117783	283.090545	48.960769	0.144901	-0.084272	0.093076	-0.075627	2397.156901	0.086258
2309149.258	735694.8016	20.867547	-156.734588	1	0.41	0.95	4732.983496	22401132.77	1.487485772	181.600997	0.637061	0	-0.090148	306.820892	48.960769	0.144901	-0.084272	0.179404	-0.06198	2397.156901	0.083541
2294174.258	762019.8016	20.72883	-156.48398	0	0.26	0.31	2792.055566	7795574.284	1.498258659	NA	1.759168	0	-0.049194	213.523513	48.96434	-0.106007	0.126818	-0.073658	0.019067	2397.506592	0.058933
2294149.258	762044.8016	20.728601	-156.483744	0	0.26	0.31	2776.912721	7711244.26	1.498258659	NA	1.651991	0	0.092512	199.058532	48.96434	-0.106007	0.126818	-0.073658	0.019067	2397.506592	0.058933
2294149.258	762019.8016	20.728605	-156.483984	0	0.26	0.31	2800.422652	7842367.03	1.498258659	NA	1.754429	0	0.338632	217.155532	48.96434	-0.106007	0.126818	-0.073658	0.019067	2397.506592	0.058933
2304599.258	738294.8016	20.826135	-156.710234	0	0.36	0.99	2904.101887	8433807.77	1.489631896	183.669006	6.177988	13	1.289413	25.373968	48.996814	-0.003091	-0.004278	0.091801	-0.076216	2400.687782	0.078641
2316199.258	729994.8016	20.931918	-156.78841	0	0.68	1.36	4033.331153	16267760.19	1.47738849	168.500595	2.195928	0	-0.01436	40.280708	49.014011	0.144901	-0.084272	0.102216	-0.076163	2402.373274	0.106581
2308799.258	735594.8016	20.8644	-156.735595	0	0.41	0.95	3630.390362	13179734.18	1.487485772	182.601699	0.287432	1	0.069078	29.425724	49.038948	-0.126069	-0.084272	0.189195	-0.06198	2404.818421	0.083541
2315424.258	735569.8016	20.924218	-156.734938	0	0.46	1.04	3655.265153	13360963.34	1.486295563	195.800094	1.113212	1	-0.115332	69.74987	49.038948	-0.126069	-0.084272	0.182326	-0.075627	2404.818421	0.086258
2315849.258	736444.8016	20.927943	-156.726472	0	0.6	1.21	3089.96663	9547893.775	1.485766341	176.502899	1.497244	1	0.096868	209.611404	49.039398	-0.126069	-0.092744	0.203508	-0.036562	2404.862556	0.087466
2306449.258	740544.8016	20.842547	-156.688372	1	0.36	0.99	2727.377816	7438589.751	1.489631896	190.497695	1.800747	9	-0.147535	233.270919	49.049278	-0.09206	-0.029949	0.110702	-0.047127	2405.831672	0.078641
2300499.258	736019.8016	20.789407	-156.732635	0	0.46	0.95	3319.279747	11017618.04	1.487485772	183.706695	6.010876	94	-0.842369	90	49.072189	-0.126069	-0.084272	0.151891	-0.076216	2408.079733	0.083541
2308024.258	735219.8016	20.85745	-156.739302	0	0.41	0.95	3997.552693	15980427.53	1.487485772	172.642105	0.988772	2	-0.073679	316.292724	49.07722	-0.126069	-0.084272	0.093076	-0.075627	2408.573523	0.083541
2302499.258	735244.8016	20.807563	-156.739807	0	0.46	0.95	3972.618579	15781698.37	1.487485772	189.404296	1.229287	3	-0.080404	5.931972	49.07722	-0.126069	-0.084272	0.093076	-0.075627	2408.573523	0.083541
2306374.258	740719.8016	20.841847	-156.686702	0	0.36	0.86	2685.20504	7210326.107	1.492003455	184.195999	1.475023	1	-0.013265	220.155303	49.100784	-0.09206	-0.029949	0.133987	-0.047127	2410.886989	0.073225
2306349.258	740744.8016	20.841618	-156.686465	0	0.36	0.86	2692.161345	7247732.708	1.492003455	184.697601	0.639059	1	0.077498	192.479568	49.100784	-0.09206	-0.029949	0.133987	-0.047127	2410.886989	0.073225
2306799.258	738444.8016	20.845978	-156.708493	0	0.36	0.99	2947.54785	8688038.328	1.489631896	197.335205	4.063614	26	0.53532	86.53862	49.105449	0.144901	-0.004278	0.128249	-0.076216	2411.345121	0.078641
2308774.258	738444.8016	20.863809	-156.708223	0	0.36	0.99	2927.332647	8569276.426	1.489631896	183.901992	5.024794	9	0.972679	66.267585	49.112731	-0.003091	-0.004278	0.128249	-0.076216	2412.060346	0.078641
2306824.258	738444.8016	20.846204	-156.70849	0	0.36	0.99	2937.351252	8628032.378	1.489631896	183.901992	4.534993	14	0.665585	86.900062	49.112731	0.144901	-0.004278	0.128249	-0.076216	2412.060346	0.078641
2310074.258	735669.8016	20.875902	-156.734702	0	0.46	1.04	4743.381516	22499668.21	1.486295563	167.733901	0.595112	0	0.051516	284.390136	49.115844	0.144901	-0.084272	0.179404	-0.06198	2412.366132	0.086258
2312699.258	735669.8016	20.899602	-156.734347	0	0.46	1.04	4736.756185	22436859.16	1.486295563	167.733901	0.546647	0	0.076328	270	49.115844	0.144901	-0.084272	0.179404	-0.06198	2412.366132	0.086258
2312724.258	735669.8016	20.899828	-156.734343	0	0.46	1.04	4730.253704	22375300.1	1.486295563	172.736892	0.546647	0	0.076328	270	49.115844	0.144901	-0.084272	0.179404	-0.06198	2412.366132	0.086258
2315299.258	735669.8016	20.923077	-156.733994	0	0.46	1.04	4723.87458	22314991.05	1.486295563	172.736892	0.506606	0	0.076868	265.74649	49.115844	0.144901	-0.084272	0.093076	-0.075627	2412.366132	0.086258
2315324.258	735669.8016	20.923302	-156.733991	0	0.46	1.04	4717.619315	22255932	1.486295563	175.938293	0.424004	0	0.052644	264.915802	49.119216	0.144901	-0.084272	0.182326	-0.085507	2412.69738	0.086258
2315424.258	735669.8016	20.924205	-156.733977	0	0.46	1.04	4711.4884	22198122.94	1.486295563	175.938293	0.370206	0	0.072271	287.197662	49.119216	0.144901	-0.084272	0.179404	-0.06198	2412.69738	0.086258
2309824.258	735694.8016	20.873641	-156.734496	0	0.41	0.95	3520.214583	12391910.71	1.487485772	171.017105	0.108968	0	-0.015214	0	49.148468	-0.126069	-0.084272	0.179404	-0.06198	2415.571907	0.083541
2309724.258	735719.8016	20.872735	-156.73427	0	0.41	0.95	3495.272743	12216931.55	1.487485772	171.017105	0.108968	0	-0.015214	0	49.148468	-0.126069	-0.084272	0.179404	-0.06198	2415.571907	0.083541
2307999.258	735669.8016	20.857167	-156.734983	0	0.41	0.95	3545.157242	12568139.87	1.487485772	174.281402	0.304053	0	-0.054368	68.498474	49.148468	-0.126069	-0.084272	0.182326	-0.085507	2415.571907	0.083541
2308999.258	735669.8016	20.866196	-156.734848	1	0.41	0.95	3546.931242	12580721.24	1.487485772	174.281402	0.420604	0	0.004561	41.170185	49.148468	-0.126069	-0.084272	0.182326	-0.085507	2415.571907	0.083541
2309424.258	735744.8016	20.870024	-156.73407	0	0.41	0.95	3470.331739	12043202.38	1.487485772	176.087997	0.838033	0	0.10374	80.831863	49.148468	-0.126069	-0.084272	0.179404	-0.06198	2415.571907	0.083541
2308474.258	735369.8016	20.861494	-156.737801	1	0.41	0.86	3856.76393	14874628.01	1.488642548	183.407699	0.809511	0	0.026131	308.198638	49.184535	-0.126069	-0.084272	0.182326	-0.075627	2419.118483	0.0809
2304599.258	738344.8016	20.826128	-156.709754	0	0.36	0.99	2906.887243	8449993.444	1.489631896	200.864196	5.501429	5	1.113966	60.822895	49.188133	-0.003091	-0.004278	0.128249	-0.076216	2419.472428	0.078641
2315424.258	735644.8016	20.924208	-156.734217	0	0.46	1.04	3580.64601	12821025.85	1.486295563	169.674499	0.387638	0	0.068462	78.069297	49.207199	-0.126069	-0.084272	0.179404	-0.06198	2421.348433	0.086258
2308899.258	735619.8016	20.865299	-156.735342	0	0.41	0.95	3605.517302	12999755.02	1.487485772	182.601699	0.20397	0	-0.013572	43.814739	49.207199	-0.126069	-0.084272	0.179404	-0.075627	2421.348433	0.083541
2311824.258	735344.8016	20.891743	-156.737588	0	0.46	1.04	4801.378225	23053232.86	1.486295563	175.654205	1.462164	0	-0.195346	275.570678	49.227691	0.144901	-0.084272	0.093076	-0.075627	2423.365561	0.086258
2302549.258	735319.8016	20.808005	-156.73908	0	0.46	0.95	3922.12207	15383041.53	1.487485772	181.531204	0.99085	17	0.034543	243.22525	49.253494	-0.126069	-0.084272	0.093076	-0.075627	2425.906671	0.083541
2301624.258	735319.8016	20.799653	-156.739205	0	0.46	0.95	3925.456675	15409210.11	1.487485772	181.531204	1.11292	24	0.180455	235.471572	49.253494	-0.126069	-0.084272	0.131611	-0.06198	2425.906671	0.083541
2311849.258	735344.8016	20.891969	-156.737584	0	0.46	1.04	4801.564599	23055022.6	1.486295563	168.914993	1.377183	0	-0.199193	275.915771	49.314292	0.144901	-0.084272	0.147855	-0.075627	2431.899395	0.086258
2311874.258	735344.8016	20.892195	-156.737581	0	0.46	1.04	4801.881125	23058062.34	1.486295563	168.914993	1.344314	0	-0.15669	278.704071	49.314292	0.144901	-0.084272	0.131611	-0.075627	2431.899395	0.086258
2315049.258	726794.8016	20.92193	-156.819314	0	0.56	1.15	6802.035953	46267693.11	1.483301673	191.797805	1.333703	2	0.222819	77.228652	49.372833	-0.126069	-0.092744	0.037995	-0.061077	2437.676638	0.093091
2306324.258	740919.8016	20.84137	-156.684788	0	0.36	0.86	2620.448577	6866750.745	1.492003455	178.027099	0.589266	0	-0.079093	185.273422	49.390228	-0.09206	-0.029949	0.133987	-0.047127	2439.394622	0.073225
2306324.258	740944.8016	20.841367	-156.684548	0	0.36	0.86	2607.901197	6801148.653	1.495199011	193.0009	0.631593	0	-0.084768	182.774139	49.390228	-0.09206	-0.029949	0.110702	-0.047127	2439.394622	0.065925
2306299.258	740944.8016	20.841141	-156.684551	0	0.36	0.86	2627.115516	6901735.934	1.492003455	193.0009	0.772403	0	0.112175	182.873153	49.390228	-0.09206	-0.029949	0.133987	-0.047127	2439.394622	0.073225
2306574.258	740569.8016	20.843672	-156.688115	0	0.36	0.99	2614.064195	6833331.616	1.495199011	189.147094	5.177978	6	1.098616	314.041229	49.396423	-0.09206	-0.029949	0.133987	-0.047127	2440.006605	0.065925
2306549.258	740569.8016	20.843447	-156.688118	0	0.36	0.99	2633.483258	6935234.07	1.489631896	189.147094	4.196192	8	0.309119	301.357482	49.396423	-0.09206	-0.029949	0.133987	-0.047127	2440.006605	0.078641
2306574.258	740594.8016	20.843669	-156.687875	0	0.36	0.99	2598.333266	6751335.761	1.492003455	191.679794	4.480271	10	0.21583	327.453338	49.396423	-0.09206	-0.029949	0.110702	-0.047127	2440.006605	0.073225
2300899.258	735819.8016	20.793044	-156.734502	0	0.46	0.86	3708.710532	13754533.81	1.488642548	172.380599	0.646311	0	0.090245	270	49.408794	-0.126069	-0.084272	0.093076	-0.075627	2441.228925	0.0809
2300824.258	735844.8016	20.792364	-156.734272	0	0.46	0.86	3665.515481	13436003.74	1.488642548	172.414596	0.623141	0	-0.118302	305.633026	49.408794	-0.126069	-0.084272	0.093076	-0.075627	2441.228925	0.0809
2300849.258	735844.8016	20.79259	-156.734268	0	0.46	0.86	3675.657402	13510457.34	1.488642548	172.414596	0.495345	0	-0.069165	270	49.408794	-0.126069	-0.084272	0.093076	-0.075627	2441.228925	0.0809
2301674.258	735269.8016	20.800111	-156.739678	0	0.46	0.95	3947.685298	15584219.21	1.487485772	189.404296	1.746949	3	-0.333693	4.169764	49.414985	-0.126069	-0.084272	0.093076	-0.075627	2441.840743	0.083541
2302549.258	735294.8016	20.808008	-156.73932	0	0.46	0.95	3922.752866	15387990.05	1.487485772	197.849105	1.818444	3	-0.386195	343.811645	49.414985	-0.126069	-0.084272	0.093076	-0.075627	2441.840743	0.083541
2301749.258	735194.8016	20.800798	-156.740388	0	0.46	0.95	4022.487626	16180406.7	1.487485772	172.642105	0.717391	0	-0.056665	287.747772	49.457015	-0.126069	-0.084272	0.093076	-0.075627	2445.996333	0.083541
2306099.258	735169.8016	20.840076	-156.740042	0	0.41	0.95	4047.423361	16381635.86	1.487485772	179.296707	0.758261	0	0.116538	271.344299	49.457015	-0.126069	-0.084272	0.093076	-0.075627	2445.996333	0.083541
2306249.258	740794.8016	20.840709	-156.685999	0	0.36	0.86	2749.235069	7558293.465	1.492003455	181.983795	0.112144	0	-0.006255	150.938461	49.460655	-0.09206	-0.029949	0.133987	-0.047127	2446.356393	0.073225
2306274.258	740794.8016	20.840935	-156.685995	0	0.36	0.86	2728.024202	7442116.047	1.492003455	181.983795	0.03601	0	-0.005561	332.679107	49.460655	-0.09206	-0.029949	0.133987	-0.047127	2446.356393	0.073225
2306324.258	740769.8016	20.841389	-156.686229	0	0.36	0.86	2699.372761	7286613.303	1.492003455	184.022796	0.592254	0	-0.038873	200.483505	49.464447	-0.09206	-0.029949	0.133987	-0.047127	2446.731517	0.073225
2306299.258	740769.8016	20.841164	-156.686232	0	0.36	0.86	2720.347537	7400290.722	1.492003455	184.022796	0.250694	0	0.03316	268.977905	49.464447	-0.09206	-0.029949	0.133987	-0.047127	2446.731517	0.073225
2310099.258	735644.8016	20.876131	-156.734939	0	0.46	1.04	4729.769279	22370717.43	1.486295563	176.488098	0.304176	0	-0.041839	280.411743	49.475814	0.144901	-0.084272	0.179404	-0.06198	2447.856171	0.086258
2310124.258	735644.8016	20.876356	-156.734936	0	0.46	1.04	4723.918752	22315408.38	1.486295563	176.488098	0.24348	0	-0.036342	280.440124	49.475814	0.144901	-0.084272	0.179404	-0.06198	2447.856171	0.086258
2315299.258	735619.8016	20.923083	-156.734474	0	0.46	1.04	4736.976231	22438943.81	1.486295563	171.014099	0.811741	1	-0.064984	76.006896	49.485977	0.144901	-0.084272	0.179404	-0.06198	2448.86192	0.086258
2310149.258	735644.8016	20.876582	-156.734932	0	0.46	1.04	4718.193439	22261349.33	1.486295563	174.143005	0.17999	1	-0.021456	284.189392	49.485977	0.144901	-0.084272	0.179404	-0.06198	2448.86192	0.086258
2310174.258	735644.8016	20.876808	-156.734929	0	0.46	1.04	4712.593795	22208540.28	1.486295563	174.143005	0.287832	1	0.016373	305.365112	49.485977	0.144901	-0.084272	0.179404	-0.06198	2448.86192	0.086258
2312274.258	735344.8016	20.895806	-156.737527	0	0.46	1.04	4802.327778	23062352.09	1.486295563	174.839401	1.347661	0	-0.21493	278.682281	49.493335	0.144901	-0.084272	0.179404	-0.075627	2449.590209	0.086258
2312299.258	735344.8016	20.896032	-156.737523	0	0.46	1.04	4802.90452	23067891.83	1.486295563	174.839401	1.30337	0	-0.150612	284.571319	49.493335	0.144901	-0.084272	0.179404	-0.075627	2449.590209	0.086258
2300749.258	735869.8016	20.791684	-156.734042	0	0.46	0.86	3356.890433	11268713.38	1.488642548	169.219894	0.820769	0	-0.014494	226.408081	49.493747	-0.126069	-0.084272	0.093076	-0.06198	2449.630992	0.0809
2317424.258	735894.8016	20.942234	-156.731543	0	0.6	1.21	3332.039048	11102484.22	1.485766341	187.7975	0.922439	0	-0.18444	227.489929	49.493747	-0.126069	-0.092744	0.203508	-0.036562	2449.630992	0.087466
2316299.258	724269.8016	20.933525	-156.843417	1	0.67	1.37	5129.064032	26307297.84	1.48099684	184.462005	1.50737	6	-0.096568	348.405487	49.530639	-0.318563	-0.102131	0.037995	-0.061077	2453.2842	0.09835
2316324.258	724269.8016	20.933751	-156.843414	1	0.67	1.37	5143.868466	26459382.8	1.48099684	184.462005	2.545068	7	0.385515	342.672912	49.530639	-0.318563	-0.102131	0.037995	-0.061077	2453.2842	0.09835
2310449.258	737669.8016	20.879032	-156.715438	0	0.36	0.99	2683.040127	7198704.323	1.489631896	190.850204	8.214977	8	-0.9633	101.16394	49.541137	0.144901	-0.084272	0.091801	-0.048281	2454.324255	0.078641
2302599.258	737694.8016	20.808154	-156.716268	0	0.39	0.98	2659.09774	7070800.791	1.492003455	194.526504	6.862721	9	1.110965	103.198768	49.541137	0.144901	-0.084272	0.091801	-0.048281	2454.324255	0.073225
2304749.258	738919.8016	20.827408	-156.704212	0	0.36	0.98	4163.626382	17335784.65	1.489631896	182	4.615312	3	0.858652	207.329757	49.548576	-0.003091	-0.084272	0.128249	-0.078118	2455.061384	0.078641
2309924.258	735669.8016	20.874548	-156.734723	0	0.41	0.86	3555.776524	12643546.69	1.488642548	169.674499	0.382445	0	-0.050401	82.605918	49.551666	-0.126069	-0.084272	0.182326	-0.085507	2455.367603	0.0809
2309849.258	735694.8016	20.873867	-156.734493	0	0.41	0.95	3530.908881	12467317.53	1.487485772	171.420898	0.556762	0	0.083733	87.521095	49.551666	-0.126069	-0.084272	0.179404	-0.085507	2455.367603	0.083541
2315424.258	735944.8016	20.92417	-156.731334	0	0.46	1.04	3269.103503	10687037.71	1.486295563	177.851104	1.125489	0	-0.19955	255.775894	49.567073	-0.126069	-0.092744	0.188169	-0.036562	2456.894726	0.086258
2317549.258	735919.8016	20.943359	-156.731286	0	0.6	1.21	3294.050224	10850766.88	1.485766341	182.585403	0.64639	0	0.035142	243.620269	49.567073	-0.126069	-0.092744	0.203508	-0.036562	2456.894726	0.087466
2307999.258	735619.8016	20.857174	-156.735464	0	0.41	0.95	4721.018603	22288016.65	1.487485772	181.411605	0.962069	4	-0.108228	99.336486	49.568099	0.144901	-0.084272	0.179404	-0.06198	2456.996438	0.083541
2292799.258	762619.8016	20.716334	-156.478429	0	0.31	0.46	2968.100157	8809618.542	1.498258659	NA	1.718472	7	0.459439	213.932327	49.604206	-0.106007	0.077639	-0.073658	0.019067	2460.577253	0.058933
2306499.258	738619.8016	20.843247	-156.706853	0	0.36	0.98	2499.932278	6249661.395	1.489631896	185.183898	5.671679	7	-0.853637	178.252502	49.612598	-0.003091	-0.004278	0.128249	-0.076216	2461.40988	0.078641
2317449.258	725944.8016	20.943705	-156.82717	1	0.67	1.37	7045.543822	49639687.75	1.48099684	182.169906	1.416723	0	0.232767	100.163146	49.624065	-0.126069	-0.092744	0.037995	-0.061077	2462.547827	0.09835
2306324.258	740744.8016	20.841392	-156.686469	0	0.36	0.86	2713.069855	7360748.038	1.492003455	184.022796	0.657478	1	-0.12572	198.374114	49.675491	-0.09206	-0.029949	0.133987	-0.047127	2467.654406	0.073225
2306399.258	740544.8016	20.842096	-156.688379	1	0.36	0.99	2766.973917	7656144.657	1.489631896	177.102203	1.379952	2	0.123542	195.670394	49.688217	-0.09206	-0.029949	0.133987	-0.047127	2468.918909	0.078641
2306424.258	740544.8016	20.842321	-156.688376	1	0.36	0.99	2747.133452	7546742.203	1.489631896	177.102203	1.314424	3	-0.159261	214.972885	49.688217	-0.09206	-0.029949	0.133987	-0.047127	2468.918909	0.078641
2275924.258	771744.8016	20.562704	-156.393479	0	0.85	1.75	2152.54141	4633434.522	1.494454942	NA	2.239494	4	-0.305075	175.266326	49.695411	-0.38081	0.118779	-0.02683	0.07596	2469.633874	0.067625
2275899.258	771744.8016	20.562478	-156.393483	0	0.85	1.75	2177.540905	4741684.393	1.494454942	NA	3.893187	4	0.580175	180.339813	49.695411	-0.38081	0.118779	-0.02683	0.07596	2469.633874	0.067625
2275924.258	771719.8016	20.562708	-156.393719	0	0.85	1.75	2152.526754	4633371.427	1.494454942	NA	2.483145	5	-0.246429	188.864807	49.695411	-0.38081	0.118779	-0.02683	0.07596	2469.633874	0.067625
2307449.258	739394.8016	20.851724	-156.69928	0	0.36	0.86	2975.321947	8852540.688	1.492003455	176.051696	1.996007	9	-0.278808	270	49.708705	-0.003091	-0.004278	0.128249	-0.076216	2470.955353	0.073225
2307474.258	739394.8016	20.85195	-156.699276	0	0.36	0.86	2958.679794	8753786.123	1.495199011	176.051696	2.895367	10	-0.595542	221.199661	49.708705	-0.003091	-0.004278	0.091801	-0.076216	2470.955353	0.065925
2315424.258	735619.8016	20.924211	-156.734457	0	0.46	1.04	4731.53091	22387384.75	1.486295563	184.974594	0.934465	2	-0.172576	77.875061	49.712253	0.144901	-0.084272	0.182326	-0.085507	2471.308098	0.086258
2301174.258	735619.8016	20.795552	-156.736385	0	0.46	0.95	4726.211559	22337075.7	1.487485772	184.974594	0.980016	3	-0.159437	99.163986	49.712253	0.144901	-0.084272	0.182326	-0.06198	2471.308098	0.083541
2315349.258	735344.8016	20.923569	-156.73711	0	0.46	1.04	4803.611306	23074681.58	1.486295563	172.135299	1.163687	0	-0.181467	286.367279	49.716278	0.144901	-0.084272	0.182326	-0.075627	2471.708298	0.086258
2315449.258	735344.8016	20.924472	-156.737097	0	0.46	1.04	4804.448076	23082721.31	1.486295563	172.135299	1.136749	0	-0.078396	296.745819	49.716278	0.144901	-0.084272	0.182326	-0.075627	2471.708298	0.086258
2300099.258	736269.8016	20.785764	-156.730289	0	0.46	0.86	2954.057639	8726456.535	1.488642548	165.282302	3.073985	7	0.004166	316.799285	49.721256	-0.126069	-0.084272	0.128249	-0.076216	2472.203298	0.0809
2302099.258	736269.8016	20.803822	-156.730019	0	0.46	0.86	2957.348498	8745910.139	1.488642548	165.282302	2.188507	7	0.305722	270	49.721256	-0.126069	-0.084272	0.128249	-0.076216	2472.203298	0.0809
2302149.258	736294.8016	20.80427	-156.729772	0	0.46	0.86	2929.263332	8580583.668	1.488642548	165.651	3.008798	5	-0.651326	310.349334	49.721256	-0.126069	-0.084272	0.128249	-0.036562	2472.203298	0.0809
2300774.258	738769.8016	20.791539	-156.706195	0	0.39	0.99	4136.069638	17107072.05	1.495199011	194.668396	3.526791	15	-0.296262	342.940368	49.727252	-0.003091	-0.004278	0.128249	-0.069977	2472.799591	0.065925
2304624.258	738769.8016	20.826299	-156.705669	0	0.36	0.98	4122.004307	16990919.51	1.495199011	194.668396	4.300738	22	0.713007	342.529907	49.727252	-0.003091	-0.004278	0.128249	-0.078118	2472.799591	0.065925
2311074.258	726819.8016	20.886036	-156.819592	0	0.56	1.15	6788.903957	46089216.94	1.483301673	178.506698	0.555813	1	-0.058125	76.977989	49.736118	-0.126069	-0.092744	0.037995	-0.061077	2473.681434	0.093091
2315024.258	726819.8016	20.921701	-156.819077	0	0.56	1.15	6804.974678	46307680.37	1.483301673	178.506698	1.134917	1	0.106567	38.796115	49.736118	-0.126069	-0.092744	0.037995	-0.061077	2473.681434	0.093091
2305374.258	739144.8016	20.833022	-156.701965	0	0.36	0.99	4224.949823	17850201.01	1.489631896	181.547393	5.759202	96	0.569104	87.163444	49.747955	-0.003091	-0.084272	0.151331	-0.069977	2474.859027	0.078641
2299699.258	739119.8016	20.781789	-156.702982	0	0.39	0.99	4225.707113	17856600.6	1.489631896	189.405899	3.220705	71	0.506965	314.032012	49.747955	-0.003091	-0.004278	0.128249	-0.078118	2474.859027	0.078641
2306124.258	735169.8016	20.840302	-156.740039	0	0.41	0.95	4055.793549	16449461.31	1.487485772	161.252197	0.473846	0	0.038815	280.294128	49.761291	-0.126069	-0.084272	0.131611	-0.075627	2476.186082	0.083541
2301774.258	735194.8016	20.801024	-156.740385	0	0.46	0.95	4030.909594	16248232.16	1.487485772	167.413192	0.22727	0	-0.012596	349.63977	49.761291	-0.126069	-0.084272	0.093076	-0.075627	2476.186082	0.083541
2307974.258	735319.8016	20.856986	-156.738349	0	0.41	0.86	3906.512042	15260836.33	1.488642548	173.044692	0.707219	0	-0.024274	325.919433	49.762237	-0.126069	-0.084272	0.131611	-0.06198	2476.280231	0.0809
2307999.258	735344.8016	20.857209	-156.738105	0	0.41	0.86	3881.637177	15067107.17	1.488642548	183.407699	0.842367	0	-0.173132	310.955871	49.762237	-0.126069	-0.084272	0.189195	-0.075627	2476.280231	0.0809
2306224.258	740819.8016	20.84048	-156.685762	0	0.36	0.86	2757.511339	7603868.785	1.492003455	168.238693	0.388078	0	-0.103938	139.551361	49.765914	-0.09206	-0.029949	0.133987	-0.047127	2476.646196	0.073225
2306199.258	740819.8016	20.840254	-156.685766	0	0.36	0.86	2778.94696	7722546.206	1.492003455	168.238693	0.350422	0	-0.048928	90	49.765914	-0.09206	-0.029949	0.133987	-0.047127	2476.646196	0.073225
2306174.258	740844.8016	20.840025	-156.685529	0	0.36	0.86	2786.615318	7765224.931	1.492003455	187.0457	0.597127	0	0.083377	90	49.765914	-0.09206	-0.029949	0.133987	-0.047127	2476.646196	0.073225
2306199.258	740844.8016	20.840251	-156.685525	0	0.36	0.86	2766.214762	7651944.11	1.492003455	189.954605	0.597127	0	0.083377	90	49.765914	-0.09206	-0.029949	0.133987	-0.047127	2476.646196	0.073225
2317924.258	726769.8016	20.947892	-156.819178	0	0.68	1.36	6584.426938	43354678.1	1.483301673	191.815505	1.783774	8	-0.435404	161.502136	49.786682	-0.126069	-0.092744	0.037995	-0.061077	2478.713705	0.093091
2316099.258	726769.8016	20.931414	-156.819417	1	0.68	1.36	6565.290348	43103037.35	1.483301673	191.815505	3.43623	9	0.357239	155.715377	49.786682	-0.126069	-0.092744	0.037995	-0.061077	2478.713705	0.093091
2275899.258	771769.8016	20.562475	-156.393243	0	0.85	1.75	2177.842394	4742997.493	1.494454942	NA	3.615182	3	0.469679	180.366027	49.797058	-0.38081	0.118779	-0.02683	0.07596	2479.746985	0.067625
2308049.258	735219.8016	20.857676	-156.739299	0	0.41	0.86	4006.027083	16048252.99	1.488642548	167.413192	0.399877	0	-0.074161	354.133605	49.801643	-0.126069	-0.084272	0.093076	-0.075627	2480.203645	0.0809
2306149.258	735244.8016	20.840518	-156.739315	0	0.41	0.95	3981.146044	15849523.82	1.487485772	168.416595	0.611325	0	-0.017583	32.434947	49.801643	-0.126069	-0.084272	0.131611	-0.075627	2480.203645	0.083541
2295499.258	761194.8016	20.740907	-156.491699	0	0.26	0.31	3310.384245	10958643.85	1.498258659	NA	5.233443	85	-0.487725	277.413146	49.84613	-0.106007	0.077639	-0.084643	-0.028636	2484.636676	0.058933
2295524.258	761194.8016	20.741133	-156.491696	0	0.26	0.31	3304.144822	10917373	1.498258659	NA	4.421978	89	-1.32817	211.223403	49.84613	-0.106007	0.077639	-0.084643	-0.028636	2484.636676	0.058933
2311299.258	727519.8016	20.887982	-156.812838	0	0.56	1.15	3645.939648	13292875.92	1.479948784	171.868194	1.984466	0	-0.397416	39.394073	49.849834	0.084816	-0.102759	0.088273	-0.028954	2485.00595	0.100741
2311324.258	727519.8016	20.888208	-156.812834	0	0.56	1.15	3661.303935	13405146.5	1.479948784	171.868194	2.152091	0	0.060716	35.929843	49.849834	0.084816	-0.102759	0.088273	-0.028954	2485.00595	0.100741
2317424.258	725919.8016	20.943482	-156.827413	1	0.67	1.37	7010.458162	49146523.64	1.48099684	185.715698	1.067953	0	-0.161622	110.13198	49.851974	-0.126069	-0.092744	0.037995	-0.061077	2485.219312	0.09835
2315424.258	735869.8016	20.92418	-156.732055	0	0.46	1.04	3345.639934	11193306.57	1.486295563	172	0.400675	0	0.097489	250.549575	49.85688	-0.126069	-0.092744	0.179404	-0.036562	2485.708483	0.086258
2317399.258	735894.8016	20.942008	-156.731546	0	0.6	1.21	3320.704353	11027077.4	1.485766341	179.877197	0.666722	0	-0.057595	248.25534	49.85688	-0.126069	-0.092744	0.203508	-0.036562	2485.708483	0.087466
2309249.258	731294.8016	20.869005	-156.776841	0	0.59	1.15	5355.944334	28686139.71	1.47738849	183.346893	6.088175	5	1.182063	123.562011	49.863838	0.144901	-0.084272	0.133146	-0.063183	2486.40234	0.106581
2309274.258	731294.8016	20.86923	-156.776838	0	0.59	1.02	5366.550618	28799865.54	1.47738849	183.346893	5.259165	10	0.450269	113.825241	49.863838	0.144901	-0.084272	0.109539	-0.063183	2486.40234	0.106581
2315299.258	735744.8016	20.923067	-156.733273	0	0.46	1.04	4839.234062	23418186.31	1.486295563	174.539398	1.612394	2	-0.225192	270	49.88298	0.144901	-0.084272	0.179404	-0.06198	2488.311694	0.086258
2301074.258	735719.8016	20.794637	-156.735438	0	0.46	0.95	4871.691709	23733380.11	1.487485772	176.494003	1.178309	1	0.228931	223.97113	49.88298	0.144901	-0.084272	0.179404	-0.06198	2488.311694	0.083541
2315424.258	735744.8016	20.924196	-156.733256	0	0.46	1.04	4830.103756	23329902.29	1.486295563	182.022598	1.612394	2	-0.225192	270	49.88298	0.144901	-0.084272	0.179404	-0.06198	2488.311694	0.086258
2315424.258	735794.8016	20.924189	-156.732776	0	0.46	1.04	3420.452317	11699494.05	1.486295563	175.076095	0.485798	0	0.031261	66.696655	49.891937	-0.126069	-0.084272	0.093076	-0.075627	2489.205378	0.086258
2307999.258	735769.8016	20.857155	-156.734023	0	0.41	0.95	3445.391591	11870723.22	1.487485772	176.087997	0.847249	0	-0.14789	77.550064	49.891937	-0.126069	-0.084272	0.179404	-0.06198	2489.205378	0.083541
2303349.258	738119.8016	20.814871	-156.712085	0	0.39	0.86	6604.251284	43616135.02	1.492003455	194.211502	0.608588	92	0.067944	292.509063	49.908744	0.144901	-0.084272	0.128249	-0.076216	2490.882728	0.073225
2303324.258	738119.8016	20.814646	-156.712089	0	0.39	0.86	6623.861221	43875537.48	1.492003455	194.211502	7.220154	103	1.121023	180.359985	49.908744	0.144901	-0.084272	0.151331	-0.076216	2490.882728	0.073225
2301649.258	735294.8016	20.799882	-156.739441	0	0.46	0.95	3950.22411	15604270.52	1.487485772	181.531204	1.275139	2	0.031394	225.972793	49.942249	-0.126069	-0.084272	0.093076	-0.06198	2494.228235	0.083541
2305599.258	740394.8016	20.834892	-156.68993	0	0.36	0.99	3117.346904	9717851.72	1.489631896	179.248992	0.522416	12	0.150424	11.607224	49.948612	-0.09206	-0.029949	0.133987	-0.047127	2494.863841	0.078641
2306049.258	740369.8016	20.838958	-156.690108	0	0.36	0.99	3132.067621	9809847.583	1.492003455	191.163894	1.937133	10	0.347266	293.528594	49.948612	-0.09206	-0.029949	0.133987	-0.047127	2494.863841	0.073225
2305599.258	740369.8016	20.834896	-156.69017	0	0.36	0.99	3152.261099	9936750.036	1.489631896	191.163894	1.751724	12	0.516079	220.234237	49.948612	-0.09206	-0.029949	0.133987	-0.047127	2494.863841	0.078641
2300799.258	735844.8016	20.792138	-156.734275	0	0.46	0.86	3381.744009	11436192.54	1.488642548	169.219894	0.735806	0	-0.125077	233.892288	49.954803	-0.126069	-0.084272	0.093076	-0.06198	2495.482343	0.0809
2300874.258	735819.8016	20.792818	-156.734505	0	0.46	0.86	3406.599728	11604921.71	1.488642548	189.731292	0.338392	0	-0.03679	215.105331	49.954803	-0.126069	-0.084272	0.093076	-0.075627	2495.482343	0.0809
2306274.258	740969.8016	20.840912	-156.684315	0	0.36	0.86	2628.169165	6907273.16	1.495199011	174	0.709286	0	-0.072724	188.86856	49.96804	-0.09206	-0.029949	0.133987	-0.047127	2496.805021	0.065925
2306249.258	740969.8016	20.840686	-156.684318	0	0.36	0.86	2645.605875	6999230.446	1.495199011	174	0.955312	0	0.156306	187.09288	49.96804	-0.09206	-0.029949	0.133987	-0.047127	2496.805021	0.065925
2300949.258	735794.8016	20.793499	-156.734735	0	0.46	0.86	3731.508633	13924156.68	1.488642548	172.380599	0.646311	0	-0.090245	270	49.972831	-0.126069	-0.084272	0.093076	-0.06198	2497.283838	0.0809
2300974.258	735794.8016	20.793725	-156.734732	0	0.46	0.86	3741.805751	14001110.28	1.488642548	172.380599	0.65719	0	-0.076298	278.405273	49.972831	-0.126069	-0.084272	0.093076	-0.06198	2497.283838	0.0809
2303074.258	738144.8016	20.812385	-156.711883	0	0.39	0.98	6530.002434	42640931.79	1.492003455	181.312698	1.105225	88	-0.154337	270	49.977409	0.144901	-0.084272	0.128249	-0.076216	2497.74141	0.073225
2303099.258	738144.8016	20.812611	-156.711879	0	0.39	0.98	6510.493786	42386529.34	1.492003455	181.312698	7.937831	94	1.029832	346.952453	49.977409	0.144901	-0.004278	0.091801	-0.076216	2497.74141	0.073225
2303024.258	738144.8016	20.811934	-156.711889	0	0.39	0.99	6569.131351	43153486.71	1.489631896	196.047302	0.936705	0	-0.165324	264.198791	49.977409	0.144901	-0.084272	0.151331	-0.076216	2497.74141	0.078641
2303049.258	738144.8016	20.812159	-156.711886	0	0.39	0.98	6549.5484	42896584.24	1.489631896	196.047302	1.105225	0	-0.154337	270	49.977409	0.144901	-0.084272	0.128249	-0.076216	2497.74141	0.078641
2301699.258	735244.8016	20.80034	-156.739915	0	0.46	0.95	4014.388576	16115315.64	1.487485772	181.923004	0.775533	3	0.243752	167.887634	49.994106	-0.126069	-0.084272	0.131611	-0.06198	2499.410635	0.083541
2309749.258	735719.8016	20.872961	-156.734266	0	0.41	0.95	3506.04312	12292338.36	1.487485772	171.420898	0.556261	0	-0.079711	89.51329	50.045539	-0.126069	-0.084272	0.182326	-0.085507	2504.555974	0.083541
2309474.258	735769.8016	20.870472	-156.733823	0	0.41	0.86	3456.317409	11946130.03	1.488642548	176.696701	0.004952	0	-0.000691	180	50.045539	-0.126069	-0.084272	0.179404	-0.06198	2504.555974	0.0809
2309449.258	735744.8016	20.870249	-156.734067	0	0.41	0.95	3481.179283	12118609.2	1.487485772	176.696701	0.004952	0	-0.000691	180	50.045539	-0.126069	-0.084272	0.179404	-0.085507	2504.555974	0.083541
2300924.258	735794.8016	20.793273	-156.734738	0	0.46	0.86	3431.457543	11774900.87	1.488642548	189.731292	0.21681	0	-0.015209	243.841659	50.045539	-0.126069	-0.084272	0.093076	-0.06198	2504.555974	0.0809
2310624.258	731219.8016	20.881429	-156.777379	0	0.56	1.02	5982.599195	35791493.13	1.479948784	185.010894	2.49993	3	-0.049965	45.463127	50.053848	0.144901	-0.084272	0.079665	-0.076163	2505.3877	0.100741
2317374.258	735894.8016	20.941782	-156.73155	0	0.6	1.21	3318.997746	11015746.04	1.485766341	182.585403	0.629561	0	-0.109734	246.899765	50.054897	-0.126069	-0.092744	0.203508	-0.036562	2505.492714	0.087466
2309499.258	735769.8016	20.870698	-156.73382	0	0.41	0.86	3785.451142	14329640.35	1.488642548	170.702194	0.386898	0	0.067001	294.705139	50.060001	-0.126069	-0.084272	0.179404	-0.085507	2506.0037	0.0809
2300999.258	735794.8016	20.79395	-156.734728	0	0.46	0.86	3752.241181	14079313.88	1.488642548	172.671707	0.664749	0	-0.106326	278.309021	50.060001	-0.126069	-0.092744	0.179404	-0.06198	2506.0037	0.0809
2291774.258	763069.8016	20.707018	-156.474264	0	0.26	0.38	2532.04409	6411247.274	1.498258659	NA	0.632906	1	0.088374	270	50.070873	-0.106007	0.077639	-0.073658	0.019067	2507.092323	0.058933
2291824.258	763069.8016	20.707469	-156.474257	0	0.26	0.38	2526.752262	6384476.994	1.498258659	NA	2.575777	8	0.447683	347.163177	50.070873	-0.106007	0.126818	-0.073658	0.019067	2507.092323	0.058933
2291799.258	763069.8016	20.707243	-156.474261	0	0.26	0.38	2529.27601	6397237.135	1.498258659	NA	0.632906	9	0.088374	270	50.070873	-0.106007	0.077639	-0.073658	0.019067	2507.092323	0.058933
2305924.258	738994.8016	20.838007	-156.70333	0	0.36	0.98	2858.238817	8169529.135	1.489631896	188.0065	4.25961	10	0.887446	72.484504	50.081462	0.144901	-0.084272	0.128249	-0.078118	2508.152836	0.078641
2302574.258	740419.8016	20.807578	-156.690106	0	0.39	0.99	3062.197079	9377050.951	1.489631896	165.030807	2.288854	7	0.380205	343.630554	50.085086	-0.09206	-0.029949	0.133987	-0.047127	2508.51584	0.078641
2313724.258	728044.8016	20.909813	-156.807475	0	0.56	1.15	5803.413438	33679607.53	1.479948784	175.956207	5.198592	16	0.759016	354.238464	50.099391	-0.126069	-0.092744	0.133146	-0.063183	2509.948979	0.100741
2313699.258	728044.8016	20.909587	-156.807479	0	0.56	1.15	5783.479675	33448637.15	1.479948784	175.956207	3.249301	20	-0.525878	4.395176	50.099391	-0.126069	-0.092744	0.133146	-0.063183	2509.948979	0.100741
2302524.258	735269.8016	20.807786	-156.739564	0	0.46	0.95	3956.266506	15652044.67	1.487485772	168.416595	0.664612	1	-0.135183	29.560035	50.114902	-0.126069	-0.084272	0.093076	-0.075627	2511.503402	0.083541
2307974.258	735294.8016	20.856989	-156.738589	0	0.41	0.86	3931.388495	15455815.5	1.488642548	173.044692	0.720204	1	-0.141488	326.6156	50.114902	-0.126069	-0.084272	0.131611	-0.06198	2511.503402	0.0809
2305974.258	734944.8016	20.838976	-156.74222	0	0.41	0.95	4279.810017	18316773.78	1.487485772	165	0.144873	0	0.024212	139.790237	50.11576	-0.126069	-0.084272	0.093076	-0.075627	2511.5894	0.083541
2306499.258	734919.8016	20.843719	-156.742389	1	0.41	0.95	4304.707069	18530502.95	1.487485772	170.601699	0.082047	0	0.01758	191.164459	50.11576	-0.126069	-0.084272	0.093076	-0.075627	2511.5894	0.083541
2302424.258	735144.8016	20.806899	-156.740777	0	0.46	0.95	4080.678924	16651940.48	1.487485772	161.252197	0.466601	0	-0.048004	267.681915	50.12297	-0.126069	-0.084272	0.093076	-0.075627	2512.312122	0.083541
2307424.258	735119.8016	20.852046	-156.740344	0	0.41	0.95	4105.565691	16855669.64	1.487485772	184.119094	0.270115	0	0.044767	252.99739	50.12297	-0.126069	-0.084272	0.093076	-0.075627	2512.312122	0.083541
2316249.258	724319.8016	20.933068	-156.842943	0	0.67	1.37	5128.002673	26296411.41	1.48099684	188.219802	1.749518	14	-0.195362	125.468849	50.127708	-0.318563	-0.102131	0.037995	-0.061077	2512.787109	0.09835
2306349.258	734894.8016	20.842368	-156.74265	0	0.41	0.95	4329.605307	18745482.11	1.487485772	170.601699	0.053382	0	0.000774	197.313232	50.142509	-0.126069	-0.084272	0.093076	-0.075627	2514.271209	0.083541
2312824.258	734869.8016	20.900832	-156.742016	0	0.46	1.04	4354.504711	18961711.28	1.486295563	175.175994	0.092108	0	0.013151	234.632064	50.142509	-0.126069	-0.084272	0.131611	-0.075627	2514.271209	0.086258
2307399.258	735119.8016	20.85182	-156.740347	0	0.41	0.95	4099.137172	16802925.55	1.487485772	162.061599	0.350619	0	0.056059	270.995819	50.159744	-0.126069	-0.084272	0.131611	-0.075627	2515.999918	0.083541
2302399.258	735144.8016	20.806673	-156.740781	0	0.46	0.95	4074.211137	16599196.39	1.487485772	179.296707	0.762934	0	-0.108455	275.598724	50.159744	-0.126069	-0.084272	0.131611	-0.075627	2515.999918	0.083541
2294124.258	762044.8016	20.728376	-156.483748	0	0.26	0.31	2785.549677	7759287.003	1.498258659	NA	1.571798	1	-0.192965	186.569061	50.170372	-0.106007	0.126818	-0.073658	0.019067	2517.066227	0.058933
2294099.258	762069.8016	20.728146	-156.483512	0	0.26	0.31	2771.047993	7678706.98	1.498258659	NA	1.135197	1	0.158524	180	50.170372	-0.106007	0.126818	-0.073658	0.019067	2517.066227	0.058933
2302299.258	734969.8016	20.805792	-156.742475	0	0.46	0.95	4254.914173	18104294.62	1.487485772	165	0.169528	0	0.010977	146.516448	50.183959	-0.126069	-0.084272	0.093076	-0.075627	2518.429741	0.083541
2302299.258	734994.8016	20.805789	-156.742235	0	0.46	0.95	4230.019558	17893065.46	1.487485772	174.822204	0.233161	0	0.049433	127.94564	50.183959	-0.126069	-0.084272	0.093076	-0.075627	2518.429741	0.083541
2307949.258	734844.8016	20.856821	-156.742914	0	0.41	0.86	4379.405261	19179190.44	1.488642548	175.175994	0.115351	0	0.006516	220.627792	50.193119	-0.126069	-0.084272	0.093076	-0.075627	2519.349195	0.0809
2307949.258	734819.8016	20.856824	-156.743155	0	0.41	0.86	4404.306938	19397919.6	1.488642548	179.847106	0.473754	0	0.080882	258.515686	50.193119	-0.126069	-0.084272	0.093076	-0.075627	2519.349195	0.0809
2315799.258	730169.8016	20.928285	-156.786781	0	0.68	1.36	4316.911085	18635721.32	1.47738849	189.636093	2.115288	7	-0.124804	202.352828	50.22356	0.144901	-0.084272	0.102216	-0.076163	2522.405979	0.106581
2316324.258	736419.8016	20.932235	-156.726647	0	0.6	1.21	3123.47126	9756072.712	1.485766341	170.339996	1.367614	1	-0.190991	180	50.233093	-0.126069	-0.092744	0.188169	-0.036562	2523.363632	0.087466
2319124.258	736394.8016	20.957518	-156.726506	0	0.6	1.21	3157.016258	9966751.653	1.485766341	170.339996	1.081432	1	0.185342	195.208969	50.233093	-0.126069	-0.092744	0.188169	-0.036562	2523.363632	0.087466
2319749.258	738094.8016	20.962942	-156.71008	0	0.42	0.99	6639.373715	44081283.33	1.485766341	194.211502	6.505867	74	0.804743	180.399917	50.264736	0.144901	-0.084272	0.151331	-0.076216	2526.543685	0.087466
2315424.258	735844.8016	20.924183	-156.732295	0	0.46	1.04	3370.576468	11360785.73	1.486295563	172	0.381586	0	-0.086336	278.06726	50.268169	-0.126069	-0.092744	0.179404	-0.06198	2526.888815	0.086258
2300849.258	735819.8016	20.792593	-156.734508	0	0.46	0.86	3395.513936	11529514.89	1.488642548	175.076095	0.474698	0	-0.080727	70.035003	50.268169	-0.126069	-0.084272	0.093076	-0.06198	2526.888815	0.0809
2292499.258	762769.8016	20.713605	-156.477034	0	0.31	0.46	2846.518429	8102667.167	1.498258659	NA	0.598987	3	0.102369	248.276947	50.275424	-0.106007	0.077639	-0.073658	0.019067	2527.618258	0.058933
2306174.258	740869.8016	20.840022	-156.685289	0	0.36	0.86	2769.500988	7670135.723	1.492003455	187.0457	0.597127	0	-0.083377	90	50.287025	-0.09206	-0.029949	0.133987	-0.047127	2528.784883	0.073225
2306149.258	740869.8016	20.839796	-156.685292	0	0.36	0.86	2786.658416	7765465.127	1.492003455	187.0457	0.692773	0	-0.032285	124.404525	50.287025	-0.09206	-0.029949	0.133987	-0.047127	2528.784883	0.073225
2316224.258	730019.8016	20.932141	-156.788166	0	0.68	1.36	4066.944799	16540040	1.47738849	168.500595	2.093942	1	-0.004334	45.005706	50.320236	0.144901	-0.084272	0.102216	-0.076163	2532.126151	0.106581
2306049.258	735069.8016	20.839637	-156.741009	0	0.41	0.95	4155.343303	17266877.97	1.487485772	172.818695	0.105173	0	0.01692	189.290557	50.341114	-0.126069	-0.084272	0.093076	-0.075627	2534.227759	0.083541
2306074.258	735094.8016	20.83986	-156.740766	0	0.41	0.95	4130.453826	17060648.81	1.487485772	184.119094	0.275453	0	-0.020382	249.678802	50.341114	-0.126069	-0.084272	0.093076	-0.075627	2534.227759	0.083541
2301999.258	735044.8016	20.803074	-156.741795	0	0.46	0.95	4180.2341	17474357.13	1.487485772	172.818695	0.104769	0	0.012007	189.326644	50.356109	-0.126069	-0.084272	0.093076	-0.075627	2535.737714	0.083541
2307024.258	735019.8016	20.848447	-156.741358	0	0.41	0.86	4205.126193	17683086.3	1.488642548	174.822204	0.217712	0	-0.013137	122.375724	50.356109	-0.126069	-0.084272	0.093076	-0.075627	2535.737714	0.0809
2299374.258	747719.8016	20.77773	-156.620468	1	0.31	0.33	3262.632263	10644769.28	1.494141539	176.253997	1.719439	20	0.444011	213.180862	50.38021	-0.09206	-0.029949	0.096767	-0.001981	2538.16556	0.068341
2299274.258	747744.8016	20.776823	-156.620242	0	0.31	0.33	3263.451376	10650114.88	1.494141539	190.696701	2.042711	11	0.375648	154.986618	50.38021	-0.09206	-0.029949	0.096767	-0.001981	2538.16556	0.068341
2292299.258	762844.8016	20.711789	-156.476345	0	0.31	0.46	2748.987426	7556931.868	1.498258659	NA	3.266392	20	0.485271	76.539848	50.387016	-0.106007	0.126818	-0.073658	0.019067	2538.851381	0.058933
2292349.258	762819.8016	20.712243	-156.476577	0	0.31	0.46	2778.3689	7719333.744	1.498258659	NA	0.114213	21	0.015947	270	50.387016	-0.106007	0.126818	-0.073658	0.019067	2538.851381	0.058933
2292374.258	762819.8016	20.712469	-156.476573	0	0.31	0.46	2780.934839	7733598.579	1.498258659	NA	0.177177	21	0.035985	321.715454	50.387016	-0.106007	0.126818	-0.073658	0.019067	2538.851381	0.058933
2292324.258	762844.8016	20.712014	-156.476341	0	0.31	0.46	2751.126443	7568696.705	1.498258659	NA	3.703214	22	0.517787	90	50.387016	-0.106007	0.126818	-0.073658	0.019067	2538.851381	0.058933
2292199.258	762894.8016	20.710879	-156.47588	0	0.31	0.46	2692.745461	7250878.118	1.498258659	NA	3.711006	38	0.577737	83.440475	50.44683	-0.106007	0.126818	-0.073658	0.019067	2544.882657	0.058933
2292224.258	762894.8016	20.711104	-156.475876	0	0.31	0.46	2694.001291	7257642.956	1.498258659	NA	5.923105	67	0.756911	64.695404	50.44683	-0.106007	0.126818	-0.073658	0.019067	2544.882657	0.058933
2307374.258	739444.8016	20.851041	-156.69881	0	0.36	0.86	2985.725514	8914556.845	1.492003455	175.007598	3.066934	7	-0.683571	214.476776	50.448284	-0.003091	-0.004278	0.128249	-0.076216	2545.029359	0.073225
2291724.258	763094.8016	20.706563	-156.474032	1	0.26	0.38	2513.508575	6317725.357	1.498258659	NA	0.340416	0	-0.073833	180.691787	50.448333	-0.106007	0.126818	-0.073658	0.019067	2545.034302	0.058933
2291699.258	763094.8016	20.706337	-156.474036	1	0.26	0.38	2515.349891	6326985.074	1.498258659	NA	0.586277	0	0.070483	192.244384	50.448333	-0.106007	0.126818	-0.073658	0.019067	2545.034302	0.058933
2292449.258	762794.8016	20.71315	-156.476802	0	0.31	0.46	2814.740715	7922765.293	1.498258659	NA	0.129834	0	0.037337	157.366775	50.44926	-0.106007	0.126818	-0.073658	0.019067	2545.127835	0.058933
2292474.258	762769.8016	20.713379	-156.477038	0	0.31	0.46	2842.912649	8082152.33	1.498258659	NA	0.641012	0	0.05931	249.766082	50.44926	-0.106007	0.077639	-0.073658	0.019067	2545.127835	0.058933
2292449.258	762769.8016	20.713153	-156.477042	0	0.31	0.46	2839.522406	8062887.494	1.498258659	NA	0.686511	0	0.110671	252.968185	50.44926	-0.106007	0.077639	-0.073658	0.019067	2545.127835	0.058933
2311324.258	727569.8016	20.888201	-156.812354	0	0.56	1.15	3698.276046	13677245.71	1.479948784	171.955902	1.806705	0	0.129606	22.819707	50.477516	0.084816	-0.102759	0.088273	-0.028954	2547.979622	0.100741
2311324.258	727594.8016	20.888198	-156.812114	0	0.56	1.15	3713.562021	13790542.88	1.479948784	175.964202	1.752546	0	0.307307	18.813343	50.477516	0.084816	-0.102759	0.088273	-0.028954	2547.979622	0.100741
2315449.258	735269.8016	20.924482	-156.737817	0	0.46	1.04	3985.79812	15886586.65	1.486295563	181.923004	0.695013	2	-0.027296	58.773845	50.495964	-0.126069	-0.084272	0.131611	-0.075627	2549.84238	0.086258
2292399.258	762819.8016	20.712695	-156.47657	0	0.31	0.46	2783.722942	7749113.418	1.498258659	NA	0.171816	20	-0.006571	324.040557	50.512256	-0.106007	0.126818	-0.073658	0.019067	2551.488006	0.058933
2306099.258	735119.8016	20.840082	-156.740522	0	0.41	0.95	4173.274051	17416216.3	1.487485772	166.203201	0.010963	4	0.00153	270	50.517425	-0.126069	-0.084272	0.131611	-0.075627	2552.010229	0.083541
2301849.258	735144.8016	20.801707	-156.740855	1	0.46	0.95	4143.81917	17171237.31	1.487485772	173.662796	1.556999	4	0.071162	125.23426	50.517425	-0.126069	-0.084272	0.131611	-0.075627	2552.010229	0.083541
2315449.258	735144.8016	20.924498	-156.739019	0	0.46	1.04	4148.783664	17212405.89	1.486295563	173.662796	1.435963	4	0.187114	93.717765	50.517425	-0.126069	-0.084272	0.131611	-0.075627	2552.010229	0.086258
2302374.258	735119.8016	20.80645	-156.741024	0	0.46	0.95	4178.35313	17458634.88	1.487485772	186.689697	0.010963	4	0.00153	270	50.517425	-0.126069	-0.084272	0.131611	-0.075627	2552.010229	0.083541
2302649.258	740494.8016	20.808245	-156.689376	0	0.39	0.99	3434.480164	11795654	1.489631896	184.136596	1.126234	10	0.169238	140.734939	50.523357	-0.09206	-0.029949	0.133987	-0.047127	2552.609603	0.078641
2302624.258	740469.8016	20.808023	-156.689619	0	0.39	0.99	3452.665056	11920895.99	1.489631896	185.177703	1.281227	13	0.359849	266.718048	50.523357	-0.09206	-0.029949	0.133987	-0.047127	2552.609603	0.078641
2306049.258	735094.8016	20.839634	-156.740769	0	0.41	0.95	4208.011866	17707363.86	1.487485772	186.689697	1.063575	6	0.139241	177.649032	50.526992	-0.126069	-0.084272	0.093076	-0.075627	2552.976921	0.083541
2309699.258	735744.8016	20.872507	-156.734033	0	0.41	0.86	3829.415153	14664420.41	1.488642548	166.549301	0.516113	0	-0.012901	301.783264	50.536937	-0.126069	-0.084272	0.182326	-0.085507	2553.982001	0.0809
2309674.258	735744.8016	20.872281	-156.734036	0	0.41	0.86	3818.699624	14582466.82	1.488642548	166.549301	0.431417	1	-0.085617	296.876983	50.536937	-0.126069	-0.092744	0.182326	-0.085507	2553.982001	0.0809
2309774.258	735719.8016	20.873187	-156.734263	0	0.41	0.86	3851.985629	14837793.29	1.488642548	180.803802	0.46409	0	-0.003566	33.751396	50.536937	-0.126069	-0.084272	0.182326	-0.085507	2553.982001	0.0809
2316224.258	724344.8016	20.932839	-156.842706	0	0.67	1.37	5120.140249	26215836.17	1.48099684	188.225494	1.216042	8	-0.271464	256.652679	50.582199	-0.318563	-0.102131	0.037995	-0.061077	2558.558856	0.09835
2315449.258	735194.8016	20.924491	-156.738538	0	0.46	1.04	4076.17372	16615192.2	1.486295563	196.533798	1.042465	2	0.219357	90.80281	50.592712	-0.126069	-0.084272	0.131611	-0.06198	2559.622508	0.086258
2306074.258	740394.8016	20.839181	-156.689864	0	0.36	0.99	3097.127583	9592199.265	1.489631896	165.030807	0.623004	8	-0.185364	325.223754	50.596115	-0.09206	-0.029949	0.133987	-0.047127	2559.966853	0.078641
2292424.258	762794.8016	20.712924	-156.476806	0	0.31	0.46	2811.538806	7904750.458	1.498258659	NA	0.12896	0	-0.037014	201.68312	50.596427	-0.106007	0.077639	-0.073658	0.019067	2559.998425	0.058933
2306099.258	740894.8016	20.839342	-156.685059	0	0.36	0.86	2801.08623	7846084.068	1.492003455	188.169799	0.735039	0	0.181693	137.103042	50.606353	-0.09206	-0.029949	0.133987	-0.047127	2561.002964	0.073225
2306124.258	740869.8016	20.839571	-156.685296	0	0.36	0.86	2803.112734	7857441	1.492003455	190.8255	0.651282	0	-0.120208	126.943847	50.606353	-0.09206	-0.029949	0.133987	-0.047127	2561.002964	0.073225
2307949.258	734769.8016	20.85683	-156.743635	0	0.41	0.86	4454.113596	19839127.93	1.495199011	172.075897	0.355892	0	0.059283	261.297241	50.607299	-0.126069	-0.084272	0.071098	-0.075627	2561.098712	0.065925
2307949.258	734794.8016	20.856827	-156.743395	0	0.41	0.86	4429.209722	19617898.76	1.488642548	179.847106	0.470075	0	-0.057427	260.985565	50.607299	-0.126069	-0.084272	0.093076	-0.075627	2561.098712	0.0809
2315424.258	735719.8016	20.924199	-156.733496	0	0.46	1.04	4890.419014	23916198.13	1.486295563	179.828796	1.185064	0	0.247557	223.073577	50.61145	0.144901	-0.084272	0.182326	-0.085507	2561.518871	0.086258
2296074.258	760919.8016	20.746136	-156.494253	0	0.26	0.31	3412.83648	11647452.84	1.498258659	NA	6.621046	14	-1.454696	130.973022	50.667869	-0.106007	0.077639	-0.084643	-0.028636	2567.232949	0.058933
2296049.258	760944.8016	20.745907	-156.494017	0	0.26	0.31	3397.321955	11541796.47	1.498258659	NA	5.160473	15	0.918749	157.700775	50.667869	-0.106007	0.077639	-0.084643	-0.028636	2567.232949	0.058933
2316024.258	726769.8016	20.930737	-156.819426	1	0.68	1.36	6413.650399	41134911.44	1.483301673	193.384994	5.180325	71	0.763463	198.287368	50.66933	-0.126069	-0.092744	0.037995	-0.061077	2567.381003	0.093091
2301399.258	745844.8016	20.79626	-156.638183	0	0.31	0.33	2087.872536	4359211.727	1.493586929	175.674102	10.434382	111	2.102443	106.278617	50.692104	-0.09206	-0.029949	0.096767	-0.001981	2569.689408	0.069608
2302449.258	735169.8016	20.807121	-156.740534	0	0.46	0.95	4109.755437	16890089.75	1.487485772	195.646804	0.922021	4	-0.170229	90.33348	50.724685	-0.126069	-0.084272	0.131611	-0.06198	2572.993668	0.083541
2299399.258	738744.8016	20.779128	-156.706623	0	0.39	0.99	4142.731182	17162221.65	1.489631896	194.668396	4.583283	1	0.476225	343.642547	50.726455	-0.003091	-0.084272	0.128249	-0.069977	2573.173237	0.078641
2304624.258	741794.8016	20.825908	-156.67662	0	0.36	0.86	3001.137097	9006823.875	1.492003455	169.904098	5.766246	166	0.776821	7.143365	50.730697	-0.09206	-0.029949	0.110702	-0.047127	2573.603618	0.073225
2292524.258	762744.8016	20.713834	-156.47727	0	0.31	0.46	2875.031166	8265804.205	1.498258659	NA	0.379049	1	-0.074278	316.18283	50.741397	-0.106007	0.077639	-0.073658	0.019067	2574.68937	0.058933
2292549.258	762719.8016	20.714063	-156.477507	0	0.31	0.46	2903.694413	8431441.244	1.498258659	NA	0.001984	14	-0.000277	0	50.743129	-0.106007	0.077639	-0.073658	0.019067	2574.865141	0.058933
2292574.258	762719.8016	20.714289	-156.477503	0	0.31	0.46	2907.869681	8455706.082	1.498258659	NA	3.324015	18	0.550886	11.967116	50.743129	-0.106007	0.077639	-0.073658	0.019067	2574.865141	0.058933
2294799.258	761594.8016	20.734532	-156.487965	0	0.26	0.31	3015.390231	9092578.245	1.498258659	NA	6.328844	127	-0.885909	359.393188	50.758403	-0.106007	0.126818	-0.084643	-0.028636	2576.415475	0.058933
2294824.258	761569.8016	20.734761	-156.488201	0	0.26	0.31	3035.169082	9212251.356	1.498258659	NA	13.592221	168	1.860684	16.480684	50.758403	-0.106007	0.126818	-0.084643	-0.028636	2576.415475	0.058933
2302574.258	737694.8016	20.807928	-156.716272	0	0.39	0.98	2666.432043	7109859.84	1.492003455	189.243896	7.180909	2	0.810086	102.59822	50.770561	0.144901	-0.084272	0.151331	-0.048281	2577.649864	0.073225
2309874.258	735694.8016	20.874093	-156.734489	0	0.41	0.86	3896.161361	15180073.35	1.488642548	179.004806	0.62337	1	0.106416	351.665344	50.782684	-0.126069	-0.084272	0.182326	-0.085507	2578.880994	0.0809
2309799.258	735719.8016	20.873413	-156.734259	0	0.41	0.86	3862.770623	14920996.89	1.488642548	179.004806	0.399713	0	-0.046995	15.121632	50.806671	-0.126069	-0.084272	0.182326	-0.085507	2581.317818	0.0809
2306374.258	740544.8016	20.84187	-156.688383	1	0.36	0.99	2786.897399	7766797.113	1.489631896	174	1.362432	2	-0.217691	192.782333	50.816802	-0.09206	-0.029949	0.133987	-0.047127	2582.347366	0.078641
2306349.258	740544.8016	20.841644	-156.688386	1	0.36	0.99	2806.90213	7878699.567	1.489631896	174	0.686742	2	0.058726	213.656494	50.816802	-0.09206	-0.029949	0.133987	-0.047127	2582.347366	0.078641
2306349.258	740519.8016	20.841647	-156.688626	1	0.36	0.99	2821.913434	7963195.429	1.489631896	185.503402	1.56776	1	0.270031	239.655288	50.816802	-0.09206	-0.029949	0.110702	-0.047127	2582.347366	0.078641
2306224.258	740969.8016	20.84046	-156.684322	0	0.36	0.86	2661.992922	7086206.317	1.492003455	187.970794	0.950198	1	-0.130819	183.895935	50.818706	-0.09206	-0.029949	0.133987	-0.047127	2582.54088	0.073225
2306199.258	740969.8016	20.840235	-156.684325	0	0.36	0.86	2678.513055	7174432.186	1.492003455	187.970794	0.037864	2	0.005286	270	50.818706	-0.09206	-0.029949	0.133987	-0.047127	2582.54088	0.073225
2306174.258	740969.8016	20.840009	-156.684328	0	0.36	0.86	2695.163827	7263908.054	1.492003455	190.0428	0.037864	1	0.005286	270	50.818706	-0.09206	-0.029949	0.133987	-0.047127	2582.54088	0.073225
2306149.258	740969.8016	20.839783	-156.684332	0	0.36	0.86	2711.942832	7354633.924	1.492003455	190.0428	0.518943	1	0.085534	177.987304	50.818706	-0.09206	-0.029949	0.133987	-0.047127	2582.54088	0.073225
2301649.258	735269.8016	20.799885	-156.739681	0	0.46	0.95	3982.043204	15856668.08	1.487485772	169.359802	0.728234	4	-0.144059	60.345729	50.82722	-0.126069	-0.084272	0.131611	-0.06198	2583.406293	0.083541
2301624.258	735294.8016	20.799657	-156.739445	0	0.46	0.95	3953.693096	15631689.1	1.487485772	195.453994	1.469476	4	-0.323136	232.911026	50.82722	-0.126069	-0.084272	0.131611	-0.06198	2583.406293	0.083541
2315449.258	735294.8016	20.924479	-156.737577	0	0.46	1.04	3957.316979	15660357.67	1.486295563	195.453994	1.002844	4	-0.234542	274.529998	50.82722	-0.126069	-0.084272	0.147855	-0.06198	2583.406293	0.086258
2292824.258	762594.8016	20.716563	-156.478665	0	0.31	0.46	2986.871619	8921402.068	1.498258659	NA	1.740509	19	-0.08146	290.493164	50.836326	-0.106007	0.077639	-0.073658	0.019067	2584.332041	0.058933
2317449.258	725994.8016	20.943698	-156.826689	1	0.67	1.37	7076.393087	50075339.12	1.48099684	169.070693	1.584764	0	0.255924	96.365753	50.850952	-0.126069	-0.092744	0.037995	-0.061077	2585.819319	0.09835
2299649.258	739069.8016	20.781344	-156.703469	0	0.39	0.99	4672.117812	21828684.85	1.489631896	188.143295	2.141402	97	0.538047	255.397262	50.870162	0.144901	-0.084272	0.151331	-0.078118	2587.773382	0.078641
2305099.258	739069.8016	20.830549	-156.702723	0	0.36	0.99	4653.582743	21655832.35	1.489631896	188.143295	2.46339	117	0.488452	282.201721	50.870162	0.144901	-0.084272	0.151331	-0.078118	2587.773382	0.078641
2307949.258	734744.8016	20.856833	-156.743875	0	0.41	0.86	4479.018541	20061607.09	1.495199011	172.075897	0.353523	0	-0.046889	264.332336	50.922565	-0.126069	-0.084272	0.071098	-0.075627	2593.107626	0.065925
2307949.258	734719.8016	20.856836	-156.744115	0	0.41	0.86	4503.924539	20285336.25	1.488642548	172.383407	0.448838	0	0.07239	272.442138	50.922565	-0.126069	-0.084272	0.093076	-0.075627	2593.107626	0.0809
2313599.258	728069.8016	20.908681	-156.807251	0	0.56	1.15	5719.501918	32712702.19	1.479948784	182.775497	6.771214	19	0.221542	146.051132	50.966266	-0.126069	-0.092744	0.102216	-0.076163	2597.56027	0.100741
2313624.258	728069.8016	20.908907	-156.807248	0	0.56	1.15	5739.222298	32938672.59	1.479948784	182.775497	4.18274	22	-0.997319	128.090164	50.966266	-0.126069	-0.084272	0.102216	-0.076163	2597.56027	0.100741
2309774.258	730544.8016	20.873838	-156.783976	0	0.59	1.02	4960.373158	24605301.87	1.47738849	196.283996	4.300745	26	-0.980781	329.912811	50.967147	0.144901	-0.084272	0.138363	-0.067387	2597.650073	0.106581
2304599.258	741819.8016	20.825679	-156.676383	0	0.36	0.86	2994.12255	8964769.844	1.495199011	169.904098	4.541182	169	0.562308	179.764236	50.967262	-0.09206	-0.029949	0.110702	-0.047127	2597.661796	0.065925
2291674.258	763094.8016	20.706111	-156.47404	1	0.26	0.38	2517.43814	6337494.789	1.498258659	NA	0.600705	0	-0.113051	197.488342	50.97285	-0.106007	0.077639	-0.073658	0.019067	2598.231437	0.058933
2305599.258	740519.8016	20.834876	-156.688729	0	0.36	0.99	3416.295271	11671073.38	1.489631896	184.136596	1.434326	3	0.126355	150.203491	50.982772	-0.09206	-0.029949	0.133987	-0.047127	2599.243041	0.078641
2305624.258	740519.8016	20.835102	-156.688726	0	0.36	0.99	3399.139815	11554151.48	1.489631896	184.136596	0.598325	7	-0.219361	172.759124	50.982772	-0.09206	-0.029949	0.133987	-0.047127	2599.243041	0.078641
2305624.258	740544.8016	20.835099	-156.688486	0	0.36	0.99	3380.954922	11430856.18	1.489631896	185.747802	1.751951	4	0.04522	121.816551	50.982772	-0.09206	-0.029949	0.133987	-0.047127	2599.243041	0.078641
2307999.258	735219.8016	20.857224	-156.739306	0	0.41	0.95	4043.086028	16346544.63	1.487485772	172.467697	1.085542	2	-0.195253	172.889007	51.015701	-0.126069	-0.084272	0.131611	-0.06198	2602.601749	0.083541
2307949.258	735219.8016	20.856773	-156.739312	1	0.41	0.95	4047.247609	16380213.21	1.487485772	172.467697	0.748571	4	0.084	138.164916	51.015701	-0.126069	-0.084272	0.131611	-0.06198	2602.601749	0.083541
2315449.258	735244.8016	20.924485	-156.738058	0	0.46	1.04	4018.424345	16147734.22	1.486295563	176.219192	1.006486	3	-0.313455	221.118576	51.015701	-0.126069	-0.084272	0.131611	-0.06198	2602.601749	0.086258
2310974.258	737169.8016	20.883836	-156.72017	0	0.36	0.98	3057.92103	9350881.026	1.492977563	187.8544	10.342804	14	1.802449	189.622436	51.016765	0.144901	-0.084272	0.172817	-0.036562	2602.710311	0.071
2299024.258	738419.8016	20.775784	-156.709794	0	0.39	0.99	2930.949917	8590467.416	1.489631896	171.246597	5.194766	5	-0.029373	45.159503	51.024787	-0.003091	-0.004278	0.128249	-0.076216	2603.528888	0.078641
2308799.258	738444.8016	20.864035	-156.708219	0	0.36	0.99	2917.493869	8511770.476	1.489631896	175.661102	4.729342	4	0.269479	64.676147	51.024787	-0.003091	-0.084272	0.151331	-0.076216	2603.528888	0.078641
2305574.258	740319.8016	20.834676	-156.690654	0	0.36	0.99	3222.11835	10382046.66	1.489631896	183.291	2.455962	26	0.650905	234.211227	51.033233	-0.09206	-0.029949	0.133987	-0.047127	2604.39087	0.078641
2305999.258	740319.8016	20.838513	-156.690595	0	0.36	0.99	3201.975048	10252644.21	1.489631896	183.291	3.260282	29	0.434418	287.842407	51.033233	-0.09206	-0.029949	0.133987	-0.047127	2604.39087	0.078641
2305599.258	740344.8016	20.834899	-156.69041	0	0.36	0.99	3187.185019	10158148.35	1.489631896	199.962203	0.146035	27	0.169	139.51358	51.033233	-0.09206	-0.029949	0.133987	-0.047127	2604.39087	0.078641
2316399.258	730144.8016	20.933705	-156.786942	0	0.68	1.36	4295.07766	18447692.11	1.47738849	189.636093	2.356101	6	-0.457859	199.962249	51.038722	0.144901	-0.084272	0.102216	-0.076163	2604.951143	0.106581
2315824.258	730144.8016	20.928513	-156.787018	0	0.68	1.36	4282.92441	18343441.5	1.47738849	189.636093	0.934024	6	-0.130426	270	51.038722	0.144901	-0.084272	0.102216	-0.076163	2604.951143	0.106581
2316374.258	730119.8016	20.933482	-156.787185	0	0.68	1.36	4248.960071	18053661.68	1.47738849	192.604507	0.605698	0	0.084574	270	51.038722	0.144901	-0.084272	0.102216	-0.076163	2604.951143	0.106581
2315824.258	730119.8016	20.928517	-156.787258	0	0.68	1.36	4236.969563	17951911.08	1.47738849	192.604507	0.783209	0	0.156905	229.540466	51.038722	0.144901	-0.084272	0.102216	-0.076163	2604.951143	0.106581
2307999.258	735544.8016	20.857183	-156.736184	0	0.41	0.86	4111.093317	16901088.26	1.488642548	187.748001	1.70349	4	0.351997	7.81535	51.083709	-0.126069	-0.084272	0.179404	-0.06198	2609.545325	0.0809
2299374.258	747794.8016	20.77772	-156.619748	1	0.31	0.33	3265.66319	10664556.07	1.49586293	190	2.357317	2	0.528834	134.882415	51.123092	-0.09206	-0.029949	0.096767	-0.001981	2613.570536	0.064408
2299274.258	747769.8016	20.77682	-156.620002	0	0.31	0.33	3264.461744	10656710.48	1.494141539	190.696701	2.065919	2	0.145078	155.286819	51.123092	-0.09206	-0.029949	0.096767	-0.001981	2613.570536	0.068341
2315224.258	736094.8016	20.922345	-156.72992	0	0.46	1.04	3579.369952	12811889.25	1.486295563	165.388107	0.220028	0	0.084195	134.971023	51.134239	-0.126069	-0.084272	0.128249	-0.076216	2614.710398	0.086258
2294074.258	762069.8016	20.727921	-156.483515	0	0.26	0.31	2779.870598	7727680.542	1.498258659	NA	1.135197	2	-0.158524	180	51.161148	-0.106007	0.126818	-0.073658	0.019067	2617.463065	0.058933
2294074.258	762094.8016	20.727917	-156.483276	0	0.26	0.31	2756.489213	7598232.781	1.498258659	NA	1.392255	6	-0.225814	205.622207	51.161148	-0.106007	0.126818	-0.073658	0.019067	2617.463065	0.058933
2294049.258	762094.8016	20.727692	-156.483279	0	0.26	0.31	2765.474718	7647850.416	1.498258659	NA	2.729853	9	0.228617	177.320343	51.161148	-0.106007	0.126818	-0.073658	0.019067	2617.463065	0.058933
2309074.258	738269.8016	20.866541	-156.709863	0	0.36	0.98	1846.117912	3408151.345	1.495199011	174.926193	8.070247	113	1.569092	307.077392	51.163806	-0.126069	-0.004278	0.091801	-0.076216	2617.735044	0.065925
2309024.258	738294.8016	20.866086	-156.709629	0	0.36	0.98	1825.706441	3333204.009	1.495199011	181.951705	12.818582	184	-0.715132	278.267364	51.163806	-0.126069	-0.004278	0.128249	-0.076216	2617.735044	0.065925
2315449.258	735319.8016	20.924475	-156.737337	0	0.46	1.04	4758.030046	22638849.92	1.486295563	175.419296	0.462692	0	0.09609	288.949493	51.16753	-0.126069	-0.084272	0.147855	-0.06198	2618.116126	0.086258
2298974.258	738394.8016	20.775336	-156.710041	0	0.39	0.99	2911.387834	8476179.12	1.489631896	175.163696	4.173401	6	0.863988	51.114135	51.172576	-0.003091	-0.004278	0.128249	-0.076216	2618.632534	0.078641
2306074.258	740894.8016	20.839116	-156.685063	0	0.36	0.86	2817.899916	7940559.937	1.492003455	178.774398	0.588704	0	-0.078609	156.16249	51.190792	-0.09206	-0.029949	0.133987	-0.047127	2620.497186	0.073225
2315424.258	736319.8016	20.924122	-156.727731	0	0.46	1.04	3256.441846	10604413.5	1.486295563	180.307296	0.729233	0	0.133441	285.621856	51.19524	-0.126069	-0.084272	0.128249	-0.036562	2620.952599	0.086258
2315224.258	736119.8016	20.922342	-156.72968	0	0.46	1.04	3534.478093	12492535.39	1.486295563	175.320999	0.509056	0	-0.037369	120.762268	51.209716	-0.126069	-0.084272	0.128249	-0.076216	2622.435013	0.086258
2313299.258	736144.8016	20.904959	-156.729701	0	0.46	1.04	3512.172035	12335352.4	1.486295563	179.358306	0.596558	0	0.119396	104.757698	51.209716	-0.126069	-0.092744	0.172817	-0.036562	2622.435013	0.086258
2313324.258	736144.8016	20.905184	-156.729698	0	0.46	1.04	3500.913353	12256394.31	1.486295563	179.358306	1.116441	1	-0.041532	132.432128	51.209716	-0.126069	-0.084272	0.151891	-0.076216	2622.435013	0.086258
2292749.258	762644.8016	20.715879	-156.478196	0	0.31	0.46	2955.697664	8736148.681	1.498258659	NA	1.929298	1	0.24762	185.176269	51.243579	-0.106007	0.077639	-0.073658	0.019067	2625.904389	0.058933
2292774.258	762619.8016	20.716108	-156.478432	0	0.31	0.46	2973.91698	8844182.204	1.498258659	NA	1.426999	3	-0.317797	182.203308	51.243579	-0.106007	0.077639	-0.073658	0.019067	2625.904389	0.058933
2302524.258	737694.8016	20.807477	-156.716279	0	0.39	0.98	2830.933425	8014184.057	1.489631896	181.9915	5.105297	43	1.378839	52.0414	51.253364	0.144901	-0.084272	0.151331	-0.076216	2626.907321	0.078641
2306049.258	740919.8016	20.838887	-156.684826	0	0.36	0.86	2816.549841	7932953.007	1.492003455	178.774398	0.361151	0	0.011387	189.720916	51.28392	-0.09206	-0.029949	0.133987	-0.047127	2630.040451	0.073225
2305724.258	739119.8016	20.836186	-156.702157	0	0.36	0.98	4208.526828	17711698.06	1.492003455	176.9216	3.938206	60	0.269913	304.619964	51.298614	-0.003091	-0.084272	0.151331	-0.069977	2631.547798	0.073225
2302174.258	734944.8016	20.804667	-156.742731	0	0.46	0.95	5201.578702	27056420.99	1.487485772	172.856704	0.210624	28	0.034888	77.97924	51.319778	0.144901	-0.084272	0.093076	-0.075627	2633.719614	0.083541
2302274.258	734919.8016	20.805573	-156.742958	0	0.46	0.95	5226.884573	27320322.34	1.487485772	186.669296	3.859457	23	0.539698	270	51.319778	0.144901	-0.084272	0.093076	-0.075627	2633.719614	0.083541
2302249.258	734919.8016	20.805347	-156.742961	0	0.46	0.95	5227.31122	27324782.59	1.487485772	186.669296	4.00515	23	0.604078	261.872283	51.319778	0.144901	-0.084272	0.131611	-0.075627	2633.719614	0.083541
2301599.258	735319.8016	20.799428	-156.739208	0	0.46	0.95	4744.573948	22510981.95	1.487485772	164.197006	0.36926	0	0.012111	294.010498	51.342422	-0.126069	-0.084272	0.147855	-0.06198	2636.044297	0.083541
2301574.258	735344.8016	20.799199	-156.738971	0	0.46	0.95	4710.071379	22184772.4	1.487485772	172.359298	0.346793	0	0.049107	25.980287	51.342422	-0.126069	-0.084272	0.189195	-0.06198	2636.044297	0.083541
2307949.258	734694.8016	20.85684	-156.744355	0	0.41	0.86	4528.831573	20510315.42	1.488642548	172.383407	0.461314	0	-0.090177	283.573303	51.352798	-0.126069	-0.084272	0.093076	-0.075627	2637.109862	0.0809
2305824.258	734669.8016	20.837657	-156.744881	0	0.41	0.86	4553.739626	20736544.58	1.488642548	193.658599	0.502743	0	0.050355	294.578765	51.352798	-0.126069	-0.084272	0.093076	-0.075627	2637.109862	0.0809
2307949.258	734669.8016	20.856843	-156.744595	0	0.41	0.86	4555.944023	20756625.94	1.488642548	193.658599	0.513498	0	0.097151	287.869598	51.352798	-0.126069	-0.084272	0.093076	-0.075627	2637.109862	0.0809
2304724.258	738894.8016	20.827186	-156.704455	0	0.36	0.98	4167.845276	17370934.24	1.492003455	182	3.942816	6	-0.853332	204.592437	51.365528	0.144901	-0.004278	0.128249	-0.076216	2638.417467	0.073225
2316474.258	736344.8016	20.933599	-156.727347	0	0.6	1.21	3223.278209	10389522.41	1.485766341	170.665496	0.224877	1	-0.031398	0	51.391483	-0.126069	-0.092744	0.203508	-0.036562	2641.084525	0.087466
2316174.258	736369.8016	20.930887	-156.727148	0	0.6	1.21	3190.161646	10177131.33	1.485766341	170.665496	1.069775	2	-0.185342	196.318695	51.391483	-0.126069	-0.092744	0.203508	-0.036562	2641.084525	0.087466
2313249.258	736094.8016	20.904514	-156.730189	0	0.46	1.04	3590.666932	12892889.02	1.486295563	171.858901	0.2067	0	-0.081474	221.208496	51.397281	-0.126069	-0.084272	0.128249	-0.076216	2641.680494	0.086258
2313224.258	736069.8016	20.904291	-156.730432	0	0.46	1.04	3612.968911	13053544.35	1.486295563	187.191894	0.291723	0	-0.040574	184.188034	51.397281	-0.126069	-0.084272	0.151891	-0.076216	2641.680494	0.086258
2313199.258	736069.8016	20.904065	-156.730436	0	0.46	1.04	3624.120782	13134251.44	1.486295563	187.191894	0.782597	0	0.095106	188.427459	51.397281	-0.126069	-0.084272	0.151891	-0.076216	2641.680494	0.086258
2313299.258	736119.8016	20.904962	-156.729942	0	0.46	1.04	3545.770993	12572491.93	1.486295563	165.388107	0.433713	0	-0.072141	126.893806	51.397418	-0.126069	-0.084272	0.151891	-0.076216	2641.694577	0.086258
2302349.258	735069.8016	20.806231	-156.741508	0	0.46	0.95	4243.20179	18004761.43	1.487485772	180.753601	1.604043	4	0.333198	241.762207	51.406818	-0.126069	-0.084272	0.093076	-0.075627	2642.660937	0.083541
2302349.258	735094.8016	20.806228	-156.741268	0	0.46	0.95	4213.345754	17752282.44	1.487485772	187.553604	1.073608	4	-0.11181	171.817184	51.406818	-0.126069	-0.084272	0.131611	-0.075627	2642.660937	0.083541
2301949.258	735094.8016	20.802616	-156.741321	0	0.46	0.95	4218.821046	17798451.02	1.487485772	187.553604	1.003501	4	0.149875	162.64537	51.406818	-0.126069	-0.084272	0.131611	-0.075627	2642.660937	0.083541
2315299.258	735719.8016	20.92307	-156.733513	0	0.46	1.04	4899.947158	24009482.15	1.486295563	167.811904	1.120595	0	-0.03517	219.419815	51.409652	0.144901	-0.084272	0.182326	-0.085507	2642.952319	0.086258
2312774.258	735719.8016	20.900273	-156.733856	0	0.46	1.04	4909.584113	24104016.16	1.486295563	167.811904	0.947874	0	0.178942	226.879776	51.409652	0.144901	-0.092744	0.182326	-0.085507	2642.952319	0.086258
2306299.258	740519.8016	20.841196	-156.688633	1	0.36	0.99	2861.948696	8190750.339	1.489631896	181.325607	1.531459	1	0.280037	263.069183	51.415832	-0.09206	-0.029949	0.133987	-0.047127	2643.58778	0.078641
2306324.258	740519.8016	20.841422	-156.68863	1	0.36	0.99	2841.891603	8076347.883	1.489631896	181.325607	1.753466	2	0.137429	243.149246	51.415832	-0.09206	-0.029949	0.133987	-0.047127	2643.58778	0.078641
2309949.258	735669.8016	20.874773	-156.734719	0	0.41	0.86	3940.634901	15528603.42	1.488642548	155.589599	0.863436	1	0.036676	25.132665	51.423797	-0.126069	-0.084272	0.182326	-0.085507	2644.406898	0.0809
2309899.258	735694.8016	20.874319	-156.734486	0	0.41	0.86	3907.144348	15265776.96	1.488642548	168.457504	0.697657	1	-0.16456	332.137664	51.423797	-0.126069	-0.084272	0.182326	-0.085507	2644.406898	0.0809
2312574.258	731244.8016	20.899032	-156.776879	0	0.56	1.02	6017.498258	36210285.29	1.479948784	171.983901	2.450827	0	0.040237	45.634986	51.441261	0.144901	-0.084272	0.079665	-0.076163	2646.203333	0.100741
2308824.258	735594.8016	20.864625	-156.735592	0	0.41	0.95	4060.738435	16489596.64	1.487485772	173.951202	1.478349	0	0.201018	86.654243	51.442443	-0.126069	-0.084272	0.189195	-0.06198	2646.324942	0.083541
2308849.258	735594.8016	20.864851	-156.735589	0	0.41	0.86	4060.704442	16489320.57	1.488642548	173.951202	1.399788	0	0.22651	89.179801	51.442443	-0.126069	-0.084272	0.189195	-0.06198	2646.324942	0.0809
2306024.258	740944.8016	20.838658	-156.684589	0	0.36	0.86	2815.509339	7927092.838	1.492003455	188.415298	0.298835	0	0.006298	131.122116	51.448219	-0.09206	-0.029949	0.133987	-0.047127	2646.919238	0.073225
2305999.258	740944.8016	20.838432	-156.684593	0	0.36	0.86	2832.664796	8023989.846	1.492003455	188.415298	0.827451	1	0.128352	157.746551	51.448219	-0.09206	-0.029949	0.133987	-0.047127	2646.919238	0.073225
2293874.258	762169.8016	20.726101	-156.482586	0	0.26	0.31	2765.74232	7649330.581	1.498258659	NA	3.374547	15	0.596176	320.569396	51.460975	-0.106007	0.126818	-0.073658	0.019067	2648.231948	0.058933
2293849.258	762194.8016	20.725872	-156.48235	0	0.26	0.31	2753.997178	7584500.456	1.498258659	NA	1.137962	39	-0.155154	183.772048	51.460975	-0.106007	0.126818	-0.073658	0.019067	2648.231948	0.058933
2306024.258	740344.8016	20.838736	-156.690352	0	0.36	0.99	3167.016876	10029995.89	1.489631896	191.163894	1.137103	20	-0.313793	264.395324	51.471527	-0.09206	-0.029949	0.149681	-0.047127	2649.318092	0.078641
2293824.258	762194.8016	20.725646	-156.482353	0	0.26	0.31	2765.025875	7645368.089	1.498258659	NA	2.383486	28	0.437512	118.43682	51.504306	-0.106007	0.126818	-0.073658	0.019067	2652.693537	0.058933
2300974.258	738994.8016	20.793316	-156.704008	0	0.39	0.99	4871.497332	23731486.26	1.489631896	182.305297	7.371758	255	1.154736	109.598236	51.521148	0.144901	-0.084272	0.151331	-0.078118	2654.428691	0.078641
2300999.258	738994.8016	20.793542	-156.704004	0	0.39	0.99	4852.693454	23548633.76	1.489631896	182.305297	4.612474	255	1.323464	75.201416	51.521148	0.144901	-0.084272	0.151331	-0.078118	2654.428691	0.078641
2300949.258	738969.8016	20.793094	-156.704251	0	0.39	0.98	4887.97641	23892313.38	1.489631896	182.854995	7.095006	255	1.531851	270.535003	51.521148	0.144901	-0.084272	0.128249	-0.078118	2654.428691	0.078641
2312874.258	734969.8016	20.901271	-156.741049	0	0.46	1.04	5176.390601	26795019.65	1.486295563	172.856704	1.700734	6	0.155432	357.098785	51.537834	0.144901	-0.084272	0.093076	-0.075627	2656.148333	0.086258
2296574.258	739094.8016	20.753577	-156.703649	0	0.41	0.99	4508.329812	20325037.69	1.489631896	174.720397	5.989634	41	1.042596	110.394447	51.545337	0.144901	-0.084272	0.151331	-0.078118	2656.921766	0.078641
2301224.258	735569.8016	20.79601	-156.736858	0	0.46	0.95	4085.82359	16693954.41	1.487485772	187.748001	0.861242	2	-0.09124	64.723602	51.548202	-0.126069	-0.092744	0.189195	-0.06198	2657.217129	0.083541
2307999.258	735569.8016	20.85718	-156.735944	0	0.41	0.86	4086.095732	16696178.33	1.488642548	187.748001	1.111328	3	0.035495	12.032857	51.548202	-0.126069	-0.092744	0.189195	-0.06198	2657.217129	0.0809
2299374.258	747694.8016	20.777733	-156.620708	1	0.31	0.33	3262.004551	10640673.69	1.494141539	176.253997	1.138304	27	-0.15361	235.774093	51.550361	-0.09206	-0.029949	0.096767	-0.001981	2657.439719	0.068341
2299274.258	747669.8016	20.776833	-156.620962	0	0.31	0.33	3261.568349	10637828.1	1.494141539	179.793197	1.955195	39	0.354854	273.134246	51.550361	-0.09206	-0.029949	0.096767	-0.001981	2657.439719	0.068341
2292899.258	762569.8016	20.717244	-156.478893	0	0.31	0.46	2974.414474	8847141.463	1.498258659	NA	5.212062	12	0.729755	270	51.559318	-0.106007	0.077639	-0.073658	0.019067	2658.363273	0.058933
2292924.258	762569.8016	20.717469	-156.47889	0	0.31	0.46	2959.134106	8756474.657	1.498258659	NA	4.761914	12	0.757772	266.877258	51.559318	-0.106007	0.077639	-0.073658	0.019067	2658.363273	0.058933
2292874.258	762594.8016	20.717014	-156.478657	0	0.31	0.46	2970.232218	8822279.429	1.498258659	NA	2.286511	13	-0.319426	270	51.559318	-0.106007	0.077639	-0.073658	0.019067	2658.363273	0.058933
2292849.258	762594.8016	20.716789	-156.478661	0	0.31	0.46	2981.499355	8889338.404	1.498258659	NA	2.155679	15	-0.435105	286.416809	51.559318	-0.106007	0.077639	-0.073658	0.019067	2658.363273	0.058933
2301599.258	735344.8016	20.799425	-156.738968	0	0.46	0.95	4696.744023	22059404.42	1.487485772	158.765106	0.408432	0	0.008948	40.24615	51.565624	-0.126069	-0.084272	0.189195	-0.06198	2659.013579	0.083541
2305124.258	739069.8016	20.830775	-156.70272	0	0.36	0.99	4635.108396	21484229.84	1.489631896	185.076797	1.912712	122	0.105009	285.799407	51.572669	0.144901	-0.084272	0.151331	-0.078118	2659.740188	0.078641
2292274.258	762869.8016	20.711559	-156.476108	0	0.31	0.46	2722.139752	7410044.829	1.498258659	NA	2.793058	98	0.104802	49.438526	51.575981	-0.106007	0.126818	-0.073658	0.019067	2660.081816	0.058933
2314424.258	735269.8016	20.915227	-156.737956	0	0.46	1.04	4854.457228	23565754.98	1.486295563	171.316894	1.203968	0	0.168326	273.620574	51.579078	-0.126069	-0.084272	0.131611	-0.06198	2660.401287	0.086258
2293524.258	762319.8016	20.722921	-156.481199	0	0.31	0.46	2801.207947	7846765.962	1.498258659	NA	0.8683	10	0.097019	10.865047	51.584251	-0.106007	0.126818	-0.073658	0.019067	2660.934951	0.058933
2293499.258	762344.8016	20.722691	-156.480963	0	0.31	0.46	2793.226978	7802116.951	1.498258659	NA	2.095681	15	0.236634	179.595504	51.584251	-0.106007	0.126818	-0.073658	0.019067	2660.934951	0.058933
2318949.258	736194.8016	20.955964	-156.728452	0	0.6	1.21	3433.89169	11791612.14	1.485766341	172.754104	0.541715	1	0.023583	113.254745	51.592773	-0.126069	-0.084272	0.151891	-0.076216	2661.814226	0.087466
2318924.258	736169.8016	20.955741	-156.728695	0	0.6	1.21	3467.384205	12022753.23	1.485766341	186.871398	1.252797	1	-0.16411	107.902709	51.592773	-0.126069	-0.092744	0.172817	-0.036562	2661.814226	0.087466
2315349.258	735294.8016	20.923576	-156.737591	0	0.46	1.04	4792.578583	22968809.47	1.486295563	175.419296	0.511425	0	-0.064792	269.99057	51.5932	-0.126069	-0.084272	0.179404	-0.06198	2661.858286	0.086258
2316249.258	730019.8016	20.932366	-156.788163	0	0.68	1.36	4078.362491	16633040.61	1.47738849	172.839706	2.072339	1	-0.40507	44.404853	51.599369	0.144901	-0.084272	0.102216	-0.076163	2662.494881	0.106581
2316274.258	730044.8016	20.932589	-156.787919	0	0.68	1.36	4112.06401	16909070.42	1.47738849	173.603805	1.052128	2	0.21201	14.064227	51.599369	0.144901	-0.084272	0.102216	-0.076163	2662.494881	0.106581
2314449.258	735269.8016	20.915453	-156.737953	0	0.46	1.04	4840.752732	23432887.01	1.486295563	172.153594	1.276033	0	0.177349	273.415771	51.613918	-0.126069	-0.092744	0.179404	-0.06198	2663.996531	0.086258
2315349.258	735269.8016	20.923579	-156.737831	0	0.46	1.04	4827.138804	23301269.03	1.486295563	172.153594	1.301799	0	0.179608	268.582489	51.613918	-0.126069	-0.084272	0.147855	-0.06198	2663.996531	0.086258
2301349.258	745794.8016	20.795815	-156.63867	0	0.31	0.33	2157.573536	4655123.563	1.493586929	185.813003	6.070901	56	0.884072	138.801406	51.620018	-0.09206	-0.029949	0.096767	-0.001981	2664.626258	0.069608
2315174.258	736244.8016	20.921875	-156.728485	0	0.46	1.04	2982.118878	8893033.003	1.486295563	165.282302	2.188507	9	-0.305722	270	51.632019	-0.126069	-0.092744	0.172817	-0.036562	2665.865386	0.086258
2315174.258	736219.8016	20.921878	-156.728726	0	0.46	1.04	3013.977949	9084063.077	1.486295563	173.702804	3.736447	17	0.684266	335.172332	51.632019	-0.126069	-0.084272	0.151891	-0.076216	2665.865386	0.086258
2315424.258	736244.8016	20.924132	-156.728451	0	0.46	1.04	2985.588151	8913736.607	1.486295563	175.254898	2.188507	15	-0.305722	270	51.632019	-0.126069	-0.084272	0.151891	-0.036562	2665.865386	0.086258
2300099.258	736244.8016	20.785767	-156.730529	0	0.46	0.95	2989.262486	8935690.21	1.487485772	175.254898	3.970533	15	0.163806	324.169281	51.632019	-0.126069	-0.084272	0.128249	-0.036562	2665.865386	0.083541
2304924.258	738969.8016	20.828982	-156.703708	1	0.36	0.98	2848.52413	8114089.719	1.492003455	184.105392	6.487805	24	0.704476	13.14955	51.639434	-0.003091	-0.084272	0.128249	-0.078118	2666.631144	0.073225
2305949.258	738994.8016	20.838233	-156.703327	0	0.36	0.86	2843.219769	8083898.655	1.492003455	187.630905	3.322	34	0.109113	67.282508	51.639434	-0.003091	-0.084272	0.151331	-0.078118	2666.631144	0.073225
2305999.258	740969.8016	20.838429	-156.684353	0	0.36	0.86	2814.484421	7921322.556	1.492003455	188.415298	0.977377	0	0.10786	161.300582	51.651882	-0.09206	-0.029949	0.133987	-0.047127	2667.916914	0.073225
2306274.258	740519.8016	20.84097	-156.688636	1	0.36	0.99	2882.083065	8306402.794	1.489631896	183.4944	1.234216	0	0.102695	261.387817	51.708103	-0.09206	-0.029949	0.133987	-0.047127	2673.727916	0.078641
2306999.258	738319.8016	20.8478	-156.709666	0	0.36	0.99	2886.969305	8334591.768	1.489631896	183.669006	5.323594	11	0.139547	29.854434	51.740795	-0.003091	-0.004278	0.128249	-0.076216	2677.109867	0.078641
2292624.258	762694.8016	20.714743	-156.477735	0	0.31	0.46	2941.092078	8650022.611	1.498258659	NA	2.171893	12	0.558142	74.70288	51.777584	-0.106007	0.077639	-0.073658	0.019067	2680.918205	0.058933
2307949.258	734619.8016	20.856849	-156.745076	0	0.41	0.86	4605.739275	21212834.27	1.488642548	179.932006	0.325529	0	0.04514	295.112548	51.800895	-0.126069	-0.084272	0.093076	-0.075627	2683.332723	0.0809
2307949.258	734644.8016	20.856846	-156.744835	0	0.41	0.86	4580.841092	20984105.11	1.488642548	193.658599	0.500535	0	-0.060058	282.470458	51.800895	-0.126069	-0.084272	0.093076	-0.075627	2683.332723	0.0809
2315474.258	730594.8016	20.925297	-156.78274	0	0.68	1.36	5029.451878	25295386.19	1.47738849	189.580596	7.684583	34	-1.723541	288.147338	51.81768	0.144901	-0.084272	0.102216	-0.076163	2685.071961	0.106581
2304174.258	740969.8016	20.821952	-156.684605	0	0.39	0.86	3938.563387	15512281.55	1.492003455	186.929992	3.139344	28	-0.487138	179.149658	51.832191	-0.09206	-0.029949	0.133987	-0.047127	2686.576024	0.073225
2304149.258	740969.8016	20.821726	-156.684608	0	0.39	0.86	3951.914487	15617628.11	1.492003455	186.929992	0.196682	30	-0.027462	90	51.832191	-0.09206	-0.029949	0.133987	-0.047127	2686.576024	0.073225
2304099.258	740969.8016	20.821275	-156.684615	0	0.39	0.86	3978.953535	15832071.23	1.492003455	198.4393	4.445218	38	0.615452	175.34111	51.832191	-0.09206	-0.029949	0.133987	-0.047127	2686.576024	0.073225
2304124.258	740969.8016	20.821501	-156.684612	0	0.39	0.86	3965.378251	15724224.67	1.492003455	198.4393	0.196682	41	-0.027462	90	51.832191	-0.09206	-0.029949	0.133987	-0.047127	2686.576024	0.073225
2315424.258	736269.8016	20.924128	-156.728211	0	0.46	1.04	3333.644984	11113188.88	1.486295563	167.036499	0.163484	0	-0.016867	135.330398	51.833007	-0.126069	-0.084272	0.128249	-0.036562	2686.660615	0.086258
2300024.258	736269.8016	20.785087	-156.730299	0	0.46	0.95	3322.904703	11041695.67	1.487485772	167.036499	0.176001	1	-0.024574	90	51.833007	-0.126069	-0.084272	0.128249	-0.036562	2686.660615	0.083541
2302024.258	736294.8016	20.803141	-156.729789	0	0.46	0.86	3289.651134	10821804.58	1.488642548	180.307296	0.730788	1	-0.102042	270	51.833007	-0.126069	-0.084272	0.128249	-0.036562	2686.660615	0.0809
2308374.258	735369.8016	20.860591	-156.737814	1	0.41	0.95	4675.58155	21861062.83	1.487485772	158.765106	0.499153	0	-0.111639	31.913877	51.844757	-0.126069	-0.084272	0.182326	-0.06198	2687.878828	0.083541
2308399.258	735369.8016	20.860817	-156.737811	1	0.41	0.95	4662.289659	21736944.86	1.487485772	158.765106	0.801915	0	0.062733	28.78222	51.844757	-0.126069	-0.084272	0.182326	-0.06198	2687.878828	0.083541
2320474.258	739069.8016	20.969362	-156.700608	0	0.42	0.99	4709.367246	22178139.86	1.485766341	177.392807	2.396399	44	0.462308	166.69934	51.882637	0.144901	-0.084272	0.151331	-0.078118	2691.808022	0.087466
2296599.258	739069.8016	20.753806	-156.703885	0	0.41	0.99	4690.712883	22002787.35	1.489631896	177.392807	0.992723	72	-0.13226	237.041122	51.882637	0.144901	-0.084272	0.151331	-0.078118	2691.808022	0.078641
2305549.258	740119.8016	20.834476	-156.692578	0	0.36	0.99	3481.929165	12123830.71	1.489631896	181.929794	1.518172	4	0.418286	322.57727	51.8843	-0.09206	-0.029949	0.133987	-0.047127	2691.980586	0.078641
2307899.258	734419.8016	20.856423	-156.747003	0	0.41	0.86	4804.962807	23087667.58	1.488642548	178.3031	0.348492	0	0.083143	326.606872	51.893535	-0.126069	-0.084272	0.093076	-0.075627	2692.938975	0.0809
2307924.258	734494.8016	20.856639	-156.74628	0	0.41	0.86	4730.246303	22375230.09	1.488642548	184.594894	0.413999	0	0.07356	9.934018	51.893535	-0.126069	-0.084272	0.093076	-0.075627	2692.938975	0.0809
2307924.258	734444.8016	20.856645	-156.74676	0	0.41	0.86	4780.056319	22848938.41	1.488642548	196.501495	0.368984	0	0.048494	3.273948	51.893535	-0.126069	-0.084272	0.093076	-0.075627	2692.938975	0.0809
2307924.258	734469.8016	20.856642	-156.74652	0	0.41	0.86	4755.150813	22611459.25	1.488642548	196.501495	0.411067	0	0.060263	2.938462	51.893535	-0.126069	-0.084272	0.093076	-0.075627	2692.938975	0.0809
2291624.258	763094.8016	20.70566	-156.474047	0	0.26	0.38	2522.352914	6362264.223	1.498258659	NA	1.072337	0	-0.213003	202.029541	51.896751	-0.106007	0.077639	-0.073658	0.019067	2693.272764	0.058933
2291599.258	763094.8016	20.705434	-156.474051	0	0.26	0.38	2525.178001	6376523.937	1.498258659	NA	1.619566	1	0.163457	201.707824	51.896751	-0.106007	0.077639	-0.073658	0.019067	2693.272764	0.058933
2301149.258	735644.8016	20.795324	-156.736148	0	0.46	0.95	3974.157759	15793929.89	1.487485772	176.169494	0.958289	1	-0.121756	12.927508	51.918899	-0.126069	-0.092744	0.182326	-0.085507	2695.572073	0.083541
2307999.258	735644.8016	20.85717	-156.735223	0	0.41	0.95	3985.345957	15882982.4	1.487485772	176.169494	0.727974	2	0.130172	5.433139	51.918899	-0.126069	-0.092744	0.182326	-0.085507	2695.572073	0.083541
2318999.258	736244.8016	20.956409	-156.727964	0	0.6	1.21	3367.020934	11336829.97	1.485766341	166.616699	0.238512	0	-0.051347	181.731307	51.940757	-0.126069	-0.092744	0.172817	-0.036562	2697.842238	0.087466
2320499.258	736219.8016	20.969955	-156.728	0	0.6	1.21	3389.539473	11488977.84	1.485766341	173.903701	0.777548	0	-0.135379	115.303512	51.940757	-0.126069	-0.084272	0.151891	-0.076216	2697.842238	0.087466
2318974.258	736219.8016	20.956186	-156.728208	0	0.6	1.21	3400.436891	11562971.05	1.485766341	173.903701	0.620563	0	-0.087771	99.175659	51.940757	-0.126069	-0.092744	0.172817	-0.036562	2697.842238	0.087466
2308424.258	738719.8016	20.860614	-156.705629	0	0.36	0.86	2491.931762	6209723.906	1.495199011	185.578094	4.196285	1	0.545661	183.901763	51.944904	-0.003091	-0.004278	0.128249	-0.078118	2698.273052	0.065925
2308474.258	738694.8016	20.861069	-156.705862	0	0.36	0.98	2488.549993	6192881.068	1.492003455	185.578094	4.399777	3	-0.615535	180	51.944904	-0.003091	-0.004278	0.128249	-0.076216	2698.273052	0.073225
2305599.258	740419.8016	20.834889	-156.68969	0	0.36	0.99	3042.022107	9253898.499	1.489631896	174.289505	2.325344	0	-0.183269	340.802734	51.950344	-0.09206	-0.029949	0.133987	-0.047127	2698.838242	0.078641
2302599.258	740444.8016	20.8078	-156.689863	0	0.39	0.99	3027.276439	9164402.638	1.489631896	184.045104	2.0688	1	-0.322932	357.091613	51.950344	-0.09206	-0.029949	0.133987	-0.047127	2698.838242	0.078641
2305599.258	740444.8016	20.834886	-156.68945	0	0.36	0.99	3007.075022	9042500.188	1.489631896	184.045104	1.819901	1	0.259254	345.968505	51.950344	-0.09206	-0.029949	0.133987	-0.047127	2698.838242	0.078641
2307924.258	734544.8016	20.856633	-156.745799	0	0.41	0.86	4680.440338	21906521.76	1.488642548	174.942993	0.329307	0	0.052351	5.247345	51.976638	-0.126069	-0.084272	0.093076	-0.075627	2701.570898	0.0809
2307924.258	734519.8016	20.856636	-156.74604	0	0.41	0.86	4705.342806	22140250.92	1.488642548	184.594894	0.367192	0	0.03367	11.215826	51.976638	-0.126069	-0.084272	0.093076	-0.075627	2701.570898	0.0809
2306399.258	738694.8016	20.842335	-156.706147	0	0.36	0.99	2867.89658	8224830.794	1.489631896	191.600799	4.45304	15	-0.237891	294.202301	51.983329	-0.003091	-0.084272	0.128249	-0.076216	2702.266494	0.078641
2316299.258	730069.8016	20.932811	-156.787676	0	0.68	1.36	4169.214728	17382351.45	1.47738849	178.823303	0.77911	0	0.201456	238.566268	51.985286	0.144901	-0.084272	0.102216	-0.076163	2702.469961	0.106581
2316324.258	730094.8016	20.933034	-156.787432	0	0.68	1.36	4203.079973	17665881.26	1.47738849	185.316299	0.755676	0	-0.145994	229.706283	51.985286	0.144901	-0.084272	0.102216	-0.076163	2702.469961	0.106581
2306874.258	738394.8016	20.846662	-156.708963	0	0.36	0.98	2452.197054	6013270.392	1.492003455	179.394195	3.210478	27	0.62669	75.030822	51.990505	-0.003091	-0.004278	0.128249	-0.076216	2703.01261	0.073225
2300499.258	735994.8016	20.78941	-156.732875	0	0.46	0.95	3303.67512	10914269.3	1.487485772	195.895401	7.151167	6	0.340383	127.253837	52.006271	-0.126069	-0.084272	0.151891	-0.036562	2704.652223	0.083541
2315424.258	735994.8016	20.924164	-156.730854	0	0.46	1.04	3297.698546	10874815.7	1.486295563	195.895401	7.601435	6	1.471948	124.508049	52.006271	-0.126069	-0.092744	0.172817	-0.036562	2704.652223	0.086258
2307924.258	734569.8016	20.85663	-156.745559	0	0.41	0.86	4655.538916	21674042.6	1.488642548	174.942993	0.312489	0	0.036865	5.530615	52.010292	-0.126069	-0.084272	0.093076	-0.075627	2705.070474	0.0809
2307949.258	734594.8016	20.856852	-156.745316	0	0.41	0.86	4630.638556	21442813.44	1.488642548	179.932006	0.385065	0	0.008746	310.050659	52.010292	-0.126069	-0.084272	0.093076	-0.075627	2705.070474	0.0809
2301049.258	739044.8016	20.793987	-156.703518	0	0.39	0.99	4744.66221	22511819.49	1.489631896	181.206207	2.229741	131	0.391759	111.132232	52.103103	0.144901	-0.004278	0.128249	-0.078118	2714.733342	0.078641
2308574.258	738619.8016	20.861981	-156.706569	0	0.36	0.98	1872.609771	3506667.354	1.492003455	176.301895	9.840435	20	1.387655	270	52.108375	-0.126069	-0.084272	0.151891	-0.076216	2715.282745	0.073225
2309274.258	738619.8016	20.868301	-156.706473	0	0.36	0.86	1875.776131	3518536.094	1.495199011	176.301895	11.13242	24	0.736171	248.662261	52.108375	-0.126069	-0.084272	0.151331	-0.076216	2715.282745	0.065925
2309224.258	738644.8016	20.867847	-156.70624	0	0.36	0.86	1844.917528	3403720.685	1.495199011	180.462402	10.429606	3	-1.472548	270	52.108375	-0.126069	-0.004278	0.128249	-0.076216	2715.282745	0.065925
2307899.258	734394.8016	20.856426	-156.747244	0	0.41	0.86	4829.870261	23327646.74	1.488642548	178.3031	0.261853	0	-0.017626	312.904602	52.110092	-0.126069	-0.084272	0.093076	-0.075627	2715.461688	0.0809
2307899.258	734369.8016	20.856429	-156.747484	0	0.41	0.86	4854.778667	23568875.91	1.488642548	178.938293	0.188322	0	0.03621	311.661529	52.110092	-0.126069	-0.084272	0.093076	-0.075627	2715.461688	0.0809
2306674.258	740494.8016	20.844585	-156.688821	0	0.36	0.99	2529.620211	6398978.412	1.489631896	180.3535	6.377767	12	1.36147	110.604438	52.123229	-0.09206	-0.029949	0.133987	-0.047127	2716.831001	0.078641
2306724.258	740469.8016	20.84504	-156.689055	0	0.36	0.99	2546.528134	6484805.537	1.489631896	180.581405	7.618568	13	-0.55447	112.060066	52.123229	-0.09206	-0.029949	0.133987	-0.047127	2716.831001	0.078641
2306799.258	740494.8016	20.845713	-156.688804	1	0.36	0.99	2474.706226	6124170.905	1.489631896	181.333496	6.135728	21	0.011875	133.847442	52.123229	-0.09206	-0.029949	0.133987	-0.047127	2716.831001	0.078641
2306749.258	740494.8016	20.845262	-156.688811	1	0.36	0.99	2492.894584	6214523.407	1.489631896	181.333496	5.005843	23	0.613925	96.719543	52.123229	-0.09206	-0.029949	0.133987	-0.047127	2716.831001	0.078641
2315374.258	735119.8016	20.923824	-156.739269	0	0.46	1.04	5030.231688	25303230.83	1.486295563	171.117599	1.198093	1	0.055642	292.771759	52.13842	0.144901	-0.084272	0.147855	-0.06198	2718.41484	0.086258
2315449.258	735119.8016	20.924501	-156.739259	0	0.46	1.04	5031.279219	25313770.58	1.486295563	171.117599	1.020192	1	0.172416	284.500091	52.13842	0.144901	-0.084272	0.131611	-0.075627	2718.41484	0.086258
2310724.258	737444.8016	20.881544	-156.717562	0	0.36	0.99	2868.717637	8229540.881	1.489631896	184.124694	5.808269	13	-0.196467	304.710723	52.161773	0.144901	-0.084272	0.151891	-0.048281	2720.850563	0.078641
2302324.258	735069.8016	20.806005	-156.741511	0	0.46	0.95	4248.785709	18052180	1.487485772	176.557495	1.419495	4	0.03169	237.678192	52.162528	-0.126069	-0.084272	0.131611	-0.075627	2720.929327	0.083541
2295824.258	740444.8016	20.746632	-156.690793	0	0.41	1.04	3470.856074	12046841.89	1.489631896	185.177703	1.720501	8	-0.51034	311.981445	52.174095	-0.035701	-0.029949	0.133987	-0.047127	2722.136189	0.078641
2302549.258	740419.8016	20.807352	-156.69011	0	0.39	0.99	3489.115172	12173924.68	1.489631896	191.116195	2.709165	3	0.040675	309.762969	52.174095	-0.09206	-0.029949	0.133987	-0.047127	2722.136189	0.078641
2305624.258	740569.8016	20.835095	-156.688246	0	0.36	0.99	3362.771677	11308233.35	1.489631896	185.747802	1.637686	5	-0.269523	114.623619	52.176994	-0.09206	-0.029949	0.133987	-0.047127	2722.438703	0.078641
2305624.258	740594.8016	20.835092	-156.688006	0	0.36	0.99	3344.647864	11186669.33	1.489631896	186.372192	3.302284	5	0.362994	97.788253	52.176994	-0.09206	-0.029949	0.133987	-0.047127	2722.438703	0.078641
2293574.258	762294.8016	20.723376	-156.481431	0	0.31	0.46	2796.854929	7822397.494	1.498258659	NA	0.570283	1	0.118927	6.034992	52.180614	-0.106007	0.126818	-0.073658	0.019067	2722.816477	0.058933
2305174.258	739069.8016	20.831226	-156.702713	0	0.36	0.99	4580.057023	20976922.33	1.489631896	190.541595	3.926746	35	-0.240944	86.359817	52.190326	0.144901	-0.084272	0.151331	-0.078118	2723.830128	0.078641
2305149.258	739069.8016	20.831001	-156.702716	0	0.36	0.99	4598.344793	21144774.84	1.489631896	190.541595	1.87021	70	-0.510744	102.942619	52.190326	0.144901	-0.084272	0.151331	-0.078118	2723.830128	0.078641
2305874.258	739044.8016	20.83755	-156.702857	0	0.36	0.86	2849.411695	8119147.008	1.492003455	181.804	3.477587	14	0.666313	50.915584	52.209239	-0.003091	-0.004278	0.128249	-0.078118	2725.804637	0.073225
2305849.258	739044.8016	20.837324	-156.702861	0	0.36	0.86	2865.05279	8208527.489	1.492003455	181.804	2.63794	15	0.368586	90	52.209239	-0.003091	-0.084272	0.128249	-0.078118	2725.804637	0.073225
2308599.258	734319.8016	20.862756	-156.74787	0	0.41	0.86	4904.598274	24055084.23	1.488642548	171.820007	0.236843	0	0.051354	298.018615	52.230018	-0.126069	-0.084272	0.093076	-0.075627	2727.97478	0.0809
2308599.258	734344.8016	20.862753	-156.74763	0	0.41	0.86	4879.688009	23811355.07	1.488642548	178.938293	0.192728	0	-0.00034	313.113128	52.230018	-0.126069	-0.084272	0.093076	-0.075627	2727.97478	0.0809
2317474.258	726044.8016	20.943918	-156.826205	0	0.67	1.37	7127.022794	50794453.91	1.48099684	171.775604	1.067852	1	0.04897	126.73056	52.261425	-0.126069	-0.092744	0.037995	-0.061077	2731.256543	0.09835
2315424.258	736019.8016	20.92416	-156.730614	0	0.46	1.04	3285.627799	10795350.03	1.486295563	195.722793	7.106772	78	0.255867	139.342483	52.270385	-0.126069	-0.092744	0.172817	-0.036562	2732.193148	0.086258
2300474.258	736019.8016	20.789182	-156.732639	0	0.46	0.95	3292.00602	10837303.64	1.487485772	195.722793	12.612922	95	-2.441867	165.666885	52.270385	-0.126069	-0.084272	0.151891	-0.076216	2732.193148	0.083541
2304599.258	738244.8016	20.826141	-156.710714	0	0.36	0.99	2902.977854	8427280.421	1.489631896	187.0018	4.031574	17	0.772158	36.283473	52.276306	0.144901	-0.004278	0.091801	-0.076216	2732.812169	0.078641
2293549.258	762319.8016	20.723146	-156.481195	0	0.31	0.46	2788.189105	7773998.485	1.498258659	NA	0.8694	0	-0.143529	11.236208	52.330963	-0.106007	0.126818	-0.073658	0.019067	2738.529689	0.058933
2306724.258	738494.8016	20.845295	-156.708023	0	0.36	0.98	2444.118839	5973716.899	1.489631896	175.483901	8.985404	69	-1.271101	279.171997	52.335754	-0.003091	-0.004278	0.128249	-0.076216	2739.031147	0.078641
2320474.258	736044.8016	20.969752	-156.729686	0	0.6	1.21	3657.589507	13377961	1.485766341	175.962905	1.03342	0	-0.211135	198.179183	52.354286	-0.126069	-0.092744	0.172817	-0.036562	2740.971263	0.087466
2318899.258	736019.8016	20.955535	-156.730141	0	0.6	1.21	3691.09341	13624170.56	1.485766341	183.3358	1.08419	0	0.191519	203.7341	52.354286	-0.126069	-0.092744	0.172817	-0.036562	2740.971263	0.087466
2314199.258	735144.8016	20.913212	-156.739188	0	0.46	1.04	5007.481327	25074869.24	1.486295563	174.087997	0.289422	1	-0.030231	359.324768	52.357681	0.144901	-0.084272	0.131611	-0.06198	2741.32676	0.086258
2314224.258	735144.8016	20.913438	-156.739185	0	0.46	1.04	5008.783184	25087908.98	1.486295563	174.087997	0.57745	1	0.085375	3.421345	52.357681	-0.126069	-0.084272	0.131611	-0.06198	2741.32676	0.086258
2309299.258	738069.8016	20.868598	-156.711753	0	0.36	0.98	2012.807626	4051394.539	1.492003455	185.667495	2.836374	11	0.422438	3.76599	52.363353	-0.126069	-0.084272	0.151331	-0.076216	2741.920737	0.073225
2309374.258	738019.8016	20.869281	-156.712223	0	0.36	0.86	2055.049393	4223228.008	1.492003455	162.291595	2.402228	3	0.457982	336.520019	52.36618	-0.126069	-0.084272	0.151331	-0.076216	2742.216808	0.073225
2307474.258	738044.8016	20.852124	-156.712243	0	0.36	0.98	2033.92851	4136865.184	1.492003455	185.667495	2.45875	3	0.315591	4.346307	52.36618	-0.126069	-0.084272	0.128249	-0.076216	2742.216808	0.073225
2301799.258	735169.8016	20.801252	-156.740621	0	0.46	0.95	4983.820612	24838467.89	1.487485772	174.087997	0.576898	0	0.07552	3.424623	52.387996	-0.126069	-0.084272	0.131611	-0.06198	2744.502125	0.083541
2293149.258	762469.8016	20.719514	-156.479815	0	0.31	0.46	2892.324082	8365538.595	1.498258659	NA	2.579971	12	0.440752	275.205841	52.39286	-0.106007	0.077639	-0.073658	0.019067	2745.011779	0.058933
2293174.258	762469.8016	20.71974	-156.479812	0	0.31	0.46	2877.081212	8277596.3	1.498258659	NA	4.001883	26	0.450249	286.126525	52.39286	-0.106007	0.126818	-0.073658	0.019067	2745.011779	0.058933
2316224.258	728169.8016	20.93237	-156.805945	0	0.68	1.36	4995.776689	24957784.73	1.479948784	172.096496	5.957448	30	0.551605	293.356903	52.411911	0.144901	-0.084272	0.102216	-0.076163	2747.008415	0.100741
2311474.258	728169.8016	20.889482	-156.80657	0	0.56	1.15	5013.48734	25135055.31	1.479948784	172.096496	7.751521	31	1.750339	318.773162	52.411911	0.144901	-0.084272	0.102216	-0.076163	2747.008415	0.100741
2293649.258	762269.8016	20.724056	-156.48166	0	0.31	0.46	2781.458529	7736511.549	1.498258659	NA	1.345765	7	-0.129793	111.20671	52.419181	-0.106007	0.126818	-0.073658	0.019067	2747.770537	0.058933
2293674.258	762269.8016	20.724282	-156.481656	0	0.31	0.46	2769.475414	7669994.069	1.498258659	NA	1.952265	8	0.012486	43.296588	52.419181	-0.106007	0.126818	-0.073658	0.019067	2747.770537	0.058933
2314049.258	727994.8016	20.912753	-156.807913	0	0.56	1.15	6035.267203	36424450.21	1.479948784	181.378906	3.008297	100	0.328028	190.979949	52.430465	-0.126069	-0.084272	0.102216	-0.076163	2748.95366	0.100741
2316049.258	727969.8016	20.930815	-156.807891	0	0.68	1.36	6017.736734	36213155.4	1.479948784	187.199096	2.862724	95	0.567423	198.38977	52.430465	-0.126069	-0.092744	0.102216	-0.076163	2748.95366	0.100741
2311424.258	727969.8016	20.889055	-156.808498	0	0.56	1.15	6034.912321	36420166.72	1.479948784	187.199096	5.549191	96	0.900017	347.216735	52.430465	-0.126069	-0.084272	0.102216	-0.076163	2748.95366	0.100741
2308574.258	734269.8016	20.862536	-156.748353	0	0.41	0.86	4954.421516	24546292.56	1.495199011	170.567703	0.033831	0	0.005766	9.315359	52.433185	-0.126069	-0.084272	0.093076	-0.075627	2749.238889	0.065925
2308599.258	734294.8016	20.862759	-156.74811	0	0.41	0.86	4929.509447	24300063.39	1.495199011	171.820007	0.218604	0	-0.02691	286.970703	52.433185	-0.126069	-0.084272	0.093076	-0.075627	2749.238889	0.065925
2308574.258	734244.8016	20.862539	-156.748594	0	0.41	0.86	4979.334465	24793771.71	1.495199011	170.567703	0.020729	0	0.001686	15.317639	52.434249	-0.126069	-0.084272	0.093076	-0.075627	2749.350468	0.065925
2308574.258	734219.8016	20.862543	-156.748834	0	0.41	0.86	5004.248283	25042500.88	1.495199011	175.940399	0.064885	0	0.015757	244.941711	52.434249	-0.126069	-0.084272	0.093076	-0.075627	2749.350468	0.065925
2311349.258	727644.8016	20.888418	-156.81163	0	0.56	1.15	3764.058252	14168134.52	1.479948784	163.1772	1.79598	0	-0.158322	17.640113	52.439819	0.084816	-0.102759	0.088273	-0.028954	2749.934617	0.100741
2311349.258	727619.8016	20.888421	-156.81187	0	0.56	1.15	3748.644735	14052337.35	1.479948784	170.013107	1.78285	0	-0.320629	19.291582	52.439819	0.084816	-0.102759	0.088273	-0.028954	2749.934617	0.100741
2306749.258	738469.8016	20.845523	-156.70826	0	0.36	0.98	2935.232765	8615591.385	1.489631896	197.335205	3.397422	26	-0.454032	111.146705	52.44392	-0.003091	-0.004278	0.128249	-0.076216	2750.364745	0.078641
2291574.258	763119.8016	20.705205	-156.473815	0	0.26	0.38	2503.453656	6267280.208	1.498258659	NA	1.511233	0	-0.015586	214.858871	52.456264	-0.106007	0.126818	-0.073658	0.019067	2751.659633	0.058933
2291549.258	763119.8016	20.704979	-156.473818	0	0.26	0.38	2506.79874	6284039.923	1.498258659	NA	1.627452	0	0.277619	225.108901	52.456264	-0.106007	0.126818	-0.073658	0.019067	2751.659633	0.058933
2317499.258	726169.8016	20.944128	-156.825	0	0.67	1.37	7224.795551	52197670.75	1.48099684	175.322296	0.924466	0	0.143638	183.95935	52.457145	-0.126069	-0.092744	0.037995	-0.061077	2751.752062	0.09835
2317499.258	726244.8016	20.944119	-156.82428	0	0.68	1.36	7272.329255	52886772.79	1.483301673	180.550796	0.729182	0	0.12849	166.773849	52.457145	-0.126069	-0.092744	0.037995	-0.061077	2751.752062	0.093091
2317499.258	726219.8016	20.944122	-156.82452	0	0.68	1.36	7256.433154	52655822.12	1.483301673	182.6725	0.786373	0	0.102156	183.863906	52.457145	-0.126069	-0.092744	0.037995	-0.061077	2751.752062	0.093091
2317499.258	726194.8016	20.944125	-156.82476	0	0.68	1.36	7240.588473	52426121.44	1.483301673	182.6725	0.892128	0	0.131754	183.405242	52.457145	-0.126069	-0.092744	0.037995	-0.061077	2751.752062	0.093091
2275849.258	771819.8016	20.562016	-156.392772	0	0.85	1.75	2229.265221	4969623.426	1.494454942	NA	4.251047	2	0.635911	187.086288	52.461818	-0.38081	0.118779	-0.02683	0.07596	2752.242348	0.067625
2293699.258	762244.8016	20.724511	-156.481892	0	0.31	0.46	2779.084515	7723310.742	1.498258659	NA	1.951985	8	-0.008394	43.60046	52.484436	-0.106007	0.126818	-0.073658	0.019067	2754.616022	0.058933
2293724.258	762244.8016	20.724737	-156.481888	0	0.31	0.46	2766.982672	7656193.107	1.498258659	NA	3.630573	8	0.645027	23.08336	52.484436	-0.106007	0.126818	-0.073658	0.019067	2754.616022	0.058933
2315849.258	730069.8016	20.928748	-156.787735	0	0.68	1.36	4157.44523	17284350.84	1.47738849	171.407501	0.501027	2	-0.067702	215.8069	52.502059	0.144901	-0.084272	0.102216	-0.076163	2756.466199	0.106581
2315449.258	735069.8016	20.924507	-156.739739	0	0.46	1.04	5077.818801	25784243.78	1.486295563	177.6669	1.680093	0	0.294163	285.386901	52.5027	0.144901	-0.084272	0.131611	-0.075627	2756.533507	0.086258
2302624.258	735394.8016	20.808673	-156.73835	0	0.46	0.86	4627.848885	21416985.3	1.488642548	175.834396	0.865752	0	-0.049321	30.430589	52.515975	-0.126069	-0.084272	0.179404	-0.06198	2757.92763	0.0809
2307999.258	735394.8016	20.857202	-156.737625	0	0.41	0.86	4614.690383	21295367.33	1.488642548	175.834396	0.731295	0	0.147201	32.581615	52.515975	-0.126069	-0.084272	0.179404	-0.06198	2757.92763	0.0809
2307849.258	734169.8016	20.856003	-156.749411	0	0.41	0.86	5054.078473	25543709.21	1.495199011	173.593795	0.581159	0	0.062703	249.36322	52.521129	-0.126069	-0.084272	0.093076	-0.075627	2758.468991	0.065925
2308549.258	734194.8016	20.86232	-156.749077	0	0.41	0.86	5029.162957	25292480.05	1.495199011	175.940399	0.123872	0	-0.034819	208.32698	52.521129	-0.126069	-0.084272	0.093076	-0.075627	2758.468991	0.065925
2305974.258	740969.8016	20.838203	-156.684356	0	0.36	0.86	2831.730622	8018698.316	1.492003455	166.677307	1.039758	2	-0.217713	152.920211	52.529674	-0.09206	-0.029949	0.133987	-0.047127	2759.366651	0.073225
2305949.258	740994.8016	20.837974	-156.684119	0	0.36	0.86	2831.211765	8015760.058	1.495199011	175.658294	2.082624	2	0.386346	173.061019	52.529674	-0.09206	-0.029949	0.110702	-0.047127	2759.366651	0.065925
2292149.258	762919.8016	20.710424	-156.475647	0	0.31	0.46	2665.938154	7107226.241	1.498258659	NA	2.39185	94	-0.303182	95.224182	52.538581	-0.106007	0.126818	-0.073658	0.019067	2760.302493	0.058933
2292149.258	762944.8016	20.71042	-156.475408	0	0.31	0.46	2640.947565	6974604.041	1.498258659	NA	10.352661	99	1.542164	89.182327	52.538581	-0.106007	0.126818	-0.073658	0.019067	2760.302493	0.058933
2292174.258	762919.8016	20.71065	-156.475644	0	0.31	0.46	2666.73791	7111491.081	1.498258659	NA	3.101415	106	-0.091622	65.347534	52.538581	-0.106007	0.126818	-0.073658	0.019067	2760.302493	0.058933
2293124.258	762494.8016	20.719285	-156.479579	0	0.31	0.46	2888.084693	8341033.194	1.498258659	NA	1.003818	10	-0.166752	261.421417	52.546161	-0.106007	0.126818	-0.073658	0.019067	2761.099036	0.058933
2293099.258	762494.8016	20.71906	-156.479583	0	0.31	0.46	2903.70031	8431475.49	1.498258659	NA	2.933037	10	0.271879	208.686157	52.546161	-0.106007	0.126818	-0.073658	0.019067	2761.099036	0.058933
2316299.258	730044.8016	20.932815	-156.787916	0	0.68	1.36	4123.659907	17004571.03	1.47738849	171.407501	1.020688	4	-0.174393	0.769151	52.595695	0.144901	-0.084272	0.102216	-0.076163	2766.307133	0.106581
2306149.258	735219.8016	20.840521	-156.739555	0	0.41	0.95	4937.589702	24379792.07	1.487485772	166.724197	0.581504	0	0.061646	286.752807	52.596279	-0.126069	-0.084272	0.147855	-0.06198	2766.368565	0.083541
2307924.258	735219.8016	20.856547	-156.739316	1	0.41	0.95	4923.735787	24243174.1	1.487485772	166.724197	0.582965	0	0.0814	270	52.596279	-0.126069	-0.084272	0.147855	-0.06198	2766.368565	0.083541
2314399.258	735244.8016	20.915005	-156.7382	0	0.46	1.04	4889.091382	23903214.54	1.486295563	171.316894	1.165465	0	-0.162752	270	52.596279	-0.126069	-0.084272	0.147855	-0.06198	2766.368565	0.086258
2315349.258	735244.8016	20.923582	-156.738071	0	0.46	1.04	4875.356045	23769096.57	1.486295563	171.316894	1.210675	0	-0.137006	277.033752	52.596279	-0.126069	-0.084272	0.147855	-0.06198	2766.368565	0.086258
2308949.258	735644.8016	20.865748	-156.735095	0	0.41	0.86	3996.63433	15973085.97	1.488642548	171.931304	0.728046	2	-0.130277	354.507965	52.611839	-0.126069	-0.092744	0.182326	-0.085507	2768.005603	0.0809
2308924.258	735619.8016	20.865525	-156.735338	0	0.41	0.86	4030.274482	16243112.4	1.488642548	182.341094	1.432508	3	-0.173187	84.54821	52.611839	-0.126069	-0.084272	0.182326	-0.085507	2768.005603	0.0809
2317499.258	726269.8016	20.944116	-156.824039	0	0.68	1.36	7288.276441	53118973.48	1.483301673	180.550796	0.686889	1	0.063667	165.943191	52.621734	-0.126069	-0.092744	0.037995	-0.061077	2769.046889	0.093091
2317524.258	726294.8016	20.944339	-156.823796	0	0.68	1.36	7323.481931	53633387.59	1.483301673	181.821395	1.30082	2	0.14725	94.429153	52.621734	-0.126069	-0.092744	0.037995	-0.061077	2769.046889	0.093091
2301099.258	735694.8016	20.794866	-156.735675	0	0.46	0.95	4952.145391	24523743.97	1.487485772	178.324295	1.234748	1	0.025656	221.168716	52.629821	0.144901	-0.084272	0.182326	-0.085507	2769.898058	0.083541
2306199.258	740469.8016	20.8403	-156.689127	1	0.36	0.99	2951.982286	8714199.417	1.489631896	180.492599	1.239154	2	0.173045	270	52.642219	-0.09206	-0.029949	0.133987	-0.047127	2771.203221	0.078641
2305599.258	740469.8016	20.834883	-156.68921	0	0.36	0.99	2972.137593	8833601.872	1.489631896	180.492599	1.571466	3	0.037854	321.739135	52.642219	-0.09206	-0.029949	0.133987	-0.047127	2771.203221	0.078641
2306224.258	740494.8016	20.840522	-156.688883	1	0.36	0.99	2917.027786	8509051.104	1.489631896	183.4944	1.070294	0	-0.149458	270	52.642219	-0.09206	-0.029949	0.133987	-0.047127	2771.203221	0.078641
2306249.258	740494.8016	20.840748	-156.68888	1	0.36	0.99	2896.920546	8392148.65	1.489631896	183.4944	1.225735	0	-0.112406	275.396484	52.642219	-0.09206	-0.029949	0.133987	-0.047127	2771.203221	0.078641
2305599.258	740494.8016	20.834879	-156.68897	0	0.36	0.99	2937.210166	8627203.559	1.489631896	184.611602	1.070294	1	-0.149458	270	52.642219	-0.09206	-0.029949	0.133987	-0.047127	2771.203221	0.078641
2291849.258	763044.8016	20.707698	-156.474493	0	0.26	0.38	2549.381358	6499345.309	1.498258659	NA	2.433425	18	-0.380358	349.299133	52.658504	-0.106007	0.126818	-0.073658	0.019067	2772.918044	0.058933
2291874.258	763044.8016	20.707924	-156.474489	0	0.26	0.38	2547.368283	6489085.169	1.498258659	NA	4.893578	27	0.535457	3.260005	52.658504	-0.106007	0.126818	-0.073658	0.019067	2772.918044	0.058933
2316374.258	724219.8016	20.934208	-156.843888	1	0.67	1.37	5133.800105	26355903.52	1.48099684	182.289901	3.765246	3	0.746816	310.206451	52.688175	-0.318563	-0.102131	0.037995	-0.061077	2776.043785	0.09835
2316349.258	724244.8016	20.93398	-156.843651	1	0.67	1.37	5138.715127	26406393.16	1.48099684	186.112197	3.093368	7	-0.624896	337.456634	52.688175	-0.318563	-0.102131	0.037995	-0.061077	2776.043785	0.09835
2292124.258	762944.8016	20.710195	-156.475411	0	0.31	0.46	2640.376716	6971589.202	1.498258659	NA	9.646155	86	1.278698	89.121154	52.726127	-0.106007	0.126818	-0.073658	0.019067	2780.044468	0.058933
2292099.258	762944.8016	20.709969	-156.475415	0	0.31	0.46	2640.042494	6969824.37	1.498258659	NA	9.845298	87	1.41325	97.171897	52.726127	-0.106007	0.126818	-0.073658	0.019067	2780.044468	0.058933
2313849.258	734969.8016	20.910074	-156.740917	0	0.46	1.04	5176.321995	26794309.4	1.486295563	162.394607	1.859843	3	-0.037563	335.955047	52.72734	0.144901	-0.084272	0.131611	-0.075627	2780.172383	0.086258
2313949.258	734994.8016	20.910974	-156.740663	0	0.46	1.04	5151.374385	26536658.05	1.486295563	175.3582	1.400766	1	0.149396	345.817443	52.72734	0.144901	-0.084272	0.093076	-0.075627	2780.172383	0.086258
2305874.258	739019.8016	20.837553	-156.703097	0	0.36	0.98	4182.253144	17491241.36	1.492003455	193.118804	3.860214	17	0.750442	210.23442	52.737548	0.144901	-0.004278	0.128249	-0.076216	2781.248969	0.073225
2308249.258	738894.8016	20.859012	-156.703972	0	0.36	0.86	2815.42234	7926602.953	1.492003455	169.6613	3.849324	9	0.277034	114.334091	52.742111	-0.003091	-0.084272	0.128249	-0.078118	2781.730273	0.073225
2306074.258	738894.8016	20.839375	-156.70427	0	0.36	0.86	2830.53155	8011908.856	1.492003455	169.6613	3.774176	9	0.488276	92.832557	52.742111	-0.003091	-0.084272	0.128249	-0.078118	2781.730273	0.073225
2306149.258	738869.8016	20.840055	-156.7045	0	0.36	0.86	2835.433096	8039680.842	1.495199011	191.857604	5.734844	11	-0.982525	106.203956	52.742111	-0.003091	-0.084272	0.128249	-0.078118	2781.730273	0.065925
2292699.258	762669.8016	20.715424	-156.477964	0	0.31	0.46	2944.30447	8668928.812	1.498258659	NA	0.090792	12	0.047325	3.200908	52.746837	-0.106007	0.077639	-0.073658	0.019067	2782.228814	0.058933
2316124.258	726794.8016	20.931637	-156.819173	1	0.68	1.36	6486.582114	42075747.52	1.483301673	168.267196	2.253042	3	0.42762	40.000957	52.75642	-0.126069	-0.092744	0.037995	-0.061077	2783.239851	0.093091
2316099.258	726794.8016	20.931411	-156.819176	1	0.68	1.36	6467.735831	41831606.78	1.483301673	168.267196	2.867899	5	-0.139517	23.781793	52.75642	-0.126069	-0.092744	0.037995	-0.061077	2783.239851	0.093091
2293599.258	762294.8016	20.723601	-156.481427	0	0.31	0.46	2784.264717	7752130.014	1.498258659	NA	0.59055	3	-0.133551	343.806884	52.773563	-0.106007	0.126818	-0.073658	0.019067	2785.048952	0.058933
2293624.258	762294.8016	20.723827	-156.481424	0	0.31	0.46	2771.842805	7683112.536	1.498258659	NA	0.391922	3	-0.09538	211.534484	52.773563	-0.106007	0.126818	-0.073658	0.019067	2785.048952	0.058933
2306599.258	740594.8016	20.843895	-156.687871	0	0.36	0.86	2578.891875	6650683.303	1.495199011	180.818298	4.577111	3	-0.914958	325.593078	52.775989	-0.09206	-0.029949	0.133987	-0.047127	2785.305015	0.065925
2299374.258	747844.8016	20.777713	-156.619268	1	0.31	0.33	3268.638441	10683997.26	1.49586293	183.368896	1.126802	2	0.231561	146.389724	52.778686	-0.09206	-0.029949	0.096767	-0.001981	2785.589696	0.064408
2299374.258	747819.8016	20.777716	-156.619508	1	0.31	0.33	3267.055504	10673651.67	1.49586293	190	2.063867	2	-0.127141	125.961753	52.778686	-0.09206	-0.029949	0.096767	-0.001981	2785.589696	0.064408
2307999.258	735519.8016	20.857186	-156.736424	0	0.41	0.86	4137.081825	17115446.03	1.488642548	162	6.068224	29	0.876504	344.22528	52.819198	-0.126069	-0.084272	0.179404	-0.06198	2789.867677	0.0809
2308774.258	735544.8016	20.86418	-156.736079	1	0.41	0.86	4111.515801	16904562.18	1.488642548	183.895095	1.727585	18	-0.371223	347.656982	52.819198	-0.126069	-0.084272	0.179404	-0.06198	2789.867677	0.0809
2275874.258	771794.8016	20.562246	-156.393008	0	0.85	1.75	2203.420173	4855060.459	1.494454942	NA	3.322347	2	-0.545524	184.52037	52.834201	-0.38081	0.118779	-0.02683	0.07596	2791.452795	0.067625
2275849.258	771794.8016	20.56202	-156.393011	0	0.85	1.75	2228.409821	4965810.33	1.494454942	NA	4.445821	2	0.571857	186.773162	52.834201	-0.38081	0.118779	-0.02683	0.07596	2791.452795	0.067625
2292674.258	762669.8016	20.715198	-156.477968	0	0.31	0.46	2951.015499	8708492.475	1.498258659	NA	0.448971	8	-0.109431	78.351631	52.857387	-0.106007	0.077639	-0.073658	0.019067	2793.90336	0.058933
2292649.258	762694.8016	20.714969	-156.477731	0	0.31	0.46	2933.932336	8607958.952	1.498258659	NA	0.958092	13	-0.158292	53.252235	52.857387	-0.106007	0.077639	-0.073658	0.019067	2793.90336	0.058933
2301299.258	745719.8016	20.795374	-156.639397	0	0.31	0.33	2242.042095	5026752.756	1.49574608	180.459106	4.984414	66	0.853793	221.335006	52.857452	-0.09206	-0.029949	0.078962	0.01231	2793.910232	0.064675
2301324.258	745744.8016	20.795596	-156.639153	0	0.31	0.33	2207.101456	4871296.837	1.49574608	181.100097	2.311404	38	0.11318	140.328033	52.857452	-0.09206	-0.029949	0.078962	0.01231	2793.910232	0.064675
2301299.258	745744.8016	20.795371	-156.639157	0	0.31	0.33	2227.338188	4961035.404	1.493586929	181.100097	4.776559	68	0.742368	145.636749	52.857452	-0.09206	-0.029949	0.096767	-0.001981	2793.910232	0.069608
2299524.258	738919.8016	20.780234	-156.704926	0	0.39	0.99	5072.034864	25725537.66	1.489631896	185.922897	7.393582	26	0.665776	161.955596	52.858795	0.144901	-0.084272	0.151331	-0.069977	2794.052209	0.078641
2300849.258	738919.8016	20.792197	-156.704745	0	0.39	0.99	5052.987746	25532685.16	1.489631896	185.922897	4.531174	58	-1.071462	163.558959	52.858795	0.144901	-0.084272	0.151331	-0.078118	2794.052209	0.078641
2305649.258	741169.8016	20.835243	-156.68248	0	0.36	0.86	2931.478325	8593565.17	1.492003455	180.893905	0.384102	6	0.053631	270	52.867298	-0.09206	-0.029949	0.133987	-0.047127	2794.951198	0.073225
2305674.258	741169.8016	20.835469	-156.682477	0	0.36	0.86	2912.364075	8481864.505	1.495199011	180.893905	0.406126	10	0.047962	267.31488	52.867298	-0.09206	-0.029949	0.064879	-0.047127	2794.951198	0.065925
2305624.258	741194.8016	20.835014	-156.682244	0	0.36	0.86	2934.787359	8612976.843	1.492003455	182.456695	0.797095	10	0	45	52.867298	-0.09206	-0.029949	0.133987	-0.047127	2794.951198	0.073225
2305599.258	741219.8016	20.834785	-156.682007	0	0.36	0.86	2936.991485	8625918.983	1.495199011	182.456695	0.886122	10	0.123735	180	52.867298	-0.09206	-0.029949	0.064879	-0.047127	2794.951198	0.065925
2305649.258	741194.8016	20.83524	-156.68224	0	0.36	0.86	2915.480437	8500026.179	1.495199011	184.902404	1.781898	10	0.314811	71.565048	52.867298	-0.09206	-0.029949	0.064879	-0.047127	2794.951198	0.065925
2293049.258	762519.8016	20.718605	-156.479351	0	0.31	0.46	2916.103974	8503662.387	1.498258659	NA	3.846047	7	0.594277	234.564575	52.882263	-0.106007	0.126818	-0.073658	0.019067	2796.53374	0.058933
2306574.258	740544.8016	20.843676	-156.688355	0	0.36	0.99	2629.836817	6916041.684	1.489631896	189.147094	4.829446	4	-0.164187	309.557037	52.883209	-0.09206	-0.029949	0.133987	-0.047127	2796.633794	0.078641
2316074.258	726769.8016	20.931188	-156.81942	1	0.68	1.36	6527.136116	42603505.88	1.483301673	181.509597	3.098117	6	-0.160936	117.810195	52.888736	-0.126069	-0.092744	0.037995	-0.061077	2797.218396	0.093091
2302424.258	735169.8016	20.806895	-156.740537	0	0.46	0.95	4985.254019	24852757.63	1.487485772	162.263504	0.576865	0	-0.085066	3.3698	52.890312	-0.126069	-0.084272	0.131611	-0.06198	2797.385103	0.083541
2314324.258	735194.8016	20.914334	-156.738691	0	0.46	1.04	4961.865203	24620106.29	1.486295563	168.575302	0.55038	0	-0.032444	293.549438	52.890312	-0.126069	-0.084272	0.131611	-0.06198	2797.385103	0.086258
2308749.258	738469.8016	20.863581	-156.707986	0	0.36	0.86	2428.537911	5897796.385	1.492003455	178.167892	2.297299	21	0.302047	268.886688	52.896217	-0.003091	-0.004278	0.128249	-0.076216	2798.009773	0.073225
2306774.258	738469.8016	20.845749	-156.708256	0	0.36	0.98	2445.37426	5979855.271	1.492003455	178.167892	2.277356	43	0.224904	288.959686	52.896217	-0.003091	-0.004278	0.128249	-0.076216	2798.009773	0.073225
2308699.258	738494.8016	20.863126	-156.707753	0	0.36	0.98	2427.016277	5890408.009	1.492003455	181.339492	7.438838	52	-1.002597	281.130279	52.896217	-0.003091	-0.004278	0.128249	-0.076216	2798.009773	0.073225
2301949.258	735069.8016	20.802619	-156.741561	0	0.46	0.95	5078.487326	25791033.52	1.487485772	172.493392	1.641079	0	0.15266	285.762298	52.909523	0.144901	-0.084272	0.131611	-0.075627	2799.417624	0.083541
2314149.258	735094.8016	20.912767	-156.739675	0	0.46	1.04	5054.29344	25545882.18	1.486295563	175	1.365206	0	-0.19111	279.324859	52.909523	0.144901	-0.084272	0.131611	-0.075627	2799.417624	0.086258
2303399.258	737119.8016	20.815451	-156.721681	0	0.39	0.98	3101.056746	9616552.942	1.492003455	182.193603	9.291261	2	-0.886107	193.071105	52.9137	0.144901	-0.092744	0.188169	-0.036562	2799.859648	0.073225
2303424.258	737144.8016	20.815673	-156.721437	0	0.39	0.98	3076.664079	9465861.855	1.492003455	187.8544	8.671505	3	-1.532005	192.583221	52.9137	0.144901	-0.092744	0.188169	-0.036562	2799.859648	0.073225
2311349.258	727669.8016	20.888415	-156.81139	0	0.56	1.15	3779.574274	14285181.69	1.479948784	163.1772	1.828151	0	-0.324497	17.31957	52.929653	0.084816	-0.102759	0.088273	-0.028954	2801.548167	0.100741
2311374.258	727694.8016	20.888638	-156.811146	0	0.56	1.15	3814.705252	14551976.16	1.479948784	164.136093	1.389398	0	0.283399	21.581359	52.929653	0.084816	-0.102759	0.088273	-0.028954	2801.548167	0.100741
2292724.258	762644.8016	20.715653	-156.4782	0	0.31	0.46	2961.960895	8773212.344	1.498258659	NA	1.931755	8	-0.299796	185.926986	52.932071	-0.106007	0.077639	-0.073658	0.019067	2801.80414	0.058933
2304574.258	738494.8016	20.825883	-156.708317	0	0.36	0.99	2934.177976	8609400.395	1.489631896	174.909301	0.668676	5	0.093369	180	52.944686	-0.003091	-0.084272	0.151891	-0.076216	2803.139776	0.078641
2306699.258	738494.8016	20.845069	-156.708026	0	0.36	0.98	2923.293424	8545644.443	1.489631896	174.909301	0.573817	8	-0.080122	180	52.944686	-0.003091	-0.084272	0.151331	-0.076216	2803.139776	0.078641
2305574.258	740269.8016	20.834683	-156.691134	0	0.36	0.99	3292.012042	10837343.28	1.489631896	169.237106	2.630597	15	0.349519	285.085693	52.952545	-0.09206	-0.029949	0.133987	-0.047127	2803.972022	0.078641
2305949.258	740269.8016	20.838068	-156.691082	0	0.36	0.99	3271.916996	10705440.83	1.489631896	169.237106	3.697774	22	0.457238	287.038574	52.952545	-0.09206	-0.029949	0.133987	-0.047127	2803.972022	0.078641
2305574.258	740294.8016	20.83468	-156.690894	0	0.36	0.99	3257.060787	10608444.97	1.489631896	176.588104	0.78952	21	0.036726	254.882156	52.952545	-0.09206	-0.029949	0.133987	-0.047127	2803.972022	0.078641
2306949.258	738369.8016	20.847342	-156.709193	0	0.36	0.98	2455.485444	6029408.766	1.492003455	177.321395	1.373296	20	-0.037864	314.975555	52.956409	-0.003091	-0.004278	0.128249	-0.076216	2804.381254	0.073225
2305549.258	740169.8016	20.83447	-156.692098	0	0.36	0.99	3411.895966	11641034.08	1.489631896	169.195693	4.625718	18	0.68699	353.992645	52.968105	-0.09206	-0.029949	0.133987	-0.047127	2805.620147	0.078641
2310824.258	731419.8016	20.88321	-156.775431	0	0.56	1.02	6261.935038	39211830.42	1.479948784	182.407196	2.110707	0	0.325636	278.500335	52.990219	0.144901	-0.084272	0.079665	-0.076163	2807.96331	0.100741
2294024.258	762094.8016	20.727466	-156.483283	0	0.26	0.31	2774.656384	7698718.049	1.498258659	NA	3.040423	17	-0.022703	153.728652	53.01057	-0.106007	0.126818	-0.073658	0.019067	2810.120532	0.058933
2307824.258	734144.8016	20.855781	-156.749655	0	0.41	0.86	5078.994819	25796188.37	1.488642548	173.593795	0.628425	0	-0.135266	239.933105	53.043769	-0.126069	-0.084272	0.093076	-0.075627	2813.64143	0.0809
2304874.258	734119.8016	20.829149	-156.750291	0	0.41	0.86	5103.911983	26049917.53	1.488642548	177.354293	0.692616	0	0.023479	247.050231	53.043769	-0.126069	-0.084272	0.093076	-0.075627	2813.64143	0.0809
2317474.258	726094.8016	20.943912	-156.825725	0	0.67	1.37	7158.219421	51240105.28	1.48099684	170.804504	0.877326	1	-0.082901	164.102996	53.066619	-0.126069	-0.092744	0.037995	-0.061077	2816.066052	0.09835
2317474.258	726069.8016	20.943915	-156.825965	0	0.67	1.37	7142.594388	51016654.59	1.48099684	171.775604	1.152634	1	-0.245971	132.055969	53.066619	-0.126069	-0.092744	0.037995	-0.061077	2816.066052	0.09835
2305524.258	740094.8016	20.834254	-156.692821	0	0.36	0.99	3516.955931	12368979.02	1.492003455	181.929794	1.356036	2	-0.189373	270	53.067886	-0.09206	-0.029949	0.133987	-0.047127	2816.200525	0.073225
2305549.258	740094.8016	20.83448	-156.692818	0	0.36	0.86	3497.081149	12229576.56	1.492003455	181.929794	0.982992	3	-0.202569	290.170654	53.067886	-0.09206	-0.029949	0.133987	-0.062345	2816.200525	0.073225
2305524.258	740069.8016	20.834257	-156.693061	0	0.36	0.99	3532.134607	12475974.88	1.492003455	187.184402	0.569607	3	0	225	53.067886	-0.09206	-0.029949	0.133987	-0.062345	2816.200525	0.073225
2308124.258	731269.8016	20.85885	-156.777231	0	0.59	1.15	6052.402618	36631577.45	1.479948784	171.983901	2.41495	1	-0.047852	47.744579	53.080158	0.144901	-0.084272	0.079665	-0.076163	2817.503173	0.100741
2304874.258	738944.8016	20.828534	-156.703954	0	0.36	0.99	4159.703722	17303135.05	1.489631896	201.390396	4.431777	0	-0.859572	206.632354	53.098205	0.144901	-0.084272	0.151331	-0.078118	2819.419374	0.078641
2304849.258	738944.8016	20.828308	-156.703958	0	0.36	0.99	4175.438612	17434287.6	1.489631896	201.390396	4.830388	0	0.332067	208.2117	53.098205	0.144901	-0.084272	0.151331	-0.078118	2819.419374	0.078641
2315349.258	735194.8016	20.923589	-156.738552	0	0.46	1.04	4958.390228	24585633.65	1.486295563	166.724197	0.59867	0	-0.115755	291.549835	53.10503	-0.126069	-0.084272	0.131611	-0.06198	2820.144211	0.086258
2306999.258	735019.8016	20.848221	-156.741362	0	0.41	0.95	4314.893574	18618306.55	1.487485772	169.863998	0.164082	0	0.035083	221.998077	53.109535	-0.126069	-0.084272	0.093076	-0.075627	2820.622708	0.083541
2314049.258	735044.8016	20.91187	-156.740169	0	0.46	1.04	4284.661896	18358327.56	1.486295563	177.3871	0.413547	1	-0.009983	233.555892	53.109535	-0.126069	-0.084272	0.131611	-0.075627	2820.622708	0.086258
2301049.258	739019.8016	20.79399	-156.703758	0	0.39	0.99	4817.411559	23207454.13	1.489631896	182.102493	2.72239	108	0.814941	166.406402	53.110282	0.144901	-0.084272	0.128249	-0.078118	2820.702054	0.078641
2304999.258	739019.8016	20.829653	-156.703217	0	0.36	0.99	4798.656231	23027101.62	1.489631896	182.102493	2.906296	149	0.016744	278.82312	53.110282	0.144901	-0.084272	0.128249	-0.078118	2820.702054	0.078641
2315449.258	735044.8016	20.92451	-156.73998	0	0.46	1.04	4278.832667	18308408.99	1.486295563	176.557495	0.87466	1	-0.153686	253.689071	53.116302	-0.126069	-0.084272	0.131611	-0.075627	2821.341538	0.086258
2305749.258	741119.8016	20.836152	-156.682947	0	0.36	0.99	2888.787028	8345090.493	1.495199011	181.417892	3.82236	16	0.525786	265.559051	53.135253	-0.09206	-0.029949	0.064879	-0.047127	2823.355111	0.065925
2313249.258	734669.8016	20.904695	-156.74388	0	0.46	1.04	6621.503234	43844305.08	1.486295563	182.754104	3.019049	28	0.44081	345.483337	53.155349	0.144901	-0.084272	0.147855	-0.075627	2825.491127	0.086258
2300924.258	738969.8016	20.792868	-156.704255	0	0.39	0.99	4906.772451	24076415.89	1.489631896	173.811294	3.221988	255	-0.085897	271.182952	53.167564	0.144901	-0.084272	0.151331	-0.069977	2826.789862	0.078641
2317124.258	736019.8016	20.939509	-156.730382	0	0.6	1.21	3702.301788	13707038.53	1.485766341	178.961807	1.108522	0	-0.061633	206.449829	53.195465	-0.126069	-0.092744	0.188169	-0.036562	2829.757497	0.087466
2313499.258	727344.8016	20.907868	-156.814231	1	0.56	1.15	5151.377266	26536687.74	1.479948784	175	2.413582	37	0.259094	189.289566	53.201976	-0.126069	-0.092744	0.037995	-0.061077	2830.45025	0.100741
2313524.258	727319.8016	20.908096	-156.814468	0	0.56	1.15	5150.408697	26526709.75	1.479948784	176.255096	2.936069	42	0.300522	2.247218	53.201976	-0.126069	-0.092744	0.037995	-0.061077	2830.45025	0.100741
2306974.258	735019.8016	20.847995	-156.741365	0	0.41	0.95	4320.963449	18670725.13	1.487485772	175.546295	0.151709	0	-0.007151	216.507278	53.224472	-0.126069	-0.084272	0.131611	-0.075627	2832.84442	0.083541
2293449.258	762344.8016	20.72224	-156.48097	0	0.31	0.46	2820.266283	7953901.907	1.498258659	NA	0.639668	6	0.089318	90	53.232074	-0.106007	0.126818	-0.073658	0.019067	2833.653702	0.058933
2293474.258	762344.8016	20.722466	-156.480966	0	0.31	0.46	2806.667852	7877384.431	1.498258659	NA	2.139492	7	-0.174333	168.372879	53.232074	-0.106007	0.126818	-0.073658	0.019067	2833.653702	0.058933
2313974.258	731444.8016	20.911647	-156.774771	0	0.46	1.02	6311.679496	39837298.06	1.486295563	172.682998	1.590376	3	-0.101864	312.345458	53.232761	0.144901	-0.084272	0.079665	-0.076163	2833.726844	0.086258
2310849.258	731419.8016	20.883435	-156.775428	0	0.56	1.02	6276.723341	39397255.9	1.479948784	182.528305	2.178291	0	0.267125	278.234497	53.232761	0.144901	-0.084272	0.102216	-0.063183	2833.726844	0.100741
2302649.258	744869.8016	20.807674	-156.647368	0	0.31	0.33	2041.262815	4166753.88	1.493586929	185.045501	0.259103	0	-0.030485	329.584136	53.234375	-0.09206	-0.029949	0.096767	-0.001981	2833.898682	0.069608
2302674.258	744894.8016	20.807896	-156.647125	0	0.31	0.33	2007.661019	4030702.767	1.493586929	185.126693	0.05662	NA	-0.01	161.565048	53.234375	-0.09206	-0.029949	0.096767	-0.001981	2833.898682	0.069608
2305724.258	741119.8016	20.835927	-156.68295	0	0.36	0.99	2907.411419	8453041.159	1.495199011	182.225692	4.167015	20	0.588486	265.928161	53.242385	-0.09206	-0.029949	0.064879	-0.047127	2834.75156	0.065925
2305724.258	741144.8016	20.835924	-156.68271	0	0.36	0.86	2890.848001	8357002.165	1.495199011	187.390396	0.486092	20	-0.082824	255.379165	53.242385	-0.09206	-0.029949	0.064879	-0.047127	2834.75156	0.065925
2305699.258	741144.8016	20.835698	-156.682713	0	0.36	0.86	2909.674008	8466202.833	1.495199011	187.390396	0.449484	24	-0.072066	273.077514	53.242385	-0.09206	-0.029949	0.064879	-0.047127	2834.75156	0.065925
2309449.258	737994.8016	20.869962	-156.712453	0	0.36	0.98	2076.199804	4310605.626	1.489631896	162.291595	2.294876	2	0.141219	335.349121	53.253295	-0.126069	-0.084272	0.151331	-0.076216	2835.913428	0.078641
2310149.258	737969.8016	20.876285	-156.712597	0	0.36	0.98	2097.433657	4399227.946	1.492977563	172.286605	2.705496	2	0.57957	313.579315	53.253295	-0.126069	-0.084272	0.128249	-0.076216	2835.913428	0.071
2310024.258	730744.8016	20.876071	-156.782022	0	0.56	1.15	2858.451043	8170742.365	1.479948784	167.1436	0.420976	0	0.064008	28.780179	53.25436	0.144901	-0.084272	0.102216	-0.067387	2836.026859	0.100741
2313324.258	734719.8016	20.905366	-156.74339	0	0.46	1.04	6672.793079	44526167.48	1.486295563	186.204803	2.886444	33	0.44194	168.648635	53.258243	0.144901	-0.084272	0.147855	-0.075627	2836.440447	0.086258
2320524.258	739094.8016	20.96981	-156.700361	0	0.42	0.99	4526.493146	20489140.2	1.485766341	186.308807	6.233631	23	0.567578	109.556671	53.258918	0.144901	-0.084272	0.151331	-0.078118	2836.512347	0.087466
2305199.258	739069.8016	20.831452	-156.70271	0	0.36	0.99	4561.832946	20810319.83	1.489631896	194.052505	5.859392	23	-1.127333	87.566085	53.258918	0.144901	-0.084272	0.151331	-0.078118	2836.512347	0.078641
2305249.258	739069.8016	20.831903	-156.702703	0	0.36	0.99	4543.67333	20644967.33	1.489631896	194.052505	5.014717	47	-1.230531	91.593666	53.258918	0.144901	-0.084272	0.151331	-0.078118	2836.512347	0.078641
2302599.258	744819.8016	20.807229	-156.647855	0	0.31	0.33	2108.638449	4446356.109	1.493586929	186.062103	1.428767	1	0.199534	270	53.26387	-0.09206	-0.029949	0.096767	-0.001981	2837.039847	0.069608
2302624.258	744844.8016	20.807452	-156.647612	0	0.31	0.33	2074.922889	4305304.995	1.493586929	186.509201	0.275056	1	-0.039923	290.733947	53.26387	-0.09206	-0.029949	0.096767	-0.001981	2837.039847	0.069608
2317474.258	726119.8016	20.943909	-156.825484	0	0.67	1.37	7173.897543	51464805.96	1.48099684	170.804504	0.886729	1	-0.154107	164.27597	53.280609	-0.126069	-0.092744	0.037995	-0.061077	2838.823295	0.09835
2317474.258	726144.8016	20.943906	-156.825244	0	0.67	1.37	7189.628407	51690756.63	1.48099684	175.369903	0.879968	1	-0.119869	181.385559	53.280609	-0.126069	-0.092744	0.037995	-0.061077	2838.823295	0.09835
2418924.258	460294.8016	21.873945	-159.384321	0	1.32	2.01	2915.77814	8501762.162	1.494537668	NA	6.957271	38	-1.496432	128.725906	53.293418	0.780003	-0.132197	-0.51558	-0.123682	2840.188402	0.067436
2302099.258	734994.8016	20.803983	-156.742261	0	0.46	0.95	4351.373819	18934454.11	1.487485772	175.546295	0.52908	0	0.074864	203.703033	53.294712	-0.126069	-0.084272	0.093076	-0.075627	2840.326327	0.083541
2295024.258	761469.8016	20.736581	-156.489131	0	0.26	0.31	3103.734833	9633169.914	1.498258659	NA	3.236136	144	0.274305	302.34262	53.30392	-0.106007	0.126818	-0.084643	-0.028636	2841.307887	0.058933
2294999.258	761494.8016	20.736352	-156.488895	0	0.26	0.31	3081.96314	9498496.796	1.498258659	NA	9.36571	232	0.729625	186.427551	53.30392	-0.106007	0.126818	-0.084643	-0.028636	2841.307887	0.058933
2305974.258	740294.8016	20.838291	-156.690839	0	0.36	0.99	3236.941847	10477792.52	1.492003455	183.291	2.003236	23	-0.421492	264.102233	53.310054	-0.09206	-0.029949	0.133987	-0.047127	2841.961857	0.073225
2305549.258	740144.8016	20.834473	-156.692338	0	0.36	0.99	3426.992842	11744279.94	1.489631896	169.195693	4.798906	17	0.624933	354.211151	53.315006	-0.09206	-0.029949	0.133987	-0.047127	2842.489865	0.078641
2305824.258	740119.8016	20.836959	-156.69254	0	0.36	0.99	3462.033832	11985678.25	1.489631896	186.167007	1.207086	20	-0.281647	357.350463	53.315006	-0.09206	-0.029949	0.133987	-0.047127	2842.489865	0.078641
2291524.258	763119.8016	20.704754	-156.473822	0	0.26	0.38	2510.388345	6302049.643	1.498258659	NA	1.862816	1	0.088262	231.936218	53.321914	-0.106007	0.126818	-0.073658	0.019067	2843.226513	0.058933
2291499.258	763119.8016	20.704528	-156.473826	0	0.26	0.38	2514.221422	6321309.359	1.498258659	NA	1.892194	1	0.314993	246.756088	53.321914	-0.106007	0.077639	-0.073658	0.019067	2843.226513	0.058933
2301374.258	735444.8016	20.79738	-156.738038	0	0.46	0.95	4559.009343	20784566.19	1.487485772	170.157699	0.665243	0	-0.024729	33.764595	53.358863	-0.126069	-0.084272	0.179404	-0.06198	2847.168261	0.083541
2302649.258	735444.8016	20.808892	-156.737866	0	0.46	0.86	4545.926552	20665448.22	1.488642548	170.157699	0.631981	0	0.117048	39.053153	53.358863	-0.126069	-0.084272	0.147855	-0.06198	2847.168261	0.0809
2307999.258	735419.8016	20.857199	-156.737385	0	0.41	0.86	4580.301057	20979157.77	1.488642548	182.667694	0.67041	0	-0.122522	31.433084	53.358863	-0.126069	-0.084272	0.182326	-0.06198	2847.168261	0.0809
2299399.258	747894.8016	20.777932	-156.618785	1	0.31	0.33	3272.375047	10708438.45	1.49586293	173.917205	0.770846	0	0.155795	160.71643	53.364986	-0.09206	-0.029949	0.096767	-0.001981	2847.821731	0.064408
2299399.258	747869.8016	20.777935	-156.619025	1	0.31	0.33	3270.411725	10695592.85	1.49586293	183.368896	1.048165	0	0.017115	143.481674	53.364986	-0.09206	-0.029949	0.096767	-0.001981	2847.821731	0.064408
2305399.258	730769.8016	20.834308	-156.782394	0	0.59	1.02	2874.066653	8260259.126	1.47738849	167.1436	0.258871	0	0.000914	99.669967	53.381824	0.144901	-0.084272	0.079665	-0.063183	2849.619134	0.106581
2305324.258	730794.8016	20.833628	-156.782164	0	0.59	1.15	2897.789373	8397183.25	1.47738849	169.390899	0.192268	0	0.068837	91.322952	53.381824	0.144901	-0.084272	0.109539	-0.067387	2849.619134	0.106581
2305349.258	730794.8016	20.833854	-156.782161	0	0.59	1.02	2905.742696	8443340.615	1.47738849	169.390899	0.587054	0	0.122764	31.171398	53.381824	0.144901	-0.084272	0.102216	-0.063183	2849.619134	0.106581
2315699.258	726769.8016	20.927802	-156.819469	0	0.68	1.36	6282.807857	39473674.57	1.483301673	172.562606	4.369843	63	0.886951	299.083526	53.417877	-0.126069	-0.092744	0.037995	-0.061077	2853.469583	0.093091
2315674.258	726769.8016	20.927577	-156.819472	0	0.68	1.36	6264.24846	39240808.77	1.483301673	172.562606	6.136704	80	0.941594	233.626266	53.417877	-0.126069	-0.092744	0.037995	-0.061077	2853.469583	0.093091
2311374.258	727719.8016	20.888634	-156.810906	0	0.56	1.15	3830.318551	14671340.2	1.479948784	164.136093	1.182006	1	0.045868	25.618858	53.474456	0.084816	-0.102759	0.088273	-0.028954	2859.517444	0.100741
2311374.258	727744.8016	20.888631	-156.810666	0	0.56	1.15	3845.940986	14791262.07	1.479948784	165.0643	1.400773	2	0.322763	56.824298	53.474456	0.084816	-0.102759	0.088273	-0.028954	2859.517444	0.100741
2304774.258	734069.8016	20.828252	-156.750785	0	0.41	0.86	5153.748719	26561125.86	1.488642548	167.818893	0.665898	0	0.09609	273.046386	53.51329	-0.126069	-0.084272	0.093076	-0.075627	2863.672207	0.0809
2307824.258	734094.8016	20.855787	-156.750135	0	0.41	0.86	5128.829954	26304896.7	1.495199011	177.354293	0.641681	0	-0.071032	263.693206	53.51329	-0.126069	-0.084272	0.093076	-0.075627	2863.672207	0.065925
2305299.258	730794.8016	20.833402	-156.782167	0	0.59	1.15	2890.03043	8352275.886	1.47738849	168.545501	0.10423	1	-0.056538	267.559082	53.515007	0.144901	-0.084272	0.109539	-0.067387	2863.855974	0.106581
2305349.258	730769.8016	20.833857	-156.782401	0	0.59	1.15	2858.617568	8171694.4	1.47738849	170.341705	0.956482	1	-0.213784	29.305763	53.515007	0.144901	-0.084272	0.102216	-0.067387	2863.855974	0.106581
2293899.258	762169.8016	20.726327	-156.482582	0	0.26	0.31	2755.170221	7590962.947	1.498258659	NA	3.700687	19	0.070834	314.761566	53.526351	-0.106007	0.126818	-0.073658	0.019067	2865.070251	0.058933
2299199.258	738519.8016	20.777351	-156.70881	0	0.39	0.99	2922.875887	8543203.451	1.489631896	174.7341	0.668676	19	-0.093369	180	53.528244	-0.003091	-0.084272	0.151891	-0.076216	2865.272906	0.078641
2299174.258	738519.8016	20.777126	-156.708814	0	0.39	0.99	2934.188031	8609459.401	1.489631896	174.7341	3.787479	27	0.406715	192.109756	53.528244	0.144901	-0.084272	0.151891	-0.078118	2865.272906	0.078641
2299224.258	738544.8016	20.777574	-156.708567	0	0.39	0.99	2911.959221	8479506.505	1.489631896	181.601104	2.589906	14	0.509412	171.446456	53.528244	0.144901	-0.084272	0.151891	-0.076216	2865.272906	0.078641
2308524.258	738644.8016	20.861527	-156.706336	0	0.36	0.98	2520.925042	6355063.067	1.492003455	181.026092	4.805076	3	-0.880404	201.897537	53.530014	-0.003091	-0.004278	0.128249	-0.076216	2865.462399	0.073225
2304499.258	741894.8016	20.824766	-156.675677	0	0.39	0.86	2990.226465	8941454.312	1.495199011	175.338104	4.249664	31	1.152799	152.891723	53.542747	-0.09206	-0.029949	0.110702	-0.047127	2866.825756	0.065925
2304499.258	741869.8016	20.824769	-156.675917	0	0.39	0.86	3010.416069	9062604.908	1.495199011	199.348297	4.84162	33	0.893618	192.318801	53.542747	-0.09206	-0.029949	0.110702	-0.047127	2866.825756	0.065925
2304524.258	741869.8016	20.824995	-156.675914	0	0.39	0.86	2995.790104	8974758.347	1.495199011	199.348297	1.346783	34	0.188081	270	53.542747	-0.09206	-0.029949	0.110702	-0.047127	2866.825756	0.065925
2303174.258	737944.8016	20.813314	-156.713789	0	0.39	0.99	2839.883608	8064938.907	1.489631896	183.490997	4.296116	12	0.891488	61.070755	53.543952	0.144901	-0.084272	0.128249	-0.076216	2866.954796	0.078641
2303149.258	737944.8016	20.813088	-156.713793	0	0.39	0.99	2854.294623	8146997.795	1.489631896	183.490997	4.698366	13	0.249523	64.362518	53.543952	0.144901	-0.084272	0.151331	-0.076216	2866.954796	0.078641
2299349.258	747619.8016	20.777517	-156.621431	1	0.31	0.33	3261.270751	10635886.91	1.49586293	178.681793	4.197893	58	0.469213	297.131866	53.558113	-0.09206	-0.029949	0.078962	0.01231	2868.471468	0.064408
2299374.258	747644.8016	20.77774	-156.621188	1	0.31	0.33	3261.323735	10636232.5	1.494141539	179.793197	2.110449	53	-0.48181	292.333099	53.558113	-0.09206	-0.029949	0.096767	-0.001981	2868.471468	0.068341
2315799.258	724619.8016	20.928968	-156.840118	0	0.67	1.37	4929.68336	24301778.03	1.48099684	184.163406	4.574691	20	-0.190568	131.11499	53.562858	-0.318563	-0.102131	0.037995	-0.061077	2868.979757	0.09835
2315824.258	724619.8016	20.929194	-156.840115	0	0.67	1.37	4949.489009	24497441.45	1.48099684	184.163406	7.339507	22	-1.41655	147.798431	53.562858	-0.318563	-0.102131	0.037995	-0.061077	2868.979757	0.09835
2311799.258	735044.8016	20.891556	-156.740473	0	0.46	1.04	5101.848231	26028855.37	1.486295563	168.897201	1.322651	1	-0.104212	283.339721	53.565238	0.144901	-0.084272	0.131611	-0.075627	2869.234722	0.086258
2302024.258	735019.8016	20.803303	-156.742031	0	0.46	0.95	5126.549201	26281506.71	1.487485772	172.668396	1.36264	1	-0.11873	343.012786	53.565238	0.144901	-0.084272	0.147855	-0.075627	2869.234722	0.083541
2302049.258	735019.8016	20.803529	-156.742028	0	0.46	0.95	5126.845663	26284546.45	1.487485772	172.668396	0.818031	1	0.118495	314.870758	53.565238	0.144901	-0.084272	0.131611	-0.075627	2869.234722	0.083541
2310224.258	737944.8016	20.876965	-156.712827	0	0.36	0.98	2500.007413	6250037.065	1.492003455	182.883499	4.25039	34	0.844849	62.657157	53.568881	0.144901	-0.084272	0.151331	-0.076216	2869.625012	0.073225
2310199.258	737944.8016	20.876739	-156.712831	0	0.36	0.98	2509.894635	6299571.079	1.489631896	182.883499	3.932508	41	0.549945	90	53.568881	0.144901	-0.084272	0.151331	-0.076216	2869.625012	0.078641
2310249.258	737919.8016	20.877194	-156.713064	0	0.36	0.98	2523.033263	6365696.846	1.492003455	197.943695	1.922951	34	0.474434	332.681976	53.568881	0.144901	-0.084272	0.128249	-0.048281	2869.625012	0.073225
2313149.258	734644.8016	20.903795	-156.744134	0	0.46	1.04	6596.538373	43514318.51	1.486295563	182.754104	3.528811	26	0.449517	347.62091	53.586952	0.144901	-0.084272	0.147855	-0.075627	2871.561425	0.086258
2304574.258	738394.8016	20.825896	-156.709277	0	0.36	0.98	2892.467854	8366370.286	1.489631896	176.800598	3.938865	7	0.001653	48.296203	53.597763	-0.003091	-0.004278	0.128249	-0.076216	2872.720199	0.078641
2306899.258	738369.8016	20.846891	-156.7092	0	0.36	0.99	2908.923561	8461836.284	1.489631896	200.864196	5.886446	7	-1.09357	60.795345	53.597763	-0.003091	-0.004278	0.128249	-0.076216	2872.720199	0.078641
2306924.258	738369.8016	20.847116	-156.709196	0	0.36	0.99	2890.203703	8353277.445	1.489631896	200.864196	5.2902	7	-0.428283	65.256439	53.597763	-0.003091	-0.004278	0.128249	-0.076216	2872.720199	0.078641
2310399.258	737744.8016	20.878571	-156.714725	0	0.36	0.86	1954.067194	3818378.599	1.492003455	171.958496	11.586807	25	0.288533	319.767791	53.636657	-0.126069	-0.084272	0.151331	-0.048281	2876.890974	0.073225
2305574.258	741219.8016	20.83456	-156.68201	0	0.36	0.86	2955.582743	8735469.351	1.495199011	178.412597	0.886122	4	-0.123735	180	53.640647	-0.09206	-0.029949	0.064879	-0.047127	2877.319011	0.065925
2305549.258	741244.8016	20.834331	-156.681774	0	0.36	0.86	2957.770414	8748405.822	1.492003455	183.436599	1.42158	5	0.350917	170.717636	53.640647	-0.09206	-0.029949	0.133987	-0.047127	2877.319011	0.073225
2305574.258	741244.8016	20.834556	-156.68177	0	0.36	0.86	2938.980343	8637605.457	1.495199011	183.436599	1.17297	6	-0.030231	114.685546	53.640647	-0.09206	-0.029949	0.064879	-0.047127	2877.319011	0.065925
2299399.258	747919.8016	20.777929	-156.618545	1	0.31	0.33	3274.528064	10722534.04	1.49586293	173.917205	0.64629	0	0.02875	156.80281	53.645435	-0.09206	-0.029949	0.096767	-0.001981	2877.832696	0.064408
2299399.258	747944.8016	20.777925	-156.618305	1	0.31	0.33	3276.870403	10737879.64	1.49586293	180.116897	0.527262	0	0.073621	180	53.645435	-0.09206	-0.029949	0.096767	-0.001981	2877.832696	0.064408
2313099.258	735969.8016	20.903175	-156.73141	0	0.46	1.04	3758.202985	14124089.68	1.486295563	169.072799	1.331148	0	0.290336	210.594314	53.651435	-0.126069	-0.092744	0.188169	-0.036562	2878.476478	0.086258
2320474.258	735994.8016	20.969758	-156.730166	0	0.6	1.21	3735.906595	13956998.09	1.485766341	178.961807	1.366263	0	0.104915	203.365264	53.651435	-0.126069	-0.092744	0.172817	-0.036562	2878.476478	0.087466
2293699.258	762269.8016	20.724507	-156.481652	0	0.31	0.46	2757.283624	7602612.983	1.498258659	NA	1.957291	12	-0.387521	43.452617	53.662815	-0.106007	0.126818	-0.073658	0.019067	2879.697714	0.058933
2305424.258	730819.8016	20.834528	-156.781911	0	0.59	1.15	2921.533395	8535357.378	1.47738849	169.390899	0.349512	0	-0.108976	33.363826	53.678874	0.144901	-0.084272	0.102216	-0.067387	2881.421514	0.106581
2305449.258	730819.8016	20.834754	-156.781907	0	0.59	1.15	2929.422254	8581514.742	1.47738849	169.390899	0.525919	0	0.007308	35.29404	53.678874	0.144901	-0.084272	0.102216	-0.063183	2881.421514	0.106581
2305374.258	730844.8016	20.834073	-156.781677	0	0.59	1.15	2953.123578	8720938.867	1.47738849	178.268493	0.61703	0	0.117625	48.741821	53.678874	0.144901	-0.084272	0.102216	-0.063183	2881.421514	0.106581
2306974.258	738344.8016	20.847571	-156.70943	0	0.36	0.99	2474.895155	6125106.028	1.489631896	177.321395	1.196695	6	-0.195264	305.723846	53.685661	-0.003091	-0.084272	0.151331	-0.076216	2882.150197	0.078641
2307024.258	738319.8016	20.848026	-156.709663	0	0.36	0.99	2478.909922	6144994.401	1.495199011	185.244201	2.961077	6	0.413812	270	53.685661	-0.003091	-0.004278	0.128249	-0.076216	2882.150197	0.065925
2301224.258	731469.8016	20.796525	-156.776225	0	0.46	0.86	6346.640074	40279840.23	1.488642548	167.744003	1.783357	14	-0.247399	342.029571	53.687561	0.144901	-0.084272	0.079665	-0.076163	2882.354206	0.0809
2314024.258	731494.8016	20.912093	-156.774284	0	0.46	1.02	6381.605001	40724882.39	1.486295563	171.359497	3.568843	8	0.731324	43.226364	53.687561	0.144901	-0.084272	0.079665	-0.076163	2882.354206	0.086258
2313999.258	731494.8016	20.911867	-156.774288	0	0.46	1.02	6366.765813	40535706.92	1.486295563	171.359497	3.220145	13	0.074151	48.506526	53.687561	0.144901	-0.084272	0.079665	-0.063183	2882.354206	0.086258
2317524.258	726319.8016	20.944336	-156.823555	0	0.68	1.36	7339.488284	53868088.27	1.483301673	181.821395	1.297603	0	-0.155471	88.163063	53.691726	-0.126069	-0.092744	0.037995	-0.061077	2882.801441	0.093091
2302474.258	744619.8016	20.806127	-156.649793	0	0.31	0.33	2343.868759	5493720.759	1.49574608	172.541	1.716939	6	0.392697	316.682098	53.716388	-0.09206	-0.029949	0.078962	0.01231	2885.45034	0.064675
2295074.258	761469.8016	20.737032	-156.489124	0	0.26	0.31	3098.270963	9599282.96	1.498258659	NA	5.690145	31	0.90692	261.436889	53.723094	-0.106007	0.126818	-0.084643	-0.028636	2886.170829	0.058933
2295049.258	761469.8016	20.736806	-156.489127	0	0.26	0.31	3100.903326	9615601.437	1.498258659	NA	5.504606	38	0.839852	288.293151	53.723094	-0.106007	0.077639	-0.084643	-0.028636	2886.170829	0.058933
2307874.258	730819.8016	20.856649	-156.781586	0	0.59	1.02	2971.708525	8831051.558	1.47738849	169.858505	0.047813	0	0.006676	270	53.723415	0.144901	-0.084272	0.109539	-0.067387	2886.205319	0.106581
2307849.258	730819.8016	20.856423	-156.78159	0	0.59	1.15	2962.877688	8778644.194	1.47738849	175.420593	0.047813	0	0.006676	270	53.723415	0.144901	-0.084272	0.109539	-0.067387	2886.205319	0.106581
2305474.258	730844.8016	20.834976	-156.781664	0	0.59	1.02	2986.3135	8918068.32	1.47738849	175.661697	0.42575	0	0.059447	90	53.723415	0.144901	-0.084272	0.109539	-0.067387	2886.205319	0.106581
2307874.258	730844.8016	20.856646	-156.781346	0	0.59	1.02	2995.075239	8970475.687	1.47738849	182.940704	0.42575	0	0.059447	90	53.723415	0.144901	-0.084272	0.109539	-0.067387	2886.205319	0.106581
2310149.258	730844.8016	20.877187	-156.781045	0	0.56	1.02	3004.019482	9024133.048	1.479948784	182.940704	0.585356	0	0.103339	52.73373	53.723415	0.144901	-0.084272	0.102216	-0.063183	2886.205319	0.100741
2307849.258	730794.8016	20.856426	-156.78183	0	0.59	1.02	2939.467651	8640470.071	1.47738849	175.420593	0.047813	0	-0.006676	270	53.76514	0.144901	-0.084272	0.109539	-0.071841	2890.690279	0.106581
2305424.258	730794.8016	20.834531	-156.782151	0	0.59	1.02	2930.752925	8589312.707	1.47738849	175.420593	0.160622	0	0.007229	175.460052	53.76514	0.144901	-0.084272	0.109539	-0.071841	2890.690279	0.106581
2310074.258	730769.8016	20.876519	-156.781775	0	0.56	1.02	2916.084008	8503545.942	1.479948784	176.371902	0.088759	0	0.01574	251.092117	53.76514	0.144901	-0.084272	0.109539	-0.067387	2890.690279	0.100741
2307824.258	730769.8016	20.856204	-156.782073	0	0.59	1.02	2907.29919	8452388.58	1.47738849	176.371902	0.023361	0	0.029646	21.564002	53.76514	0.144901	-0.084272	0.109539	-0.071841	2890.690279	0.106581
2317549.258	726344.8016	20.944558	-156.823312	0	0.68	1.36	7374.703545	54386252.38	1.483301673	167.266296	1.766256	1	0.25326	80.30484	53.790023	-0.126069	-0.092744	0.037995	-0.061077	2893.366574	0.093091
2317549.258	726319.8016	20.944561	-156.823552	0	0.68	1.36	7358.688857	54150301.69	1.483301673	170.476394	1.439533	1	-0.226601	88.344299	53.790023	-0.126069	-0.092744	0.037995	-0.061077	2893.366574	0.093091
2293424.258	762369.8016	20.722011	-156.480734	0	0.31	0.46	2813.228199	7914252.9	1.498258659	NA	0.639668	1	-0.089318	90	53.790313	-0.106007	0.126818	-0.073658	0.019067	2893.397773	0.058933
2293399.258	762369.8016	20.721785	-156.480738	0	0.31	0.46	2827.237234	7993270.377	1.498258659	NA	0.56813	2	-0.068196	145.126174	53.790313	-0.106007	0.126818	-0.073658	0.019067	2893.397773	0.058933
2299724.258	748069.8016	20.780843	-156.617059	0	0.31	0.39	3316.179414	10997045.91	1.494141539	180.560195	0.277388	4	-0.000798	215.644104	53.794975	-0.09206	-0.029949	0.096767	-0.001981	2893.899335	0.068341
2299724.258	748094.8016	20.780839	-156.616819	0	0.31	0.39	3319.622193	11019891.5	1.49586293	181.246307	1.594454	5	0.232619	110.895286	53.794975	-0.09206	-0.029949	0.023692	-0.032525	2893.899335	0.064408
2304599.258	738669.8016	20.826086	-156.706633	0	0.36	0.98	2876.156765	8272277.737	1.492003455	173.731094	2.86583	19	-0.024744	322.868255	53.81388	-0.003091	-0.004278	0.128249	-0.078118	2895.933681	0.073225
2306424.258	738669.8016	20.842563	-156.706383	0	0.36	0.98	2863.306094	8198521.788	1.492003455	173.731094	1.919716	19	0.268143	270	53.81388	-0.003091	-0.004278	0.128249	-0.076216	2895.933681	0.073225
2306424.258	738694.8016	20.84256	-156.706143	0	0.36	0.98	2854.789807	8149824.842	1.492003455	180.766906	4.944232	17	-0.973572	291.657531	53.81388	-0.003091	-0.084272	0.151331	-0.076216	2895.933681	0.073225
2302074.258	734994.8016	20.803757	-156.742265	0	0.46	0.95	4357.679737	18989372.69	1.487485772	186	0.679917	0	-0.171178	224.561645	53.832855	-0.126069	-0.084272	0.131611	-0.075627	2897.976277	0.083541
2302049.258	734994.8016	20.803532	-156.742268	0	0.46	0.95	4364.119758	19045541.26	1.487485772	186	0.665143	0	-0.039109	228.900344	53.832855	-0.126069	-0.084272	0.131611	-0.075627	2897.976277	0.083541
2305399.258	730794.8016	20.834305	-156.782154	0	0.59	1.02	2913.888807	8490747.98	1.47738849	168.170898	0.552792	0	-0.048107	24.679466	53.85205	0.144901	-0.084272	0.109539	-0.071841	2900.043289	0.106581
2305424.258	730769.8016	20.834534	-156.782391	0	0.59	1.02	2890.298229	8353823.853	1.47738849	177.990005	0.576472	0	-0.127252	33.230434	53.85205	0.144901	-0.084272	0.109539	-0.071841	2900.043289	0.106581
2291474.258	763119.8016	20.704302	-156.47383	0	0.26	0.38	2518.29686	6341819.075	1.498258659	NA	2.105494	2	0.202849	249.228897	53.873329	-0.106007	0.077639	-0.073658	0.019067	2902.335578	0.058933
2291449.258	763119.8016	20.704077	-156.473833	0	0.26	0.38	2522.613484	6363578.79	1.498258659	NA	2.198509	3	0.324822	261.332427	53.873329	-0.106007	0.077639	-0.073658	0.019067	2902.335578	0.058933
2309724.258	737869.8016	20.872461	-156.713616	0	0.36	0.98	2532.810762	6415130.356	1.492003455	183.673202	7.333615	112	1.533357	347.595336	53.905479	0.144901	-0.084272	0.128249	-0.048281	2905.800666	0.073225
2304574.258	737894.8016	20.82596	-156.714079	0	0.36	0.98	2518.234419	6341504.589	1.489631896	190.866104	1.829914	111	0.46611	123.013732	53.905479	0.144901	-0.084272	0.128249	-0.048281	2905.800666	0.078641
2299349.258	730644.8016	20.779698	-156.784393	0	0.49	0.76	4049.905771	16401736.75	1.488642548	181.309097	2.10779	5	0.327122	89.129814	53.920852	0.144901	-0.084272	0.079665	-0.067387	2907.45828	0.0809
2315474.258	730569.8016	20.9253	-156.78298	0	0.68	1.36	3977.124874	15817522.26	1.47738849	181.579193	3.009567	10	-0.780622	41.760494	53.920852	0.144901	-0.084272	0.138363	-0.067387	2907.45828	0.106581
2309899.258	730619.8016	20.874958	-156.783239	0	0.59	1.02	4031.128929	16250000.44	1.483301673	186.069198	0.133185	8	0.018596	0	53.920852	0.144901	-0.084272	0.079665	-0.067387	2907.45828	0.093091
2315449.258	730594.8016	20.925071	-156.782743	0	0.68	1.36	3995.842662	15966758.58	1.47738849	186.069198	2.335296	11	-0.407117	16.930727	53.920852	0.144901	-0.084272	0.102216	-0.076163	2907.45828	0.106581
2307324.258	738144.8016	20.850757	-156.711303	0	0.36	0.86	1949.602608	3800950.329	1.492003455	172.401702	6.323042	7	1.249448	37.989891	53.921184	-0.126069	-0.084272	0.151331	-0.078118	2907.494084	0.073225
2293374.258	762369.8016	20.72156	-156.480741	0	0.31	0.46	2841.397166	8073537.855	1.498258659	NA	0.556929	4	0.065401	213.184204	53.922325	-0.106007	0.126818	-0.073658	0.019067	2907.617133	0.058933
2293349.258	762394.8016	20.72133	-156.480505	0	0.31	0.46	2835.293432	8038888.846	1.498258659	NA	2.341588	21	0.219566	128.80014	53.922325	-0.106007	0.126818	-0.073658	0.019067	2907.617133	0.058933
2310774.258	731344.8016	20.882767	-156.776158	0	0.56	1.02	6171.882161	38092129.41	1.479948784	182.305603	0.866389	5	0.173225	20.265131	53.923126	0.144901	-0.084272	0.079665	-0.076163	2907.703518	0.100741
2310749.258	731319.8016	20.882545	-156.776402	0	0.56	1.02	6136.944456	37662087.26	1.479948784	202.558303	1.024127	6	0.320798	216.736373	53.923126	0.144901	-0.084272	0.079665	-0.076163	2907.703518	0.100741
2312899.258	735044.8016	20.901487	-156.740325	0	0.46	1.04	5102.268624	26033145.11	1.486295563	177.6669	1.552708	0	-0.288137	281.333862	53.934398	0.144901	-0.084272	0.131611	-0.075627	2908.919288	0.086258
2299724.258	748044.8016	20.780846	-156.617299	0	0.31	0.39	3312.921718	10975450.31	1.49586293	180.560195	0.326324	0	-0.070257	209.693328	53.961372	-0.09206	-0.029949	0.096767	-0.001981	2911.829668	0.064408
2299724.258	748019.8016	20.780849	-156.617539	0	0.31	0.39	3309.849652	10955104.72	1.49586293	183.722	0.382805	0	-0.020562	196.941207	53.961372	-0.09206	-0.029949	0.096767	-0.001981	2911.829668	0.064408
2302524.258	740369.8016	20.807133	-156.690593	0	0.39	0.99	3525.67609	12430391.89	1.489631896	176.219192	2.73089	0	0.069229	303.549865	53.967205	-0.09206	-0.029949	0.133987	-0.047127	2912.459216	0.078641
2302549.258	740394.8016	20.807355	-156.69035	0	0.39	0.99	3507.45741	12302257.48	1.489631896	191.116195	2.67211	0	-0.51674	308.796813	53.967205	-0.09206	-0.029949	0.133987	-0.047127	2912.459216	0.078641
2305574.258	740219.8016	20.834689	-156.691614	0	0.36	0.99	3341.891299	11168237.45	1.489631896	174.186492	4.588684	17	0.696132	300.070251	54.008422	-0.09206	-0.029949	0.133987	-0.047127	2916.909647	0.078641
2305424.258	730844.8016	20.834525	-156.781671	0	0.59	1.15	2961.139347	8768346.232	1.47738849	166.020904	0.638617	0	0.015869	50.419593	54.021606	0.144901	-0.084272	0.109539	-0.071841	2918.333915	0.106581
2305449.258	730844.8016	20.834751	-156.781667	0	0.59	1.15	2969.343967	8817003.594	1.47738849	166.020904	0.60609	1	0.022996	126.656837	54.021606	0.144901	-0.084272	0.109539	-0.071841	2918.333915	0.106581
2292199.258	762919.8016	20.710875	-156.47564	0	0.31	0.46	2667.771713	7117005.913	1.498258659	NA	3.906318	116	-0.817814	70.671943	54.048377	-0.106007	0.077639	-0.073658	0.019067	2921.227056	0.058933
2308049.258	739019.8016	20.85719	-156.702799	0	0.36	0.86	2838.345925	8056207.59	1.492003455	188.0065	4.072535	9	-0.668678	86.029678	54.070034	-0.003091	-0.084272	0.151331	-0.078118	2923.568577	0.073225
2305899.258	739019.8016	20.837778	-156.703094	0	0.36	0.86	2853.609657	8143088.075	1.492003455	188.0065	5.225059	10	-0.935898	64.211326	54.070034	-0.003091	-0.084272	0.151331	-0.078118	2923.568577	0.073225
2291424.258	763119.8016	20.703851	-156.473837	0	0.26	0.38	2527.170059	6386588.507	1.498258659	NA	2.37591	4	0.307478	261.98471	54.084243	-0.106007	0.077639	-0.073658	0.019067	2925.105341	0.058933
2291399.258	763119.8016	20.703625	-156.473841	0	0.26	0.38	2531.965288	6410848.22	1.498258659	NA	2.328795	4	0.384486	265.361114	54.084243	-0.106007	0.077639	-0.073658	0.019067	2925.105341	0.058933
2307824.258	734044.8016	20.855793	-156.750616	0	0.41	0.86	5178.668267	26818605.02	1.488642548	167.818893	0.666656	0	-0.084507	274.091583	54.088287	-0.126069	-0.084272	0.093076	-0.075627	2925.542791	0.0809
2304649.258	734019.8016	20.82713	-156.751282	0	0.41	0.86	5203.588588	27077334.19	1.488642548	168.406005	0.503474	0	0.06916	281.980072	54.088287	-0.126069	-0.084272	0.093076	-0.075627	2925.542791	0.0809
2305499.258	730894.8016	20.835196	-156.781181	0	0.59	1.02	3050.693577	9306731.301	1.47738849	179.574996	1.181014	0	0.217791	66.42868	54.094959	0.144901	-0.084272	0.079665	-0.076163	2926.264589	0.106581
2307899.258	730869.8016	20.856868	-156.781103	0	0.59	1.15	3018.468123	9111149.81	1.47738849	182.940704	0.42575	0	-0.059447	90	54.094959	0.144901	-0.084272	0.102216	-0.063183	2926.264589	0.106581
2310199.258	730869.8016	20.877635	-156.780798	0	0.56	1.02	3027.343253	9164807.171	1.479948784	182.940704	0.637121	0	0.006842	46.984188	54.094959	0.144901	-0.084272	0.079665	-0.063183	2926.264589	0.100741
2299724.258	747969.8016	20.780856	-156.618019	0	0.31	0.39	3304.264446	10918163.53	1.49586293	181.314102	0.527262	0	-0.073621	180	54.105571	-0.09206	-0.029949	0.096767	-0.001981	2927.412813	0.064408
2299724.258	747994.8016	20.780853	-156.617779	0	0.31	0.39	3306.963732	10936009.12	1.49586293	183.722	0.486532	0	-0.096693	193.253784	54.105571	-0.09206	-0.029949	0.096767	-0.001981	2927.412813	0.064408
2302149.258	734969.8016	20.804438	-156.742495	0	0.46	0.95	4394.800365	19314270.25	1.487485772	190.7686	0.423305	0	-0.027295	185.649154	54.120143	-0.126069	-0.084272	0.131611	-0.075627	2928.989878	0.083541
2302124.258	734969.8016	20.804212	-156.742498	0	0.46	0.95	4401.470076	19372938.83	1.487485772	190.7686	1.236325	1	0.218063	177.254531	54.120143	-0.126069	-0.084272	0.131611	-0.075627	2928.989878	0.083541
2301374.258	745844.8016	20.796034	-156.638186	0	0.31	0.33	2108.364364	4445200.291	1.493586929	171.639205	8.610794	91	0.450599	109.930969	54.133445	-0.09206	-0.029949	0.096767	-0.001981	2930.429868	0.069608
2301374.258	745819.8016	20.796038	-156.638426	0	0.31	0.33	2122.714688	4505917.647	1.493586929	185.813003	3.965079	81	-0.952763	145.913177	54.133445	-0.09206	-0.029949	0.096767	-0.001981	2930.429868	0.069608
2304574.258	738419.8016	20.825893	-156.709037	0	0.36	0.98	2914.278978	8493021.962	1.489631896	175.163696	5.062968	4	-0.975562	43.648223	54.147315	-0.003091	-0.004278	0.128249	-0.076216	2931.931722	0.078641
2306824.258	738419.8016	20.846207	-156.70873	0	0.36	0.98	2895.16202	8381963.122	1.489631896	175.163696	3.987643	4	-0.174203	54.566024	54.147315	-0.003091	-0.004278	0.128249	-0.076216	2931.931722	0.078641
2299499.258	750519.8016	20.778483	-156.593572	0	0.31	0.39	2290.745367	5247514.336	1.49586293	NA	0.600687	13	0.106147	255.275787	54.153945	-0.09206	-0.029949	0.023692	-0.032525	2932.649759	0.064408
2299499.258	750544.8016	20.77848	-156.593332	0	0.31	0.39	2281.545591	5205450.284	1.49586293	NA	2.601444	13	0.424355	87.661193	54.153945	-0.09206	-0.029949	0.023692	-0.032525	2932.649759	0.064408
2305899.258	741019.8016	20.83752	-156.683886	0	0.36	0.99	2848.937971	8116447.563	1.495199011	179.008804	2.851568	4	0.431345	191.089492	54.164169	-0.09206	-0.029949	0.110702	-0.047127	2933.757203	0.065925
2312474.258	735494.8016	20.897593	-156.736059	0	0.46	1.04	4477.22337	20045529.1	1.486295563	176.666702	0.835478	0	0.178452	53.984889	54.178878	-0.126069	-0.084272	0.147855	-0.06198	2935.350821	0.086258
2302674.258	735469.8016	20.809115	-156.737623	0	0.46	0.95	4511.567206	20354238.65	1.487485772	180.525497	0.703304	0	-0.145356	39.658142	54.178878	-0.126069	-0.084272	0.179404	-0.06198	2935.350821	0.083541
2292599.258	762719.8016	20.714514	-156.477499	0	0.31	0.46	2912.253581	8481220.92	1.498258659	NA	3.852012	26	-0.936261	32.451072	54.186172	-0.106007	0.077639	-0.073658	0.019067	2936.141236	0.058933
2303399.258	738094.8016	20.815326	-156.712318	0	0.39	0.98	2875.12508	8266344.226	1.489631896	183.414703	3.307573	6	0.685173	40.385234	54.186477	0.144901	-0.084272	0.151331	-0.076216	2936.17429	0.078641
2316149.258	726794.8016	20.931862	-156.81917	1	0.68	1.36	6524.398746	42567779	1.483301673	181.095001	2.227746	14	0.013993	129.459411	54.213943	-0.126069	-0.092744	0.037995	-0.061077	2939.151616	0.093091
2310774.258	731369.8016	20.882764	-156.775918	0	0.56	1.02	6192.071229	38341746.11	1.479948784	182.305603	0.747925	5	0.035927	23.655315	54.240741	0.144901	-0.084272	0.079665	-0.076163	2942.057984	0.100741
2304824.258	738944.8016	20.828082	-156.703961	0	0.36	0.99	4960.891857	24610448.02	1.489631896	188.982406	1.271251	131	-0.177529	270	54.277122	0.144901	-0.084272	0.151331	-0.078118	2946.005973	0.078641
2300899.258	738944.8016	20.792645	-156.704498	0	0.39	0.99	4979.789205	24798300.53	1.489631896	188.982406	4.737864	177	-1.154509	13.493409	54.277122	0.144901	-0.084272	0.151331	-0.078118	2946.005973	0.078641
2293799.258	762219.8016	20.725417	-156.482117	0	0.26	0.31	2753.958599	7584287.965	1.498258659	NA	3.465253	14	-0.275582	108.53701	54.282089	-0.106007	0.126818	-0.073658	0.019067	2946.545186	0.058933
2305524.258	741269.8016	20.834102	-156.681537	0	0.36	0.86	2960.378742	8763842.296	1.495199011	180.918701	0.834992	5	0.140935	231.257446	54.29684	-0.09206	-0.029949	0.064879	-0.047127	2948.146834	0.065925
2305499.258	741269.8016	20.833876	-156.681541	0	0.36	0.86	2972.666952	8836748.808	1.492003455	180.918701	1.606808	8	0.182228	247.727767	54.29684	-0.09206	-0.029949	0.133987	-0.047127	2948.146834	0.073225
2309249.258	731319.8016	20.869001	-156.776601	0	0.59	1.02	5378.615662	28929506.44	1.479948784	183.346893	6.0909	17	-0.23791	123.600921	54.305606	0.144901	-0.084272	0.102216	-0.063183	2949.098843	0.100741
2304599.258	738269.8016	20.826138	-156.710474	0	0.36	0.99	2903.354083	8429464.931	1.489631896	187.0018	6.253315	12	-1.176034	19.959587	54.311668	0.144901	-0.004278	0.128249	-0.076216	2949.757281	0.078641
2307099.258	738269.8016	20.848709	-156.710133	0	0.36	0.99	2885.464551	8325905.675	1.489631896	187.0018	4.124202	20	0.1529	35.341251	54.311668	-0.003091	-0.004278	0.091801	-0.076216	2949.757281	0.078641
2307499.258	738044.8016	20.852349	-156.712239	0	0.36	0.98	2047.30417	4191454.364	1.492003455	165	2.515975	3	-0.210553	12.988151	54.341453	-0.126069	-0.084272	0.137794	-0.076216	2952.993514	0.073225
2292999.258	762544.8016	20.71815	-156.479118	0	0.31	0.46	2929.522023	8582099.283	1.498258659	NA	3.26384	6	-0.392464	263.886779	54.344448	-0.106007	0.126818	-0.073658	0.019067	2953.319028	0.058933
2292999.258	762519.8016	20.718153	-156.479358	0	0.31	0.46	2948.439754	8693296.983	1.498258659	NA	4.850378	10	0.726672	264.986206	54.344448	-0.106007	0.126818	-0.073658	0.019067	2953.319028	0.058933
2293024.258	762519.8016	20.718379	-156.479354	0	0.31	0.46	2932.209864	8597854.687	1.498258659	NA	4.79313	12	0.437854	242.300338	54.344448	-0.106007	0.126818	-0.073658	0.019067	2953.319028	0.058933
2291349.258	763119.8016	20.703174	-156.473848	0	0.26	0.38	2542.266244	6463117.655	1.498258659	NA	2.139599	3	0.424193	241.869125	54.354629	-0.106007	0.077639	-0.073658	0.019067	2954.425694	0.058933
2291374.258	763119.8016	20.7034	-156.473845	0	0.26	0.38	2536.99782	6436357.939	1.498258659	NA	2.087254	5	0.230163	264.822357	54.354629	-0.106007	0.077639	-0.073658	0.019067	2954.425694	0.058933
2299249.258	747619.8016	20.776614	-156.621446	0	0.31	0.39	3661.270228	13404899.68	1.49586293	177.007598	0.629762	1	0.109942	177.72673	54.369163	-0.09206	-0.029949	0.078962	0.01231	2956.005885	0.064408
2299349.258	747644.8016	20.777514	-156.621191	1	0.31	0.39	3636.317777	13222806.98	1.494141539	178.831497	0.382639	1	0.051112	114.799156	54.369163	-0.09206	-0.029949	0.096767	-0.001981	2956.005885	0.068341
2299274.258	747644.8016	20.776837	-156.621202	0	0.31	0.39	3661.317423	13405245.27	1.494141539	178.831497	1.01584	1	0.161659	146.395553	54.369163	-0.09206	-0.029949	0.096767	-0.001981	2956.005885	0.068341
2310699.258	731294.8016	20.882097	-156.776648	0	0.56	1.02	6087.312183	37055369.61	1.479948784	176.002593	1.595971	5	-0.118934	34.363731	54.419979	0.144901	-0.084272	0.133146	-0.063183	2961.534114	0.100741
2310724.258	731294.8016	20.882322	-156.776645	1	0.56	1.02	6102.011561	37234545.09	1.479948784	176.002593	0.255163	8	0.161805	80.234672	54.419979	0.144901	-0.084272	0.133146	-0.063183	2961.534114	0.100741
2299249.258	747594.8016	20.776618	-156.621686	0	0.31	0.39	3661.393735	13405804.08	1.49586293	177.007598	0.446886	1	0.040224	176.795562	54.427253	-0.09206	-0.029949	0.078962	0.01231	2962.325869	0.064408
2293324.258	762394.8016	20.721105	-156.480509	0	0.31	0.46	2849.851982	8121656.319	1.498258659	NA	3.833398	30	0.530681	112.482215	54.452335	-0.106007	0.126818	-0.073658	0.019067	2965.056787	0.058933
2299299.258	747894.8016	20.777029	-156.618799	1	0.31	0.39	3621.301509	13113824.62	1.49586293	180.276992	1.67852	2	0.373084	134.250762	54.464385	-0.09206	-0.029949	0.096767	-0.001981	2966.369233	0.064408
2299374.258	747869.8016	20.77771	-156.619028	1	0.31	0.39	3619.527459	13100979.03	1.494141539	181.504302	1.353779	3	0.174928	178.538101	54.464385	-0.09206	-0.029949	0.096767	-0.001981	2966.369233	0.068341
2304574.258	733994.8016	20.826456	-156.751532	0	0.41	0.91	5228.509668	27337313.35	1.488642548	168.406005	0.533932	0	-0.025775	292.718475	54.473716	-0.126069	-0.084272	0.093076	-0.075627	2967.385735	0.0809
2304549.258	733969.8016	20.826233	-156.751775	0	0.41	0.86	5253.431499	27598542.51	1.488642548	170.637603	0.809163	0	0.148814	286.179626	54.473716	-0.126069	-0.084272	0.093076	-0.075627	2967.385735	0.0809
2305524.258	740044.8016	20.83426	-156.693302	0	0.36	0.99	3567.194022	12724873.19	1.489631896	173.585601	1.708372	9	-0.449916	225	54.473876	-0.09206	-0.029949	0.141107	-0.062345	2967.403166	0.078641
2305524.258	740019.8016	20.834264	-156.693542	0	0.36	0.86	3602.259222	12976271.5	1.492003455	174.002593	3.167149	10	0.442668	180	54.473876	-0.09206	-0.029949	0.128249	-0.069977	2967.403166	0.073225
2300974.258	738969.8016	20.793319	-156.704248	0	0.39	0.98	4171.976511	17405388.01	1.489631896	184.798797	4.699033	23	-0.1084	214.82283	54.47467	0.144901	-0.084272	0.151331	-0.069977	2967.489672	0.078641
2304949.258	738994.8016	20.829205	-156.703464	0	0.36	0.99	4184.96009	17513890.95	1.489631896	193.118804	1.989794	16	-0.277939	270	54.47467	0.144901	-0.084272	0.151891	-0.069977	2967.489672	0.078641
2304974.258	738994.8016	20.82943	-156.703461	0	0.36	0.98	4168.811391	17378988.41	1.489631896	198.405303	1.989794	20	-0.277939	270	54.47467	0.144901	-0.084272	0.151331	-0.069977	2967.489672	0.078641
2305474.258	741294.8016	20.833647	-156.681304	0	0.36	0.86	2962.82633	8778339.862	1.495199011	185.886505	0.54934	12	0.048042	127.94548	54.483131	-0.09206	-0.029949	0.064879	-0.047127	2968.411564	0.065925
2315799.258	726769.8016	20.928705	-156.819456	0	0.68	1.36	6357.453782	40417218.59	1.483301673	176.859603	3.267656	1	0.456746	270	54.496009	-0.126069	-0.092744	0.037995	-0.061077	2969.814997	0.093091
2315774.258	726769.8016	20.928479	-156.819459	0	0.68	1.36	6338.750419	40179756.87	1.483301673	176.859603	3.431291	1	0.609175	251.654388	54.496009	-0.126069	-0.092744	0.037995	-0.061077	2969.814997	0.093091
2315949.258	726769.8016	20.93006	-156.819436	0	0.68	1.36	6376.157146	40655379.95	1.483301673	188.537796	3.267656	37	0.456746	270	54.496009	-0.126069	-0.092744	0.037995	-0.061077	2969.814997	0.093091
2315999.258	726769.8016	20.930511	-156.81943	1	0.68	1.36	6394.882383	40894520.69	1.483301673	188.537796	5.616372	43	-0.155522	208.912734	54.496009	-0.126069	-0.092744	0.037995	-0.061077	2969.814997	0.093091
2305524.258	730894.8016	20.835421	-156.781177	0	0.59	1.02	3059.679503	9361638.661	1.47738849	169.414794	1.176578	0	0.083859	66.334381	54.509269	0.144901	-0.084272	0.102216	-0.067387	2971.260407	0.106581
2307899.258	730894.8016	20.856865	-156.780863	0	0.59	1.02	3068.842783	9417796.027	1.479948784	169.414794	1.077024	0	0.135157	95.933563	54.509269	0.144901	-0.084272	0.079665	-0.063183	2971.260407	0.100741
2302599.258	744794.8016	20.807233	-156.648095	0	0.31	0.33	2130.819671	4540392.47	1.49574608	186.062103	1.428767	0	-0.199534	270	54.510963	-0.09206	-0.029949	0.078962	0.01231	2971.445087	0.064675
2302574.258	744769.8016	20.80701	-156.648339	0	0.31	0.33	2164.5308	4685193.584	1.49574608	188.136901	1.307174	1	0.182547	270	54.510963	-0.09206	-0.029949	0.078962	0.01231	2971.445087	0.064675
2305749.258	739094.8016	20.836414	-156.702394	0	0.36	0.99	2858.434075	8170645.361	1.489631896	180.242095	6.642196	70	-0.951243	355.473846	54.512905	-0.003091	-0.084272	0.151891	-0.069977	2971.656812	0.078641
2305774.258	739094.8016	20.83664	-156.702391	0	0.36	0.98	2842.316816	8078764.883	1.489631896	180.242095	0.343996	71	-0.048031	270	54.512905	-0.003091	-0.084272	0.151891	-0.078118	2971.656812	0.078641
2305799.258	739069.8016	20.836869	-156.702627	0	0.36	0.98	2845.646841	8097705.944	1.489631896	181.804	2.63794	20	-0.368586	90	54.512905	-0.003091	-0.084272	0.151331	-0.078118	2971.656812	0.078641
2305324.258	739069.8016	20.832581	-156.702692	0	0.36	0.99	2861.526939	8188336.423	1.489631896	185.071899	2.63794	57	-0.368586	90	54.512905	-0.003091	-0.084272	0.151891	-0.069977	2971.656812	0.078641
2305924.258	740994.8016	20.837749	-156.684123	0	0.36	0.86	2848.795504	8115635.824	1.492003455	179.008804	2.07657	3	-0.378467	185.39389	54.529632	-0.09206	-0.029949	0.133987	-0.047127	2973.480766	0.073225
2299649.258	739094.8016	20.78134	-156.703229	0	0.39	0.99	4226.760012	17865500.2	1.489631896	176.9216	4.526975	11	-1.025282	314.312072	54.536231	0.144901	-0.092744	0.172817	-0.033243	2974.200492	0.078641
2305324.258	739094.8016	20.832577	-156.702452	0	0.36	0.99	4209.732492	17721847.65	1.489631896	176.9216	4.382071	19	-0.282346	285.380584	54.536231	0.144901	-0.084272	0.151891	-0.033243	2974.200492	0.078641
2307224.258	738194.8016	20.849847	-156.710836	0	0.36	0.99	2885.541478	8326349.621	1.489631896	179.080703	0.603941	9	0.084329	90	54.539875	0.144901	-0.004278	0.128249	-0.076216	2974.597965	0.078641
2307249.258	738194.8016	20.850073	-156.710833	0	0.36	0.98	2868.238263	8226790.733	1.492003455	179.080703	2.571065	9	0.412442	16.323461	54.539875	-0.003091	-0.004278	0.091801	-0.076216	2974.597965	0.073225
2303699.258	738169.8016	20.818025	-156.711557	0	0.39	0.98	2886.3884	8331237.996	1.492003455	181.915496	1.815667	8	0.400024	0.591035	54.539875	0.144901	-0.004278	0.091801	-0.076216	2974.597965	0.073225
2312399.258	730994.8016	20.897483	-156.779305	0	0.56	1.02	4429.625717	19621583.99	1.483301673	169.174896	5.893985	39	1.362482	123.087654	54.545143	0.144901	-0.084272	0.079665	-0.063183	2975.172625	0.093091
2312399.258	730969.8016	20.897486	-156.779545	0	0.56	1.02	4410.48157	19452347.68	1.483301673	195.749603	4.672752	49	0.290285	161.005187	54.545143	0.144901	-0.084272	0.079665	-0.063183	2975.172625	0.093091
2291974.258	762994.8016	20.708834	-156.474954	0	0.26	0.38	2591.727515	6717051.512	1.498258659	NA	9.709929	48	1.774956	38.399112	54.556118	-0.106007	0.126818	-0.073658	0.019067	2976.370011	0.058933
2315424.258	736219.8016	20.924135	-156.728692	0	0.46	1.04	3017.824825	9107266.674	1.486295563	176.613601	3.764664	7	-0.236262	334.257202	54.56657	-0.126069	-0.092744	0.172817	-0.036562	2977.510562	0.086258
2300149.258	736219.8016	20.786222	-156.730762	0	0.46	0.95	3021.873637	9131720.278	1.487485772	176.613601	5.475517	11	1.038222	346.812591	54.56657	-0.126069	-0.092744	0.172817	-0.036562	2977.510562	0.083541
2295699.258	761094.8016	20.742727	-156.492629	0	0.26	0.31	3363.628058	11313993.71	1.498258659	NA	14.312376	78	-2.041014	270	54.609798	-0.106007	0.077639	-0.084643	-0.028636	2982.230038	0.058933
2295724.258	761069.8016	20.742956	-156.492865	0	0.26	0.31	3383.559816	11448477.03	1.498258659	NA	10.030814	84	2.211405	297.398895	54.609798	-0.106007	0.077639	-0.084643	-0.028636	2982.230038	0.058933
2295724.258	761094.8016	20.742952	-156.492625	0	0.26	0.31	3358.976461	11282722.87	1.498258659	NA	15.161869	94	-1.237879	293.080261	54.609798	-0.106007	0.077639	-0.084643	-0.028636	2982.230038	0.058933
2301324.258	745769.8016	20.795593	-156.638913	0	0.31	0.33	2192.448285	4806829.482	1.493586929	181.100097	3.245696	44	-0.765858	152.974502	54.632041	-0.09206	-0.029949	0.096767	-0.001981	2984.659904	0.069608
2303299.258	738044.8016	20.814429	-156.712812	0	0.39	0.99	2881.166599	8301120.971	1.489631896	175.897094	3.111616	2	0.602933	44.047378	54.639823	0.144901	-0.084272	0.151331	-0.076216	2985.510257	0.078641
2299499.258	749019.8016	20.778685	-156.607971	1	0.31	0.39	2959.50811	8758688.253	1.49586293	177.905502	1.843295	29	0.241149	192.11235	54.643096	-0.09206	-0.029949	0.023692	0.013465	2985.86794	0.064408
2311374.258	727794.8016	20.888625	-156.810186	0	0.56	1.15	3877.432326	15034481.44	1.479948784	166.423294	0.579471	2	0.109177	71.481887	54.660247	0.084816	-0.102759	0.088273	-0.028954	2987.742602	0.100741
2299499.258	750494.8016	20.778487	-156.593812	0	0.31	0.39	2300.180076	5290828.382	1.49586293	NA	0.594492	1	-0.067219	257.75241	54.672538	-0.09206	-0.029949	0.023692	-0.032525	2989.086411	0.064408
2299499.258	750469.8016	20.77849	-156.594052	0	0.31	0.39	2309.846842	5335392.433	1.49586293	NA	1.111703	2	0.220234	284.273315	54.672538	-0.09206	-0.029949	0.023692	-0.032525	2989.086411	0.064408
2312574.258	735569.8016	20.898486	-156.735324	0	0.46	1.04	4361.511487	19022782.45	1.486295563	168.533905	0.938507	0	0.205855	292.953155	54.67942	-0.126069	-0.092744	0.189195	-0.06198	2989.838972	0.086258
2292974.258	762544.8016	20.717924	-156.479122	0	0.31	0.46	2945.978883	8678791.579	1.498258659	NA	3.353065	5	-0.527339	264.050415	54.687374	-0.106007	0.077639	-0.073658	0.019067	2990.708875	0.058933
2292949.258	762544.8016	20.717698	-156.479126	0	0.31	0.46	2962.555295	8776733.876	1.498258659	NA	4.015312	6	-0.243204	252.918869	54.687374	-0.106007	0.077639	-0.073658	0.019067	2990.708875	0.058933
2302524.258	744719.8016	20.806565	-156.648826	0	0.31	0.33	2232.10569	4982295.811	1.493586929	182.279907	1.271724	0	0.215869	336.475738	54.689949	-0.09206	-0.029949	0.078962	0.01231	2990.990522	0.069608
2300749.258	738744.8016	20.791317	-156.706439	0	0.39	0.98	4128.839923	17047319.11	1.492003455	175.385299	4.67503	7	-0.878933	340.15451	54.702068	-0.003091	-0.084272	0.151331	-0.069977	2992.316243	0.073225
2300749.258	738719.8016	20.79132	-156.706679	0	0.39	0.98	4135.966477	17106218.7	1.492003455	182.138198	4.747154	9	0.677468	6.434021	54.702068	-0.003091	-0.084272	0.128249	-0.069977	2992.316243	0.073225
2293974.258	762144.8016	20.727007	-156.482811	0	0.26	0.31	2747.554877	7549057.802	1.498258659	NA	1.996238	26	-0.27884	270	54.718093	-0.106007	0.126818	-0.073658	0.019067	2994.069702	0.058933
2293974.258	762119.8016	20.727011	-156.483051	0	0.26	0.31	2770.560514	7676005.562	1.498258659	NA	1.955917	26	-0.273203	90	54.718093	-0.106007	0.126818	-0.073658	0.019067	2994.069702	0.058933
2293949.258	762144.8016	20.726782	-156.482814	0	0.26	0.31	2757.47628	7603675.435	1.498258659	NA	2.562262	31	-0.068224	239.814407	54.718093	-0.106007	0.126818	-0.073658	0.019067	2994.069702	0.058933
2294024.258	762119.8016	20.727462	-156.483043	0	0.26	0.31	2751.457848	7570520.289	1.498258659	NA	4.164348	36	-0.909605	161.161819	54.718093	-0.106007	0.126818	-0.073658	0.019067	2994.069702	0.058933
2293999.258	762119.8016	20.727237	-156.483047	0	0.26	0.31	2760.912517	7622637.927	1.498258659	NA	1.955917	40	-0.273203	90	54.718093	-0.106007	0.126818	-0.073658	0.019067	2994.069702	0.058933
2304574.258	741819.8016	20.825453	-156.676387	0	0.36	0.86	3008.133376	9048866.408	1.492003455	175.670898	4.566858	31	-0.497066	186.095794	54.718254	-0.09206	-0.029949	0.133987	-0.047127	2994.087321	0.073225
2304549.258	741844.8016	20.825224	-156.67615	0	0.36	0.86	3001.75988	9010562.377	1.495199011	193.484802	1.346783	22	-0.188081	270	54.718254	-0.09206	-0.029949	0.110702	-0.047127	2994.087321	0.065925
2304574.258	741844.8016	20.82545	-156.676147	0	0.36	0.86	2987.509969	8925215.815	1.495199011	193.484802	4.014599	24	-0.788239	193.736755	54.718254	-0.09206	-0.029949	0.110702	-0.047127	2994.087321	0.065925
2306699.258	740469.8016	20.844814	-156.689058	0	0.36	0.99	2564.938214	6578908.042	1.489631896	183.362792	7.849611	14	-1.464349	111.370063	54.745578	-0.09206	-0.029949	0.133987	-0.047127	2997.078311	0.078641
2306224.258	740469.8016	20.840525	-156.689123	1	0.36	0.99	2583.459027	6674260.544	1.489631896	183.362792	7.375492	24	-0.812811	105.669067	54.745578	-0.09206	-0.029949	0.133987	-0.047127	2997.078311	0.078641
2299274.258	747694.8016	20.77683	-156.620722	0	0.31	0.39	3636.928397	13227248.16	1.494141539	181.561004	0.784703	1	0.035045	136.112319	54.750484	-0.09206	-0.029949	0.096767	-0.001981	2997.615498	0.068341
2313074.258	735969.8016	20.90295	-156.731413	0	0.46	1.04	3769.543427	14209457.65	1.486295563	174.578903	1.221055	1	-0.136815	200.210403	54.76313	-0.126069	-0.092744	0.203508	-0.036562	2999.000407	0.086258
2296024.258	760944.8016	20.745681	-156.49402	0	0.26	0.31	3405.641554	11598394.39	1.498258659	NA	5.227139	20	-0.346602	155.972534	54.771198	-0.106007	0.077639	-0.084643	-0.028636	2999.88413	0.058933
2299499.258	748994.8016	20.778688	-156.608211	1	0.31	0.39	2972.765405	8837334.153	1.49586293	177.905502	2.29714	24	0.326914	189.69139	54.778854	-0.09206	-0.029949	0.023692	0.013465	3000.722846	0.064408
2310799.258	731394.8016	20.882987	-156.775674	0	0.56	1.02	6227.000744	38775538.27	1.479948784	182.407196	1.99083	6	-0.373574	284.418182	54.782901	0.144901	-0.084272	0.102216	-0.063183	3001.166242	0.100741
2310824.258	731394.8016	20.883213	-156.775671	0	0.56	1.02	6241.771683	38959713.74	1.479948784	182.407196	2.121882	8	-0.228919	280.32666	54.782901	0.144901	-0.084272	0.079665	-0.076163	3001.166242	0.100741
2302274.258	734944.8016	20.80557	-156.742718	0	0.46	0.95	4439.210109	19706586.39	1.487485772	195.1781	0.963508	0	0.204332	142.899337	54.809528	-0.126069	-0.084272	0.131611	-0.075627	3004.08436	0.083541
2305949.258	734944.8016	20.83875	-156.742223	0	0.41	0.95	4432.315175	19645417.81	1.487485772	195.1781	0.958702	1	-0.002539	152.338119	54.809528	-0.126069	-0.084272	0.131611	-0.075627	3004.08436	0.083541
2299699.258	749494.8016	20.780427	-156.603383	0	0.31	0.39	2550.671292	6505924.04	1.494141539	166	0.856674	6	0.135369	114.614913	54.842338	-0.09206	-0.029949	0.023692	-0.032525	3007.682037	0.068341
2299699.258	749469.8016	20.78043	-156.603623	0	0.31	0.39	2564.036317	6574282.235	1.494141539	172.869598	0.911267	7	0.191217	264.628143	54.842338	-0.09206	-0.029949	0.023692	-0.032525	3007.682037	0.068341
2308824.258	738444.8016	20.864261	-156.708216	0	0.36	0.98	2447.139891	5988493.646	1.492003455	178.167892	2.297316	49	-0.301926	271.134887	54.862335	-0.003091	-0.084272	0.151891	-0.076216	3009.875802	0.073225
2302449.258	740319.8016	20.806462	-156.691084	0	0.39	0.99	3573.551943	12770273.49	1.489631896	184.630905	1.182655	8	0.335938	308.150451	54.873641	-0.09206	-0.029949	0.133987	-0.047127	3011.116477	0.078641
2302449.258	744594.8016	20.805905	-156.650037	0	0.31	0.33	2377.713581	5653521.873	1.49574608	172.541	1.435655	3	-0.12031	247.250579	54.91246	-0.09206	-0.029949	0.078962	0.01231	3015.378263	0.064675
2302449.258	744569.8016	20.805908	-156.650277	0	0.31	0.33	2399.751703	5758808.236	1.49574608	173.006896	1.727467	1	0.317587	255.94699	54.91246	-0.09206	-0.029949	0.078962	0.01231	3015.378263	0.064675
2299699.258	748944.8016	20.7805	-156.608662	0	0.31	0.39	2834.164877	8032490.55	1.49586293	178.001495	1.212186	6	0.103134	68.884963	54.929626	-0.09206	-0.029949	0.023692	0.013465	3017.263812	0.064408
2299699.258	748919.8016	20.780504	-156.608902	0	0.31	0.39	2848.080933	8111565.001	1.49586293	183.526901	0.723125	6	0.011622	288.131561	54.929626	-0.09206	-0.029949	0.023692	0.013465	3017.263812	0.064408
2298474.258	737994.8016	20.770873	-156.713949	0	0.41	0.99	2858.413885	8170529.938	1.489631896	177.389892	3.445791	6	0.61637	73.721397	54.934791	0.144901	-0.084272	0.151891	-0.076216	3017.831262	0.078641
2321024.258	737994.8016	20.974466	-156.710866	0	0.42	0.99	2873.602065	8257588.828	1.485766341	177.389892	3.678914	7	0.265233	66.136436	54.934791	0.144901	-0.084272	0.151891	-0.076216	3017.831262	0.087466
2305599.258	740644.8016	20.83486	-156.687529	0	0.36	0.99	3326.171531	11063417.05	1.489631896	183.258102	3.925409	2	0.650504	109.632949	54.936012	-0.09206	-0.029949	0.133987	-0.047127	3017.965414	0.078641
2305624.258	740619.8016	20.835089	-156.687766	0	0.36	0.99	3326.613189	11066355.31	1.489631896	186.372192	3.279265	1	-0.456306	93.847785	54.936012	-0.09206	-0.029949	0.133987	-0.047127	3017.965414	0.078641
2305599.258	740619.8016	20.834863	-156.687769	0	0.36	0.99	3344.021692	11182481.08	1.489631896	186.372192	3.330542	1	-0.282487	110.770866	54.936012	-0.09206	-0.029949	0.133987	-0.047127	3017.965414	0.078641
2308849.258	738444.8016	20.864487	-156.708212	0	0.36	0.98	2430.572928	5907684.758	1.492003455	176.757095	2.387333	48	-0.352415	271.092041	54.941413	-0.003091	-0.084272	0.151891	-0.076216	3018.558862	0.073225
2306849.258	738419.8016	20.846433	-156.708726	0	0.36	0.98	2449.414628	5999632.02	1.492003455	179.394195	3.489249	49	-0.484797	86.765296	54.941413	-0.003091	-0.084272	0.151331	-0.076216	3018.558862	0.073225
2313774.258	728044.8016	20.910264	-156.807469	0	0.56	1.15	5843.39784	34145298.32	1.479948784	162.366195	4.212711	5	0.305969	336.415008	54.962726	-0.126069	-0.092744	0.133146	-0.063183	3020.901249	0.100741
2313749.258	728044.8016	20.910039	-156.807472	0	0.56	1.15	5823.386294	33911827.93	1.479948784	162.366195	5.330633	8	-1.013056	345.969268	54.962726	-0.126069	-0.092744	0.133146	-0.063183	3020.901249	0.100741
2305449.258	741319.8016	20.833418	-156.681067	0	0.36	0.86	2953.218072	8721496.981	1.495199011	185.886505	1.474328	1	0.111893	158.224136	54.969688	-0.09206	-0.029949	0.064879	-0.047127	3021.666599	0.065925
2302499.258	744644.8016	20.806349	-156.64955	0	0.31	0.33	2310.069186	5336419.644	1.49574608	181.020401	1.523164	1	-0.184923	1.364394	54.974678	-0.09206	-0.029949	0.078962	0.01231	3022.215221	0.064675
2313974.258	727994.8016	20.912076	-156.807923	0	0.56	1.15	5975.861296	35710918.23	1.479948784	174.430694	0.523827	31	-0.073142	270	54.995567	-0.126069	-0.092744	0.133146	-0.063183	3024.51239	0.100741
2311424.258	727994.8016	20.889052	-156.808257	0	0.56	1.15	5955.455301	35467447.84	1.479948784	174.430694	4.704185	31	0.576053	185.885131	54.995567	-0.126069	-0.092744	0.133146	-0.063183	3024.51239	0.100741
2314024.258	727994.8016	20.912528	-156.807916	0	0.56	1.15	6016.36982	36196705.81	1.479948784	176.335495	3.002184	12	-0.483558	190.360214	54.995567	-0.126069	-0.092744	0.102216	-0.076163	3024.51239	0.100741
2313999.258	727994.8016	20.912302	-156.80792	0	0.56	1.15	5996.302079	35955638.62	1.479948784	176.335495	0.523827	12	-0.073142	270	54.995567	-0.126069	-0.092744	0.133146	-0.063183	3024.51239	0.100741
2315424.258	735694.8016	20.924202	-156.733737	0	0.46	1.04	4992.432276	24924380.03	1.486295563	181.875503	2.485626	0	0.061255	217.692245	55.000534	0.144901	-0.084272	0.182326	-0.085507	3025.05874	0.086258
2309849.258	738069.8016	20.873563	-156.711678	0	0.36	0.86	2026.191546	4105452.181	1.492003455	165	2.886081	12	-0.527476	11.296617	55.000766	-0.126069	-0.084272	0.151331	-0.076216	3025.084261	0.073225
2309274.258	738094.8016	20.868369	-156.711516	0	0.36	0.86	2005.153955	4020642.383	1.492003455	175.475799	4.805108	16	0.106505	43.00468	55.000766	-0.126069	-0.084272	0.151891	-0.036562	3025.084261	0.073225
2315274.258	735944.8016	20.922816	-156.731355	0	0.46	1.04	3803.211433	14464417.2	1.486295563	174.578903	0.294038	3	-0.041055	270	55.019729	-0.126069	-0.092744	0.203508	-0.036562	3027.170579	0.086258
2317524.258	735919.8016	20.943133	-156.731289	0	0.6	1.21	3836.909793	14721876.76	1.485766341	178.2527	1.461583	2	0.204119	270	55.019729	-0.126069	-0.092744	0.203508	-0.036562	3027.170579	0.087466
2317499.258	735919.8016	20.942908	-156.731292	0	0.6	1.21	3848.505519	14810994.73	1.485766341	178.2527	1.491743	2	0.291003	248.447738	55.019729	-0.126069	-0.092744	0.203508	-0.036562	3027.170579	0.087466
2313449.258	727369.8016	20.907413	-156.813997	0	0.56	1.15	5135.04223	26368658.7	1.479948784	184.020706	5.421661	12	0.799088	180.846542	55.061943	0.084816	-0.102759	0.088273	-0.028954	3031.817567	0.100741
2307149.258	738244.8016	20.849164	-156.710366	0	0.36	0.99	2885.146942	8324072.877	1.489631896	176.872604	4.100206	21	-0.088784	37.574516	55.066932	0.144901	-0.004278	0.128249	-0.076216	3032.367	0.078641
2304599.258	738219.8016	20.826144	-156.710954	0	0.36	0.98	2885.127597	8323961.251	1.492003455	178.314697	0.603941	18	-0.084329	90	55.066932	-0.003091	-0.004278	0.091801	-0.076216	3032.367	0.073225
2306824.258	731794.8016	20.847047	-156.772361	0	0.41	0.95	4839.771462	23423387.8	1.487485772	185.169692	5.875746	32	1.316061	24.365491	55.070358	0.144901	-0.084272	0.102216	-0.076163	3032.74433	0.083541
2302499.258	744669.8016	20.806346	-156.64931	0	0.31	0.33	2287.986732	5234883.286	1.49574608	181.020401	1.685392	0	-0.263078	1.232977	55.077194	-0.09206	-0.029949	0.078962	0.01231	3033.497299	0.064675
2302524.258	744694.8016	20.806569	-156.649066	0	0.31	0.33	2254.181042	5081332.17	1.49574608	182.279907	1.389824	1	0.127653	338.579528	55.077194	-0.09206	-0.029949	0.078962	0.01231	3033.497299	0.064675
2310624.258	737419.8016	20.880644	-156.717816	0	0.36	0.99	2887.626251	8338385.365	1.489631896	179.6902	8.027679	9	0.555097	294.13507	55.086395	0.144901	-0.084272	0.151891	-0.048281	3034.510914	0.078641
2310649.258	737419.8016	20.88087	-156.717813	0	0.36	0.98	2882.373382	8308076.313	1.492977563	179.6902	7.822922	9	1.498596	294.377349	55.086395	0.144901	-0.084272	0.151891	-0.048281	3034.510914	0.071
2305799.258	734669.8016	20.837431	-156.744885	0	0.41	0.86	4877.379344	23788829.27	1.488642548	169.141403	1.126187	3	0.174115	255.077194	55.096076	-0.126069	-0.084272	0.147855	-0.06198	3035.577591	0.0809
2302224.258	734694.8016	20.80515	-156.745125	0	0.46	0.95	4845.018358	23474202.89	1.487485772	177.983901	0.427408	2	0.080641	88.431861	55.096076	-0.126069	-0.084272	0.147855	-0.075627	3035.577591	0.083541
2301224.258	735544.8016	20.796013	-156.737098	0	0.46	0.95	4408.583671	19435609.98	1.487485772	169.494598	0.716209	2	0.002941	301.83078	55.100578	-0.126069	-0.084272	0.179404	-0.06198	3036.073696	0.083541
2301249.258	735519.8016	20.796242	-156.737335	0	0.46	0.95	4442.895401	19739319.54	1.487485772	171.8385	0.680979	1	-0.116491	56.046817	55.100578	-0.126069	-0.084272	0.179404	-0.06198	3036.073696	0.083541
2301274.258	735519.8016	20.796468	-156.737332	0	0.46	0.95	4430.034037	19625201.57	1.487485772	171.8385	0.718494	2	-0.000802	49.444347	55.100578	-0.126069	-0.084272	0.179404	-0.06198	3036.073696	0.083541
2312599.258	735569.8016	20.898712	-156.735321	0	0.46	1.04	4348.840591	18912414.49	1.486295563	158.658905	0.720168	0	0.001425	300.545959	55.105316	-0.126069	-0.092744	0.189195	-0.06198	3036.595851	0.086258
2315324.258	735594.8016	20.923312	-156.734711	0	0.46	1.04	4327.276614	18725322.89	1.486295563	173.718307	0.741566	0	-0.154296	307.935394	55.105316	-0.126069	-0.092744	0.189195	-0.06198	3036.595851	0.086258
2315424.258	735594.8016	20.924215	-156.734698	0	0.46	1.04	4314.650035	18616204.92	1.486295563	173.718307	0.92243	0	0.009576	318.158386	55.105316	-0.126069	-0.092744	0.189195	-0.06198	3036.595851	0.086258
2304599.258	737944.8016	20.826179	-156.713595	0	0.36	0.98	2118.749693	4489100.262	1.492003455	172.286605	2.49423	1	-0.103468	308.198944	55.105876	-0.126069	-0.084272	0.151891	-0.076216	3036.65757	0.073225
2307624.258	737919.8016	20.853494	-156.713423	0	0.36	0.98	2140.145458	4580222.581	1.492977563	176.232498	2.544909	1	0.533032	297.985412	55.105876	-0.126069	-0.084272	0.151331	-0.076216	3036.65757	0.071
2305324.258	741369.8016	20.832283	-156.680605	0	0.36	0.86	2973.291041	8840459.614	1.492003455	180.7471	3.354306	70	0.689254	334.365356	55.134239	-0.09206	-0.029949	0.064879	-0.047127	3039.78431	0.073225
2305299.258	741394.8016	20.832054	-156.680368	0	0.36	0.86	2965.331027	8793188.1	1.495199011	183	6.466649	99	1.108233	126.395904	55.134239	-0.09206	-0.029949	0.064879	-0.047127	3039.78431	0.065925
2293074.258	762494.8016	20.718834	-156.479587	0	0.31	0.46	2919.446487	8523167.79	1.498258659	NA	3.376748	6	-0.774432	220.379379	55.134315	-0.106007	0.077639	-0.073658	0.019067	3039.792691	0.058933
2305849.258	734694.8016	20.837879	-156.744638	0	0.41	0.95	4835.991316	23386812.01	1.487485772	177.4319	0.288891	1	0.019318	87.679611	55.166759	-0.126069	-0.084272	0.179404	-0.075627	3043.371299	0.083541
2312674.258	735644.8016	20.89938	-156.73459	0	0.46	1.04	4246.326155	18031285.81	1.486295563	165.453002	0.861889	0	0.012811	318.785339	55.170917	-0.126069	-0.092744	0.182326	-0.085507	3043.830083	0.086258
2308849.258	735619.8016	20.864848	-156.735349	0	0.41	0.95	4280.478404	18322495.37	1.487485772	170.691406	0.922698	0	-0.011416	318.447174	55.170917	-0.126069	-0.084272	0.182326	-0.085507	3043.830083	0.083541
2302549.258	737694.8016	20.807703	-156.716275	0	0.39	0.98	2820.228893	7953691.009	1.492003455	172.068298	3.419873	65	-0.627465	23.136205	55.175025	0.144901	-0.084272	0.151331	-0.076216	3044.283384	0.073225
2298174.258	737669.8016	20.768206	-156.71711	0	0.41	0.99	2842.859615	8081850.791	1.489631896	188.957702	6.337416	84	-1.712799	66.370178	55.175025	0.144901	-0.084272	0.151891	-0.076216	3044.283384	0.078641
2310024.258	737669.8016	20.875195	-156.715496	0	0.36	0.99	2832.369463	8022316.775	1.489631896	188.957702	8.300847	107	-1.24733	100.987541	55.175025	0.144901	-0.084272	0.151331	-0.076216	3044.283384	0.078641
2303574.258	738144.8016	20.816899	-156.711814	0	0.39	0.86	2870.813035	8241567.482	1.492003455	180.736297	2.286051	3	0.38402	53.707233	55.176853	0.144901	-0.084272	0.151331	-0.078118	3044.485107	0.073225
2301874.258	733944.8016	20.802084	-156.752374	0	0.46	0.86	5278.354069	27861021.68	1.488642548	170.637603	0.793888	0	-0.094664	281.79837	55.179477	-0.126069	-0.084272	0.093076	-0.075627	3044.774682	0.0809
2304449.258	733919.8016	20.825337	-156.752269	0	0.41	0.86	5303.277368	28124750.84	1.488642548	181.7471	0.5179	0	0.089772	283.616577	55.179477	-0.126069	-0.084272	0.093076	-0.075627	3044.774682	0.0809
2301124.258	735669.8016	20.795095	-156.735912	0	0.46	0.95	4212.193758	17742576.25	1.487485772	188.158493	0.860984	0	-0.006512	317.726287	55.231304	-0.126069	-0.092744	0.182326	-0.085507	3050.496942	0.083541
2301149.258	735669.8016	20.79532	-156.735908	0	0.46	0.95	4199.816458	17638458.28	1.487485772	188.158493	0.94827	0	0.176699	319.09732	55.231304	-0.126069	-0.092744	0.182326	-0.085507	3050.496942	0.083541
2419024.258	460419.8016	21.874852	-159.383114	1	1.32	2.01	2934.906463	8613675.947	1.494537668	NA	7.675183	113	-0.265606	134.845657	55.254936	0.780003	-0.132197	-0.51558	-0.123682	3053.107952	0.067436
2311399.258	727819.8016	20.888848	-156.809942	0	0.56	1.15	3912.615936	15308563.46	1.479948784	164.679397	0.519117	0	-0.08215	74.851982	55.258148	0.084816	-0.102759	0.088273	-0.028954	3053.46292	0.100741
2311399.258	727844.8016	20.888845	-156.809702	0	0.56	1.15	3928.523661	15433298.16	1.479948784	174.3255	0.714692	0	0.091484	74.684226	55.258148	0.084816	-0.102759	0.088273	-0.028954	3053.46292	0.100741
2302674.258	734669.8016	20.809216	-156.745305	0	0.46	0.95	4886.496474	23877847.79	1.487485772	189.727905	1.253542	3	0.148152	256.623565	55.291866	-0.126069	-0.084272	0.147855	-0.06198	3057.190446	0.083541
2291249.258	763144.8016	20.702268	-156.473623	0	0.26	0.38	2541.48639	6459153.071	1.498258659	NA	1.328717	2	0.055238	221.407608	55.296928	-0.106007	0.126818	-0.073658	0.019067	3057.750246	0.058933
2291299.258	763119.8016	20.702723	-156.473856	0	0.26	0.38	2553.504863	6520387.085	1.498258659	NA	1.675657	2	0.234032	270	55.296928	-0.106007	0.077639	-0.073658	0.019067	3057.750246	0.058933
2291249.258	763119.8016	20.702271	-156.473863	0	0.26	0.38	2565.668825	6582656.52	1.498258659	NA	2.07764	2	0.392602	235.594711	55.296928	-0.106007	0.077639	-0.073658	0.019067	3057.750246	0.058933
2291324.258	763119.8016	20.702948	-156.473852	0	0.26	0.38	2547.769097	6491127.372	1.498258659	NA	2.016456	3	0.083264	239.979736	55.296928	-0.106007	0.077639	-0.073658	0.019067	3057.750246	0.058933
2291274.258	763119.8016	20.702497	-156.47386	0	0.26	0.38	2559.471977	6550896.801	1.498258659	NA	1.675657	3	0.234032	270	55.296928	-0.106007	0.077639	-0.073658	0.019067	3057.750246	0.058933
2291149.258	763244.8016	20.701351	-156.472679	0	0.26	0.38	2473.292976	6117178.145	1.498258659	NA	0.672802	0	-0.056886	233.933517	55.297969	-0.106007	0.126818	-0.073658	0.019067	3057.865376	0.058933
2291149.258	763219.8016	20.701355	-156.472919	0	0.26	0.38	2497.134677	6235681.595	1.498258659	NA	0.401134	0	0.069843	221.731185	55.297969	-0.106007	0.126818	-0.073658	0.019067	3057.865376	0.058933
2293774.258	762219.8016	20.725191	-156.482121	0	0.26	0.31	2765.439495	7647655.601	1.498258659	NA	3.666811	20	-0.67272	107.481506	55.337478	-0.106007	0.126818	-0.073658	0.019067	3062.236471	0.058933
2293749.258	762219.8016	20.724966	-156.482125	0	0.31	0.46	2777.097988	7712273.235	1.498258659	NA	3.706188	25	-0.960344	48.706157	55.337478	-0.106007	0.126818	-0.073658	0.019067	3062.236471	0.058933
2293749.258	762244.8016	20.724962	-156.481885	0	0.31	0.46	2755.054532	7590325.474	1.498258659	NA	3.691729	29	-0.226044	25.223188	55.337478	-0.106007	0.126818	-0.073658	0.019067	3062.236471	0.058933
2307924.258	730944.8016	20.857085	-156.780379	0	0.59	1.15	3124.54823	9762801.642	1.479948784	167.595199	1.303038	0	0.198297	95.44934	55.340103	0.144901	-0.084272	0.102216	-0.063183	3062.527	0.100741
2310274.258	730944.8016	20.878303	-156.780067	0	0.56	1.02	3133.920708	9821459.004	1.479948784	167.595199	1.262866	0	0.211448	82.178146	55.340103	0.144901	-0.084272	0.079665	-0.063183	3062.527	0.100741
2307899.258	730919.8016	20.856862	-156.780623	0	0.59	1.02	3101.350918	9618377.517	1.479948784	173.622299	1.069963	0	-0.130709	96.401809	55.340103	0.144901	-0.084272	0.079665	-0.063183	3062.527	0.100741
2306599.258	740544.8016	20.843901	-156.688351	1	0.36	0.99	2610.44808	6814439.178	1.489631896	179.620193	4.438731	8	-0.804552	313.880737	55.343826	-0.09206	-0.029949	0.133987	-0.047127	3062.939076	0.078641
2306624.258	740544.8016	20.844127	-156.688348	1	0.36	0.99	2591.155471	6714086.675	1.489631896	179.620193	3.912225	13	-0.048006	314.638458	55.343826	-0.09206	-0.029949	0.133987	-0.047127	3062.939076	0.078641
2306624.258	740519.8016	20.84413	-156.688588	0	0.36	0.99	2607.185034	6797413.802	1.489631896	179.895004	1.957452	18	0.526057	346.084075	55.343826	-0.09206	-0.029949	0.133987	-0.047127	3062.939076	0.078641
2299274.258	747719.8016	20.776827	-156.620482	0	0.31	0.39	3637.49141	13231343.76	1.494141539	181.561004	0.999093	1	-0.231035	147.01184	55.344154	-0.09206	-0.029949	0.096767	-0.001981	3062.975382	0.068341
2304674.258	741769.8016	20.826362	-156.676853	0	0.36	0.86	2995.167999	8971031.342	1.495199011	174	7.185654	19	0.242029	31.053289	55.349266	-0.09206	-0.029949	0.110702	-0.047127	3063.541247	0.065925
2304649.258	741769.8016	20.826137	-156.676857	0	0.36	0.86	3008.550798	9051377.904	1.495199011	174	5.054006	30	-1.310119	35.34431	55.349266	-0.09206	-0.029949	0.110702	-0.047127	3063.541247	0.065925
2304649.258	741794.8016	20.826133	-156.676617	0	0.36	0.86	2987.511893	8925227.311	1.495199011	182.260604	5.942663	16	-0.450689	15.723839	55.349266	-0.09206	-0.029949	0.133987	-0.047127	3063.541247	0.065925
2299524.258	749069.8016	20.778904	-156.607487	1	0.31	0.39	2912.0501	8480035.785	1.494141539	180.078201	4.838392	47	0.613226	16.218261	55.349773	-0.09206	-0.029949	0.023692	-0.032525	3063.597371	0.068341
2299524.258	749094.8016	20.7789	-156.607247	1	0.31	0.39	2899.161928	8405139.885	1.494141539	183.599304	5.560958	54	0.726294	3.749906	55.349773	-0.09206	-0.029949	0.023692	-0.032525	3063.597371	0.068341
2299524.258	749119.8016	20.778897	-156.607007	1	0.31	0.39	2886.432744	8331493.986	1.494141539	183.599304	6.281499	57	0.93006	3.316355	55.349773	-0.09206	-0.029949	0.023692	-0.032525	3063.597371	0.068341
2302424.258	744569.8016	20.805682	-156.65028	0	0.31	0.33	2411.601747	5815822.986	1.493586929	187.727996	1.554871	1	0.125566	254.348297	55.35659	-0.09206	-0.029949	0.096767	-0.001981	3064.352056	0.069608
2302224.258	734719.8016	20.805147	-156.744885	0	0.46	0.95	4803.705135	23075583.02	1.487485772	177.4319	0.248668	0	-0.012561	37.605819	55.358184	-0.126069	-0.084272	0.147855	-0.075627	3064.528536	0.083541
2299699.258	748894.8016	20.780507	-156.609142	0	0.31	0.39	2862.141628	8191854.699	1.49586293	183.526901	0.704244	79	-0.021553	257.376251	55.364013	-0.09206	-0.029949	0.023692	0.013465	3065.173935	0.064408
2299699.258	748869.8016	20.78051	-156.609382	0	0.31	0.39	2876.350882	8273394.396	1.49586293	184.252899	8.306091	82	1.265988	270.10559	55.364013	-0.09206	-0.029949	0.023692	0.013465	3065.173935	0.064408
2297324.258	757869.8016	20.757845	-156.523339	0	0.26	0.31	2434.158767	5925128.903	1.488112139	NA	2.385475	24	0.503005	281.801757	55.374504	-0.110692	0.056035	-0.073514	-0.015897	3066.335693	0.082111
2297324.258	757894.8016	20.757841	-156.523099	0	0.26	0.31	2445.645406	5981181.452	1.498258659	NA	1.438946	25	0.274072	50.882682	55.374504	-0.110692	0.056035	-0.073514	-0.015897	3066.335693	0.058933
2275799.258	771869.8016	20.561558	-156.3923	0	0.85	1.75	2280.637302	5201306.503	1.494454942	NA	4.895537	1	0.807761	187.232223	55.394317	-0.38081	0.118779	-0.02683	0.07596	3068.530356	0.067625
2304599.258	737919.8016	20.826183	-156.713835	0	0.36	0.98	2504.072447	6270378.82	1.492977563	201.946701	0.753697	17	-0.015986	104.710769	55.412033	0.144901	-0.084272	0.151331	-0.076216	3070.493401	0.071
2310274.258	737919.8016	20.87742	-156.713061	0	0.36	0.98	2513.446406	6317412.836	1.492003455	201.946701	1.710352	26	-0.34043	357.423706	55.412033	0.144901	-0.084272	0.151331	-0.076216	3070.493401	0.073225
2299724.258	748119.8016	20.780836	-156.616579	0	0.31	0.39	3316.121077	10996659	1.49586293	181.246307	1.985613	7	-0.495468	131.402145	55.420234	-0.09206	-0.029949	0.023692	-0.032525	3071.402337	0.064408
2299724.258	748144.8016	20.780833	-156.616339	0	0.31	0.39	3299.571056	10887169.15	1.49586293	182	3.667925	11	0.251351	129.735672	55.420234	-0.09206	-0.029949	0.023692	-0.032525	3071.402337	0.064408
2303424.258	737169.8016	20.81567	-156.721197	0	0.39	0.98	6451.641991	41623684.38	1.492003455	184.582504	7.893044	255	0.727756	289.506652	55.432617	0.144901	-0.092744	0.188169	-0.036562	3072.775027	0.073225
2319599.258	737194.8016	20.961704	-156.718751	0	0.42	0.99	6432.233845	41373632.24	1.485766341	187.481292	9.755774	255	1.75658	106.157615	55.432617	0.144901	-0.092744	0.172817	-0.036562	3072.775027	0.087466
2305524.258	730919.8016	20.835418	-156.780937	0	0.59	1.15	3082.98764	9504812.788	1.47738849	169.414794	1.174643	0	-0.215086	66.550727	55.4477	0.144901	-0.084272	0.109539	-0.067387	3074.447435	0.106581
2305549.258	730919.8016	20.835644	-156.780934	0	0.59	1.02	3092.081848	9560970.155	1.47738849	169.414794	1.077876	0	-0.167364	96.354614	55.4477	0.144901	-0.084272	0.102216	-0.063183	3074.447435	0.106581
2315724.258	726769.8016	20.928028	-156.819466	0	0.68	1.36	6301.411776	39707790.37	1.483301673	178.535598	4.028671	14	0.126002	301.830108	55.448692	-0.126069	-0.092744	0.037995	-0.061077	3074.557445	0.093091
2315749.258	726769.8016	20.928254	-156.819462	0	0.68	1.36	6320.059823	39943156.17	1.483301673	178.535598	3.411609	14	0.298504	251.544479	55.448692	-0.126069	-0.092744	0.037995	-0.061077	3074.557445	0.093091
2299699.258	749544.8016	20.78042	-156.602903	0	0.31	0.39	2524.471757	6372957.652	1.494141539	164.289703	1.841828	11	0.178696	133.516189	55.449516	-0.09206	-0.029949	0.023692	-0.032525	3074.648825	0.068341
2299699.258	749519.8016	20.780423	-156.603143	0	0.31	0.39	2537.482187	6438815.849	1.494141539	166	0.938136	5	-0.01251	123.883644	55.449516	-0.09206	-0.029949	0.023692	-0.032525	3074.648825	0.068341
2305574.258	740244.8016	20.834686	-156.691374	0	0.36	0.99	3306.900232	10935589.14	1.489631896	169.237106	2.867101	14	-0.631132	297.653045	55.452774	-0.09206	-0.029949	0.133987	-0.047127	3075.010144	0.078641
2294874.258	761544.8016	20.735216	-156.488434	0	0.26	0.31	3050.918877	9308105.994	1.498258659	NA	12.423745	32	2.823529	43.570636	55.454795	-0.106007	0.126818	-0.084643	-0.028636	3075.234288	0.058933
2319924.258	734869.8016	20.964936	-156.741055	0	0.6	1.21	5278.502181	27862585.27	1.485766341	181.991195	3.729327	0	0.652307	254.834884	55.465576	0.144901	-0.084272	0.131611	-0.075627	3076.430121	0.087466
2302274.258	734894.8016	20.805576	-156.743198	0	0.46	0.95	5252.850077	27592433.93	1.487485772	192	4.247734	0	-0.722576	259.447509	55.465576	0.144901	-0.084272	0.131611	-0.075627	3076.430121	0.083541
2302649.258	734719.8016	20.808984	-156.744828	0	0.46	0.95	4794.858126	22990664.45	1.487485772	179.777893	0.197694	0	-0.010932	4.793495	55.471099	-0.126069	-0.092744	0.182326	-0.06198	3077.042824	0.083541
2305874.258	734719.8016	20.838102	-156.744394	0	0.41	0.86	4786.125351	22906995.88	1.488642548	179.777893	0.302631	0	0.046881	348.076873	55.471099	-0.126069	-0.084272	0.179404	-0.075627	3077.042824	0.0809
2317574.258	726369.8016	20.944781	-156.823068	0	0.68	1.36	7409.920141	54906916.5	1.483301673	167.266296	2.265097	0	-0.108162	61.163261	55.471199	-0.126069	-0.092744	0.037995	-0.061077	3077.053918	0.093091
2313574.258	727319.8016	20.908548	-156.814462	0	0.56	1.15	5185.002055	26884246.31	1.479948784	168.415603	4.178864	2	0.712033	349.151428	55.472625	-0.126069	-0.092744	0.037995	-0.061077	3077.212124	0.100741
2313549.258	727319.8016	20.908322	-156.814465	0	0.56	1.15	5167.673851	26704853.03	1.479948784	168.415603	2.985406	3	-0.239315	349.323394	55.472625	-0.126069	-0.092744	0.088273	-0.028954	3077.212124	0.100741
2306474.258	738644.8016	20.843018	-156.706617	0	0.36	0.99	2884.826629	8322224.679	1.489631896	173.731094	1.919716	22	-0.268143	270	55.489776	-0.003091	-0.084272	0.151891	-0.076216	3079.115241	0.078641
2306499.258	738644.8016	20.843244	-156.706613	0	0.36	0.98	2872.23236	8249718.73	1.489631896	175.555496	1.919716	15	-0.268143	270	55.489776	-0.003091	-0.084272	0.151331	-0.076216	3079.115241	0.078641
2304599.258	738619.8016	20.826093	-156.707113	0	0.36	0.99	2881.564796	8303415.674	1.489631896	185.340896	1.464669	11	0.016796	43.329746	55.489776	-0.003091	-0.084272	0.151891	-0.078118	3079.115241	0.078641
2304599.258	738594.8016	20.826096	-156.707353	0	0.36	0.99	2891.299469	8359612.619	1.489631896	173	1.464649	15	0.016661	46.643669	55.490196	-0.003091	-0.084272	0.151331	-0.076216	3079.161852	0.078641
2306599.258	738569.8016	20.844156	-156.70732	0	0.36	0.99	2901.432329	8418309.56	1.489631896	175	1.88846	15	-0.118412	189.586578	55.490196	0.144901	-0.084272	0.151891	-0.076216	3079.161852	0.078641
2306574.258	738569.8016	20.843931	-156.707323	0	0.36	0.99	2913.256857	8487065.515	1.489631896	175	1.166527	17	-0.043443	308.850189	55.490196	0.144901	-0.084272	0.151891	-0.076216	3079.161852	0.078641
2291149.258	763194.8016	20.701358	-156.473159	0	0.26	0.38	2520.998818	6355435.04	1.498258659	NA	0.452651	1	0.022991	216.148345	55.502117	-0.106007	0.126818	-0.073658	0.019067	3080.484991	0.058933
2291174.258	763169.8016	20.701587	-156.473395	0	0.26	0.38	2537.652217	6439678.774	1.498258659	NA	1.32994	1	0.121408	253.064971	55.502117	-0.106007	0.126818	-0.073658	0.019067	3080.484991	0.058933
2291149.258	763169.8016	20.701362	-156.473399	0	0.26	0.38	2544.884769	6476438.487	1.498258659	NA	1.295015	1	0.232246	253.219589	55.502117	-0.106007	0.126818	-0.073658	0.019067	3080.484991	0.058933
2313874.258	734969.8016	20.9103	-156.740913	0	0.46	1.04	4765.313762	22708215.25	1.486295563	165.438507	0.221438	0	-0.021187	330.810211	55.5032	-0.126069	-0.084272	0.131611	-0.06198	3080.60521	0.086258
2315449.258	734969.8016	20.92452	-156.7407	0	0.46	1.04	4754.652672	22606722.03	1.486295563	165.438507	0.270665	0	0.048787	346.472076	55.5032	-0.126069	-0.084272	0.131611	-0.075627	3080.60521	0.086258
2315449.258	734994.8016	20.924517	-156.74046	0	0.46	1.04	4732.026433	22392074.16	1.486295563	174.914993	0.340756	0	0.066268	36.08934	55.5032	-0.126069	-0.084272	0.131611	-0.06198	3080.60521	0.086258
2306474.258	734919.8016	20.843494	-156.742393	1	0.41	0.95	4470.214243	19982815.38	1.487485772	171.402099	0.762112	0	-0.132394	175.674407	55.529785	-0.126069	-0.084272	0.131611	-0.075627	3083.557022	0.083541
2306424.258	734919.8016	20.843042	-156.7424	1	0.41	0.95	4477.330002	20046483.95	1.487485772	171.402099	0.300121	0	0.023504	147.707702	55.529785	-0.126069	-0.084272	0.131611	-0.075627	3083.557022	0.083541
2301249.258	735544.8016	20.796239	-156.737095	0	0.46	0.95	4395.764099	19322742.01	1.487485772	168.533905	0.939562	3	-0.208038	293.704589	55.540119	-0.126069	-0.084272	0.179404	-0.06198	3084.704819	0.083541
2311549.258	734869.8016	20.889321	-156.742189	0	0.46	1.04	4547.12662	20676360.5	1.486295563	169.726699	0.077311	0	-0.010794	90	55.545837	-0.126069	-0.084272	0.131611	-0.075627	3085.340008	0.086258
2311524.258	734869.8016	20.889095	-156.742192	0	0.46	1.04	4554.671127	20745029.08	1.486295563	169.726699	0.124653	0	0.001508	155.218643	55.545837	-0.126069	-0.084272	0.131611	-0.075627	3085.340008	0.086258
2306324.258	734894.8016	20.842142	-156.742653	0	0.41	0.95	4508.487877	20326462.94	1.487485772	174.673706	0.29549	0	0.018367	127.218856	55.545837	-0.126069	-0.084272	0.131611	-0.075627	3085.340008	0.083541
2306274.258	734894.8016	20.841691	-156.74266	1	0.41	0.95	4515.820137	20392631.51	1.487485772	174.673706	0.272794	0	0.038089	90	55.545837	-0.126069	-0.084272	0.147855	-0.075627	3085.340008	0.083541
2309349.258	735719.8016	20.86935	-156.73432	0	0.41	0.95	4143.990485	17172657.14	1.487485772	163.091995	0.73953	0	-0.049353	335.128723	55.55104	-0.126069	-0.092744	0.182326	-0.085507	3085.918045	0.083541
2309399.258	735719.8016	20.869801	-156.734314	0	0.41	0.95	4131.711409	17071039.17	1.487485772	163.091995	0.856835	0	0.153488	337.857208	55.55104	-0.126069	-0.092744	0.182326	-0.085507	3085.918045	0.083541
2302199.258	734944.8016	20.804892	-156.742728	0	0.46	0.95	4787.913232	22924113.12	1.487485772	165.438507	0.166629	0	-0.023522	319.599609	55.568462	-0.126069	-0.084272	0.131611	-0.06198	3087.853969	0.083541
2305949.258	734919.8016	20.838754	-156.742464	0	0.41	0.95	4810.536455	23141260.98	1.487485772	183.685394	0.186617	0	-0.000505	269.122924	55.568462	-0.126069	-0.084272	0.147855	-0.06198	3087.853969	0.083541
2310224.258	737919.8016	20.876968	-156.713068	0	0.36	0.98	2832.22852	8021518.39	1.489631896	171.611801	3.678642	10	-0.097571	43.666732	55.594615	0.144901	-0.084272	0.151891	-0.076216	3090.761217	0.078641
2303149.258	737919.8016	20.813091	-156.714033	0	0.39	0.99	2846.239147	8101077.282	1.489631896	171.611801	5.130299	18	-0.740488	49.759254	55.594615	0.144901	-0.084272	0.151891	-0.076216	3090.761217	0.078641
2316449.258	736344.8016	20.933373	-156.727351	0	0.6	1.21	5950.767048	35411628.46	1.485766341	194.614807	4.139989	18	0.666394	159.970291	55.605308	0.144901	-0.092744	0.203508	-0.036562	3091.950278	0.087466
2315124.258	736319.8016	20.921413	-156.727772	0	0.46	1.04	5956.248857	35476900.45	1.486295563	201.533203	1.808109	34	-0.089155	250.217575	55.605308	0.144901	-0.084272	0.151891	-0.036562	3091.950278	0.086258
2299624.258	749419.8016	20.77976	-156.604113	1	0.31	0.39	2654.157959	7044554.471	1.494141539	190.328903	5.09883	37	0.66432	267.988769	55.611335	-0.09206	-0.029949	0.023692	-0.032525	3092.62058	0.068341
2299049.258	730694.8016	20.776983	-156.783953	0	0.49	0.76	4104.018145	16842964.93	1.493758524	180.182006	1.102684	1	0.16563	110.638565	55.612255	0.144901	-0.084272	0.079665	-0.067387	3092.722906	0.069216
2299199.258	730669.8016	20.778341	-156.784173	0	0.49	0.76	4085.184038	16688728.62	1.488642548	182.582305	1.913059	1	-0.214125	95.105148	55.612255	0.144901	-0.084272	0.079665	-0.076163	3092.722906	0.0809
2299299.258	747869.8016	20.777032	-156.619039	0	0.31	0.39	3644.470788	13282167.32	1.494141539	183.300994	1.353708	1	-0.17533	181.340225	55.616725	-0.09206	-0.029949	0.096767	-0.001981	3093.2201	0.068341
2304399.258	733869.8016	20.824891	-156.752756	0	0.46	0.86	5353.126112	28655959.17	1.488642548	168.251495	0.317207	0	0.065015	277.230468	55.626445	-0.126069	-0.084272	0.093076	-0.075627	3094.301383	0.0809
2304424.258	733894.8016	20.825114	-156.752512	0	0.41	0.86	5328.201385	28389730	1.488642548	181.7471	0.514029	0	-0.058189	281.703125	55.626445	-0.126069	-0.084272	0.093076	-0.075627	3094.301383	0.0809
2302449.258	734819.8016	20.807165	-156.743895	0	0.46	0.86	4625.462747	21394905.62	1.488642548	168.794403	0.066366	0	0.010709	290.141174	55.626495	-0.126069	-0.084272	0.147855	-0.075627	3094.306946	0.0809
2302424.258	734819.8016	20.80694	-156.743898	0	0.46	0.86	4633.419277	21468574.2	1.488642548	168.794403	0.043306	0	0.012265	252.530746	55.626495	-0.126069	-0.084272	0.147855	-0.075627	3094.306946	0.0809
2305924.258	734844.8016	20.838537	-156.743187	0	0.41	0.86	4586.121244	21032508.06	1.488642548	172	0.163311	0	-0.029502	179.254257	55.642745	-0.126069	-0.084272	0.147855	-0.075627	3096.115071	0.0809
2305924.258	734819.8016	20.83854	-156.743427	0	0.41	0.86	4617.62786	21322487.05	1.488642548	173.914901	0.074366	0	0.007871	287.896026	55.642745	-0.126069	-0.084272	0.147855	-0.075627	3096.115071	0.0809
2299199.258	747944.8016	20.77612	-156.618333	1	0.31	0.39	3625.364231	13143265.81	1.49586293	177.122406	1.555769	0	0.335856	109.268753	55.643821	-0.09206	-0.029949	0.096767	-0.001981	3096.234815	0.064408
2299299.258	747919.8016	20.777026	-156.618559	1	0.31	0.39	3623.247192	13127920.21	1.49586293	180.276992	1.486273	0	-0.087484	126.00222	55.643821	-0.09206	-0.029949	0.096767	-0.001981	3096.234815	0.064408
2305924.258	734794.8016	20.838544	-156.743667	0	0.41	0.86	4665.142354	21763553.18	1.488642548	176.739303	0.021958	0	0.006464	339.270416	55.644622	-0.126069	-0.084272	0.147855	-0.075627	3096.323958	0.0809
2305899.258	734794.8016	20.838318	-156.743671	0	0.41	0.95	4673.298809	21839721.76	1.487485772	176.739303	0.066231	0	0.013347	190.946899	55.644622	-0.126069	-0.084272	0.147855	-0.075627	3096.323958	0.083541
2305949.258	734894.8016	20.838757	-156.742704	0	0.41	0.95	4833.183098	23359658.86	1.487485772	183.685394	0.270568	0	0.028262	223.601745	55.647052	-0.126069	-0.084272	0.147855	-0.06198	3096.594396	0.083541
2318074.258	738094.8016	20.94782	-156.71031	0	0.42	0.99	6658.974079	44341935.78	1.485766341	191.535095	6.540447	186	-0.716296	174.066589	55.650371	0.144901	-0.084272	0.151891	-0.036562	3096.963792	0.087466
2319724.258	738069.8016	20.96272	-156.710324	0	0.42	0.99	6694.08949	44810834.1	1.485766341	199.500106	18.423095	222	2.543009	177.546386	55.650371	0.144901	-0.084272	0.151891	-0.076216	3096.963792	0.087466
2302549.258	744719.8016	20.806791	-156.648823	0	0.31	0.33	2220.423621	4930281.057	1.49574608	187.363906	1.32791	2	-0.056247	331.412017	55.651885	-0.09206	-0.029949	0.096767	-0.001981	3097.132304	0.064675
2302549.258	744744.8016	20.806788	-156.648583	0	0.31	0.33	2198.293587	4832494.695	1.49574608	188.136901	1.590029	2	-0.336457	309.768035	55.651885	-0.09206	-0.029949	0.078962	0.01231	3097.132304	0.064675
2302574.258	744744.8016	20.807013	-156.648579	0	0.31	0.33	2186.716704	4781729.944	1.49574608	188.136901	1.307174	2	-0.182547	270	55.651885	-0.09206	-0.029949	0.078962	0.01231	3097.132304	0.064675
2299274.258	747794.8016	20.776817	-156.619762	0	0.31	0.39	3640.210233	13251130.54	1.494141539	181.376693	1.452597	0	-0.202864	180	55.673252	-0.09206	-0.029949	0.096767	-0.001981	3099.510988	0.068341
2299274.258	747819.8016	20.776813	-156.619522	0	0.31	0.39	3641.459342	13260226.14	1.494141539	181.376693	1.452597	0	-0.202864	180	55.673252	-0.09206	-0.029949	0.096767	-0.001981	3099.510988	0.068341
2299299.258	747844.8016	20.777036	-156.619279	0	0.31	0.39	3642.879593	13270571.73	1.494141539	183.300994	1.419865	0	-0.211908	181.27774	55.673252	-0.09206	-0.029949	0.096767	-0.001981	3099.510988	0.068341
2302324.258	735019.8016	20.806012	-156.741991	0	0.46	0.95	4709.4242	22178676.3	1.487485772	174.914993	0.341952	0	0.010835	35.943302	55.677719	-0.126069	-0.084272	0.179404	-0.075627	3100.008393	0.083541
[truncated: 10,249 more rows]
