# Supplementary material for: The implementation of rare events logistic regression to predict the distribution of mesophotic hard corals across the main Hawaiian Islands
Source: PeerJ. 2016 Jul 6;4:e2189. doi: 10.7717/peerj.2189 (PMC4941748; doi:10.7717/peerj.2189)
Supplement: Supplemental Information 4 [file peerj-04-2189-s004.csv]

Model	Sensitivity	1-Specificity
Montipora OLR	1	1
Montipora OLR	0.9739777	0.6899743
Montipora OLR	0.9739777	0.6368466
Montipora OLR	0.9702602	0.5943445
Montipora OLR	0.9702602	0.5657241
Montipora OLR	0.9628253	0.5376178
Montipora OLR	0.9330855	0.5072836
Montipora OLR	0.9256506	0.4721508
Montipora OLR	0.8921933	0.4426735
Montipora OLR	0.8401487	0.4037704
Montipora OLR	0.8215613	0.3564696
Montipora OLR	0.795539	0.3185947
Montipora OLR	0.7732342	0.2908312
Montipora OLR	0.7286245	0.2567266
Montipora OLR	0.6802974	0.228449
Montipora OLR	0.6245353	0.1952014
Montipora OLR	0.5724907	0.1586975
Montipora OLR	0.527881	0.1413882
Montipora OLR	0.5055762	0.124593
Montipora OLR	0.4832714	0.1134533
Montipora OLR	0	0
Montipora corrected	1	1
Montipora corrected	0.9739777	0.6896315
Montipora corrected	0.9739777	0.6354756
Montipora corrected	0.9702602	0.5921165
Montipora corrected	0.9702602	0.5624679
Montipora corrected	0.9553903	0.5321337
Montipora corrected	0.929368	0.5002571
Montipora corrected	0.9182156	0.464096
Montipora corrected	0.8810409	0.4311911
Montipora corrected	0.8327138	0.386461
Montipora corrected	0.8141264	0.3417309
Montipora corrected	0.795539	0.307455
Montipora corrected	0.7472119	0.2771208
Montipora corrected	0.7174721	0.2426735
Montipora corrected	0.6468401	0.208569
Montipora corrected	0.5762082	0.1703513
Montipora corrected	0.5390335	0.1461868
Montipora corrected	0.5167286	0.1288775
Montipora corrected	0.4869888	0.1149957
Montipora corrected	0.4832714	0.111054
Montipora corrected	0	0
Leptoseris OLR	1	1
Leptoseris OLR	0.96742671	0.863556027
Leptoseris OLR	0.951140065	0.756451043
Leptoseris OLR	0.951140065	0.687875574
Leptoseris OLR	0.944625407	0.63573701
Leptoseris OLR	0.928338762	0.581300813
Leptoseris OLR	0.905537459	0.542064334
Leptoseris OLR	0.872964169	0.495051255
Leptoseris OLR	0.859934853	0.449275362
Leptoseris OLR	0.83713355	0.404736656
Leptoseris OLR	0.791530945	0.369565217
Leptoseris OLR	0.768729642	0.334040297
Leptoseris OLR	0.755700326	0.300813008
Leptoseris OLR	0.726384365	0.268646165
Leptoseris OLR	0.693811075	0.24213503
Leptoseris OLR	0.661237785	0.218628491
Leptoseris OLR	0.628664495	0.196359138
Leptoseris OLR	0.589576547	0.174796748
Leptoseris OLR	0.553745928	0.159066808
Leptoseris OLR	0.530944625	0.142099682
Leptoseris OLR	0	0
Leptoseris corrected	1	1
Leptoseris corrected	0.970684039	0.869034995
Leptoseris corrected	0.951140065	0.76369742
Leptoseris corrected	0.951140065	0.693177801
Leptoseris corrected	0.944625407	0.639625309
Leptoseris corrected	0.928338762	0.587133263
Leptoseris corrected	0.908794788	0.546129374
Leptoseris corrected	0.872964169	0.502120891
Leptoseris corrected	0.866449511	0.456521739
Leptoseris corrected	0.83713355	0.410922587
Leptoseris corrected	0.794788274	0.375751149
Leptoseris corrected	0.768729642	0.34057971
Leptoseris corrected	0.755700326	0.306468717
Leptoseris corrected	0.726384365	0.274125133
Leptoseris corrected	0.693811075	0.246553552
Leptoseris corrected	0.667752443	0.223223754
Leptoseris corrected	0.638436482	0.200247437
Leptoseris corrected	0.602605863	0.177447861
Leptoseris corrected	0.553745928	0.16136444
Leptoseris corrected	0.534201954	0.144927536
Leptoseris corrected	0	0
